# Supplementary material for: Soluble ANPEP Released From Human Astrocytes as a Positive Regulator of Microglial Activation and Neuroinflammation: Brain Renin–Angiotensin System in Astrocyte–Microglia Crosstalk
Source: Mol Cell Proteomics. 2022 Oct 8;21(11):100424. doi: 10.1016/j.mcpro.2022.100424 (PMC9650055; doi:10.1016/j.mcpro.2022.100424)
Supplement: Supplemental Table S4 [file mmc2.xlsx]

## Sheet: List of proteins
	Supplementary Table 4. List of proteins identified in the LC-MS/MS analysis of human astrocyte secretome
	Uniprot accession ID	Protein name	Gene name	Control 1		Control 2		Control 3		Stimulation 1		Stimulation 2		Stimulation 3		Fold chane ratio (log2)	p-value (-log10)	Cellular location
				#PSM	# Unique proteins	#PSM	# Unique proteins	#PSM	# Unique proteins	#PSMs	# Unique proteins	#PSMs	# Unique proteins	#PSMs	# Unique proteins
	V9HW90	glutathione-disulfide reductase	GSR	ND	ND	ND	ND	ND	ND	4	4	2	2	2	2	Stimulated astrocyte only	N/A	cytoplasm;cytosol;mitochondrion;organelle lumen
	V9HW31	ATP synthase, H+ transporting, mitochondrial F1 complex, beta polypeptide	ATP5B	ND	ND	ND	ND	ND	ND	5	5	2	2	2	2	Stimulated astrocyte only	N/A	cell surface;membrane;mitochondrion;nucleus;organelle lumen
	Q9HCU0	CD248 molecule	CD248	ND	ND	ND	ND	ND	ND	3	3	4	4	2	2	Stimulated astrocyte only	N/A	cytoplasm;membrane
	Q96KP4	CNDP dipeptidase 2	CNDP2	ND	ND	ND	ND	ND	ND	3	3	3	3	3	3	Stimulated astrocyte only	N/A	cytoplasm;cytosol
	Q96KG7	multiple EGF like domains 10	MEGF10	ND	ND	ND	ND	ND	ND	8	7	4	4	2	2	Stimulated astrocyte only	N/A	membrane
	Q8IWU5	sulfatase 2	SULF2	ND	ND	ND	ND	ND	ND	5	5	3	2	3	3	Stimulated astrocyte only	N/A	cell surface;endoplasmic reticulum;Golgi;membrane
	Q6FIC5	chloride intracellular channel 4	CLIC4	ND	ND	ND	ND	ND	ND	3	3	5	4	3	3	Stimulated astrocyte only	N/A	cell surface;cytoplasm;cytoskeleton;cytosol;membrane;mitochondrion;nucleus
	Q5HYL0	ADAM metallopeptidase with thrombospondin type 1 motif 1	ADAMTS1	ND	ND	ND	ND	ND	ND	7	5	5	4	3	3	Stimulated astrocyte only	N/A	cytosol
	Q59E93	alanyl aminopeptidase, membrane	ANPEP	ND	ND	ND	ND	ND	ND	5	5	6	6	5	5	Stimulated astrocyte only	N/A	cytosol;membrane;nucleus
	Q24JP5	transmembrane protein 132A	TMEM132A	ND	ND	ND	ND	ND	ND	7	5	9	7	7	6	Stimulated astrocyte only	N/A	endoplasmic reticulum;Golgi;membrane;organelle lumen
	Q16706	mannosidase alpha class 2A member 1	MAN2A1	ND	ND	ND	ND	ND	ND	7	6	7	6	4	4	Stimulated astrocyte only	N/A	Golgi;membrane
	Q03169	TNF alpha induced protein 2	TNFAIP2	ND	ND	ND	ND	ND	ND	4	4	3	3	2	2	Stimulated astrocyte only	N/A
	P54826	growth arrest specific 1	GAS1	ND	ND	ND	ND	ND	ND	3	3	3	3	2	2	Stimulated astrocyte only	N/A	membrane
	P51688	N-sulfoglucosamine sulfohydrolase	SGSH	ND	ND	ND	ND	ND	ND	3	3	5	5	5	4	Stimulated astrocyte only	N/A	organelle lumen;vacuole
	P49788	retinoic acid receptor responder 1	RARRES1	ND	ND	ND	ND	ND	ND	8	3	21	4	7	3	Stimulated astrocyte only	N/A	membrane
	P49327	fatty acid synthase	FASN	ND	ND	ND	ND	ND	ND	6	6	4	4	5	5	Stimulated astrocyte only	N/A	cytoplasm;cytosol;Golgi;membrane;mitochondrion
	P49006	MARCKS like 1	MARCKSL1	ND	ND	ND	ND	ND	ND	3	3	2	2	3	3	Stimulated astrocyte only	N/A	cytoplasm;membrane
	P40925	malate dehydrogenase 1	MDH1	ND	ND	ND	ND	ND	ND	6	6	5	5	4	4	Stimulated astrocyte only	N/A	cytoplasm;cytosol;mitochondrion
	P26639	threonyl-tRNA synthetase	TARS	ND	ND	ND	ND	ND	ND	2	2	2	2	2	2	Stimulated astrocyte only	N/A	cytoplasm;cytoskeleton;cytosol
	P10809	heat shock protein family D member 1	Hsp60	ND	ND	ND	ND	ND	ND	5	5	6	5	5	4	Stimulated astrocyte only	N/A	cell surface;cytoplasm;cytosol;endoplasmic reticulum;endosome;Golgi;membrane;mitochondrion;organelle lumen
	P04406	glyceraldehyde-3-phosphate dehydrogenase	GAPDH	ND	ND	ND	ND	ND	ND	22	9	32	10	33	9	Stimulated astrocyte only	N/A	cytoplasm;cytoskeleton;cytosol;membrane;nucleus
	O75326	semaphorin 7A	SEMA7A	ND	ND	ND	ND	ND	ND	3	3	4	4	3	3	Stimulated astrocyte only	N/A	membrane
	K4DIA0	inducible T-cell costimulator ligand	ICOSLG	ND	ND	ND	ND	ND	ND	3	3	3	3	2	2	Stimulated astrocyte only	N/A	membrane
	H0YMD1	low density lipoprotein receptor	LDLR	ND	ND	ND	ND	ND	ND	4	4	7	6	5	5	Stimulated astrocyte only	N/A	cell surface;membrane
	G3V3D1	NPC intracellular cholesterol transporter 2	NPC2	ND	ND	ND	ND	ND	ND	5	2	4	2	2	2	Stimulated astrocyte only	N/A
	D3YTG3	ABI family member 3 binding protein	ABI3BP	ND	ND	ND	ND	ND	ND	4	3	4	4	2	2	Stimulated astrocyte only	N/A
	B4DUP2	UDP-glucose pyrophosphorylase 2	UGP2	ND	ND	ND	ND	ND	ND	9	8	6	6	5	5	Stimulated astrocyte only	N/A	cytoplasm;cytosol;nucleus
	B2RDE8	hepatoma-derived growth factor	HDGF	ND	ND	ND	ND	ND	ND	5	4	6	5	6	6	Stimulated astrocyte only	N/A	cytoplasm
	B2R7T2	transforming growth factor beta 2	TGFB2	ND	ND	ND	ND	ND	ND	3	3	3	3	5	4	Stimulated astrocyte only	N/A	endosome;extracellular;organelle lumen
	B2R780	angiopoietin like 2	ANGPTL2	ND	ND	ND	ND	ND	ND	5	5	2	2	2	2	Stimulated astrocyte only	N/A
	B2R769	endoplasmic reticulum aminopeptidase 2	ERAP2	ND	ND	ND	ND	ND	ND	7	7	6	6	4	3	Stimulated astrocyte only	N/A	endoplasmic reticulum;membrane;organelle lumen
	A8K669	legumain	LGMN	ND	ND	ND	ND	ND	ND	3	3	3	2	5	4	Stimulated astrocyte only	N/A	endosome;organelle lumen;vacuole
	A8K3Q8	serpin family B member 7	SERPINB7	ND	ND	ND	ND	ND	ND	15	8	21	9	22	13	Stimulated astrocyte only	N/A	cytoplasm
	A8K259	serpin family H member 1	SERPINH1	ND	ND	ND	ND	ND	ND	5	5	7	6	2	2	Stimulated astrocyte only	N/A	endoplasmic reticulum;membrane;organelle lumen
	A0A0K0K1L8	proteasome activator subunit 1	PSME1	ND	ND	ND	ND	ND	ND	3	3	2	2	2	2	Stimulated astrocyte only	N/A	cytoplasm;cytosol;proteasome
	A0A0C4DFU2	superoxide dismutase 2, mitochondrial	SOD2	ND	ND	ND	ND	ND	ND	4	4	6	4	3	3	Stimulated astrocyte only	N/A	cytoplasm;membrane;mitochondrion;organelle lumen
	A0A0A0MSD0	sushi, von Willebrand factor type A, EGF and pentraxin domain containing 1	SVEP1	ND	ND	ND	ND	ND	ND	3	3	2	2	2	2	Stimulated astrocyte only	N/A	cell surface;membrane
	A0A024R8Q1	glucosidase alpha, acid	GAA	ND	ND	ND	ND	ND	ND	7	6	5	4	6	4	Stimulated astrocyte only	N/A	membrane;organelle lumen;vacuole
	A0A024R5L0	prolylcarboxypeptidase	PRCP	ND	ND	ND	ND	ND	ND	2	2	3	2	6	4	Stimulated astrocyte only	N/A	membrane;vacuole
	X6R8A1	cathepsin A	CTSA	ND	ND	ND	ND	ND	ND	2	2	3	3	3	2	Stimulated astrocyte only	N/A	endoplasmic reticulum;extracellular;membrane;organelle lumen;vacuole
	X6R3P0	slit guidance ligand 2	SLIT2	ND	ND	ND	ND	ND	ND	9	8	11	10	11	11	Stimulated astrocyte only	N/A	extracellular
	Q9HAT2	sialic acid acetylesterase	SIAE	ND	ND	ND	ND	ND	ND	2	2	2	2	2	2	Stimulated astrocyte only	N/A	extracellular;vacuole
	Q9BTY2	fucosidase, alpha-L- 2, plasma	FUCA2	ND	ND	ND	ND	ND	ND	3	3	4	3	6	6	Stimulated astrocyte only	N/A	extracellular;organelle lumen
	Q99988	growth differentiation factor 15	GDF15	ND	ND	ND	ND	ND	ND	4	3	2	2	4	3	Stimulated astrocyte only	N/A	cytoplasm;extracellular;nucleus
	Q99536	vesicle amine transport 1	VAT1	ND	ND	ND	ND	ND	ND	3	3	4	4	2	2	Stimulated astrocyte only	N/A	cytoplasm;extracellular;membrane;mitochondrion;organelle lumen
	Q96SM3	carboxypeptidase X, M14 family member 1	CPXM1	ND	ND	ND	ND	ND	ND	9	8	6	6	9	9	Stimulated astrocyte only	N/A	extracellular
	Q96JB6	lysyl oxidase like 4	LOXL4	ND	ND	ND	ND	ND	ND	4	4	4	4	3	3	Stimulated astrocyte only	N/A	extracellular;membrane
	Q8WVQ1	calcium activated nucleotidase 1	CANT1	ND	ND	ND	ND	ND	ND	2	2	2	2	2	2	Stimulated astrocyte only	N/A	endoplasmic reticulum;extracellular;Golgi;membrane;organelle lumen
	Q6NS36	ferritin heavy chain 1	FTH1	ND	ND	ND	ND	ND	ND	4	4	5	4	3	3	Stimulated astrocyte only	N/A	cytosol;extracellular;mitochondrion;nucleus;vacuole
	Q68BL7	olfactomedin like 2A	OLFML2A	ND	ND	ND	ND	ND	ND	4	3	5	5	4	4	Stimulated astrocyte only	N/A	extracellular
	Q5U000	cathepsin Z	CTSZ	ND	ND	ND	ND	ND	ND	6	4	4	3	4	4	Stimulated astrocyte only	N/A	endoplasmic reticulum;extracellular;membrane;organelle lumen;vacuole
	Q59EJ3	heat shock protein family A member 1A	Hsp70	ND	ND	ND	ND	ND	ND	6	4	5	4	7	4	Stimulated astrocyte only	N/A	cytoplasm;cytosol;extracellular;mitochondrion
	Q53G35	phosphoglycerate mutase 1	PGAM1	ND	ND	ND	ND	ND	ND	5	4	4	3	2	2	Stimulated astrocyte only	N/A	cytoplasm;cytosol;extracellular;membrane;nucleus;organelle lumen
	Q15782	chitinase 3 like 2	CHI3L2	ND	ND	ND	ND	ND	ND	4	4	4	4	2	2	Stimulated astrocyte only	N/A	cytoplasm;extracellular
	Q14764	major vault protein	MVP	ND	ND	ND	ND	ND	ND	3	3	3	3	2	2	Stimulated astrocyte only	N/A	cytoplasm;cytoskeleton;cytosol;extracellular;membrane;nucleus;organelle lumen
	Q14473	hemoglobin subunit beta	HBB	ND	ND	ND	ND	ND	ND	3	2	3	2	2	2	Stimulated astrocyte only	N/A	cytosol;extracellular;organelle lumen
	Q14204	dynein cytoplasmic 1 heavy chain 1	DYNC1H1	ND	ND	ND	ND	ND	ND	22	22	8	8	10	10	Stimulated astrocyte only	N/A	cytoplasm;cytoskeleton;cytosol;extracellular;membrane;organelle lumen
	Q13740	activated leukocyte cell adhesion molecule	ALCAM	ND	ND	ND	ND	ND	ND	5	5	5	4	2	2	Stimulated astrocyte only	N/A	extracellular;membrane
	Q13442	PDGFA associated protein 1	PDAP1	ND	ND	ND	ND	ND	ND	2	2	2	2	3	3	Stimulated astrocyte only	N/A	extracellular
	Q08397	lysyl oxidase like 1	LOXL1	ND	ND	ND	ND	ND	ND	5	4	5	5	3	2	Stimulated astrocyte only	N/A	cytoplasm;extracellular
	Q07092	collagen type XVI alpha 1 chain	COL16A1	ND	ND	ND	ND	ND	ND	6	3	7	4	6	4	Stimulated astrocyte only	N/A	extracellular;organelle lumen
	Q06033	inter-alpha-trypsin inhibitor heavy chain 3	ITIH3	ND	ND	ND	ND	ND	ND	15	4	14	4	8	4	Stimulated astrocyte only	N/A	extracellular;organelle lumen
	Q02388	collagen type VII alpha 1 chain	COL7A1	ND	ND	ND	ND	ND	ND	12	12	5	5	4	4	Stimulated astrocyte only	N/A	extracellular;membrane;organelle lumen
	Q01638	interleukin 1 receptor like 1	IL1RL1	ND	ND	ND	ND	ND	ND	6	4	6	4	5	4	Stimulated astrocyte only	N/A	extracellular;membrane
	P98066	TNF alpha induced protein 6	TNFAIP6	ND	ND	ND	ND	ND	ND	18	7	11	7	17	7	Stimulated astrocyte only	N/A	extracellular
	P80162	C-X-C motif chemokine ligand 6	CXCL6	ND	ND	ND	ND	ND	ND	2	2	6	3	2	2	Stimulated astrocyte only	N/A	extracellular
	P58397	ADAM metallopeptidase with thrombospondin type 1 motif 12	ADAMTS12	ND	ND	ND	ND	ND	ND	4	4	2	2	3	3	Stimulated astrocyte only	N/A	extracellular
	P58215	lysyl oxidase like 3	LOXL3	ND	ND	ND	ND	ND	ND	4	4	4	4	3	3	Stimulated astrocyte only	N/A	cytoplasm;extracellular;membrane;nucleus
	P48307	tissue factor pathway inhibitor 2	TFPI2	ND	ND	ND	ND	ND	ND	10	7	11	7	13	5	Stimulated astrocyte only	N/A	extracellular
	P41250	glycyl-tRNA synthetase	GARS	ND	ND	ND	ND	ND	ND	8	7	5	5	2	2	Stimulated astrocyte only	N/A	cytoplasm;cytosol;extracellular;mitochondrion;organelle lumen
	P36222	chitinase 3 like 1	CHI3L1	ND	ND	ND	ND	ND	ND	9	7	7	7	8	7	Stimulated astrocyte only	N/A	cytoplasm;endoplasmic reticulum;extracellular;organelle lumen
	P25774	cathepsin S	CTSS	ND	ND	ND	ND	ND	ND	11	7	14	9	12	7	Stimulated astrocyte only	N/A	extracellular;organelle lumen;vacuole
	P17980	proteasome 26S subunit, ATPase 3	PSMC3	ND	ND	ND	ND	ND	ND	4	4	2	2	2	2	Stimulated astrocyte only	N/A	cytoplasm;cytosol;extracellular;membrane;nucleus;organelle lumen;proteasome
	P17936	insulin like growth factor binding protein 3	IGFBP3	ND	ND	ND	ND	ND	ND	8	6	6	4	5	4	Stimulated astrocyte only	N/A	extracellular;nucleus;organelle lumen
	P09341	C-X-C motif chemokine ligand 1	CXCL1	ND	ND	ND	ND	ND	ND	11	4	10	3	10	3	Stimulated astrocyte only	N/A	extracellular;organelle lumen
	P08254	matrix metallopeptidase 3	MMP3	ND	ND	ND	ND	ND	ND	13	9	7	5	9	6	Stimulated astrocyte only	N/A	extracellular
	P07686	hexosaminidase subunit beta	HEXB	ND	ND	ND	ND	ND	ND	8	5	9	7	7	7	Stimulated astrocyte only	N/A	extracellular;membrane;organelle lumen;vacuole
	P04075	aldolase, fructose-bisphosphate A	ALDOA	ND	ND	ND	ND	ND	ND	9	6	20	7	16	8	Stimulated astrocyte only	N/A	cytoplasm;cytoskeleton;cytosol;extracellular;membrane;nucleus;organelle lumen
	P03956	matrix metallopeptidase 1	MMP1	ND	ND	ND	ND	ND	ND	17	11	24	13	17	11	Stimulated astrocyte only	N/A	extracellular
	P02649	apolipoprotein E	APOE	ND	ND	ND	ND	ND	ND	3	3	5	5	2	2	Stimulated astrocyte only	N/A	cytoplasm;endoplasmic reticulum;endosome;extracellular;Golgi;membrane;nucleus;organelle lumen
	O95631	netrin 1	NTN1	ND	ND	ND	ND	ND	ND	2	2	5	4	4	3	Stimulated astrocyte only	N/A	cytoplasm;extracellular
	O75487	glypican 4	GPC4	ND	ND	ND	ND	ND	ND	5	4	4	3	2	2	Stimulated astrocyte only	N/A	extracellular;membrane;nucleus;organelle lumen
	B7Z1Z5	neurotrimin	NTM	ND	ND	ND	ND	ND	ND	2	2	2	2	2	2	Stimulated astrocyte only	N/A	extracellular;membrane
	B4E284	glucosamine -6-sulfatase	N-acetyl	ND	ND	ND	ND	ND	ND	7	6	7	6	6	4	Stimulated astrocyte only	N/A	extracellular;organelle lumen;vacuole
	B2R888	CD14 molecule	CD14	ND	ND	ND	ND	ND	ND	4	3	2	2	2	2	Stimulated astrocyte only	N/A	extracellular;Golgi;membrane
	B2R4J7	C-X-C motif chemokine ligand 9	CXCL9	ND	ND	ND	ND	ND	ND	26	3	18	3	18	3	Stimulated astrocyte only	N/A	extracellular
	A8K8U1	cullin associated and neddylation dissociated 1	CAND1	ND	ND	ND	ND	ND	ND	5	5	5	5	4	3	Stimulated astrocyte only	N/A	cytoplasm;cytosol;extracellular;Golgi;membrane;nucleus;organelle lumen
	A8K6K9	hepatocyte growth factor	HGF	ND	ND	ND	ND	ND	ND	3	3	3	3	2	2	Stimulated astrocyte only	N/A	extracellular;membrane;organelle lumen
	A5PLM9	cathepsin L	CTSL	ND	ND	ND	ND	ND	ND	6	4	2	2	6	4	Stimulated astrocyte only	N/A	extracellular;nucleus;organelle lumen;vacuole
	A4D1W7	inhibin beta A subunit	INHBA	ND	ND	ND	ND	ND	ND	2	2	3	2	2	2	Stimulated astrocyte only	N/A	extracellular
	A4D0V4	capping actin protein of muscle Z-line alpha subunit 2	CAPZA2	ND	ND	ND	ND	ND	ND	3	2	2	2	3	2	Stimulated astrocyte only	N/A	cytoskeleton;cytosol;extracellular;membrane
	A0A140VK27	leukotriene A4 hydrolase	LTA4H	ND	ND	ND	ND	ND	ND	4	4	4	4	2	2	Stimulated astrocyte only	N/A	cytoplasm;cytosol;extracellular;nucleus
	A0A0K0K1J1	cystatin C	CST3	ND	ND	ND	ND	ND	ND	6	3	4	3	2	2	Stimulated astrocyte only	N/A	cytoplasm;endoplasmic reticulum;endosome;extracellular;membrane;organelle lumen;vacuole
	A0A0F7G8J1	plasminogen	PLG	ND	ND	ND	ND	ND	ND	2	2	2	2	2	2	Stimulated astrocyte only	N/A	extracellular
	A0A024RDS2	periostin	POSTN	ND	ND	ND	ND	ND	ND	11	10	16	11	9	9	Stimulated astrocyte only	N/A	cytoplasm;extracellular;Golgi
	A0A024RDA4	C-X-C motif chemokine ligand 10	CXCL10	ND	ND	ND	ND	ND	ND	4	3	4	3	5	3	Stimulated astrocyte only	N/A	extracellular
	A0A024RAR8	endoplasmic reticulum aminopeptidase 1	ERAP1	ND	ND	ND	ND	ND	ND	6	6	6	6	5	5	Stimulated astrocyte only	N/A	cytosol;endoplasmic reticulum;extracellular;membrane;organelle lumen
	A0A024R718	nicotinamide phosphoribosyltransferase	NAMPT	ND	ND	ND	ND	ND	ND	15	12	11	9	9	6	Stimulated astrocyte only	N/A	cytoplasm;cytosol;extracellular;nucleus
	A0A024R5Z7	annexin A2	ANXA2	ND	ND	ND	ND	ND	ND	4	4	4	3	7	6	Stimulated astrocyte only	N/A	cell surface;cytoplasm;cytosol;endoplasmic reticulum;endosome;extracellular;membrane;nucleus;organelle lumen
	A0A024R1Y8	follistatin like 3	FSTL3	ND	ND	ND	ND	ND	ND	3	2	3	2	4	3	Stimulated astrocyte only	N/A	extracellular;Golgi;nucleus;organelle lumen
	A0A024QZL1	serglycin	SRGN	ND	ND	ND	ND	ND	ND	3	2	3	2	4	3	Stimulated astrocyte only	N/A	extracellular;Golgi;membrane;organelle lumen;vacuole
	A0A024R0A0	matrix remodeling associated 8	MXRA8	ND	ND	ND	ND	ND	ND	1	2	1	2	1	2	Stimulated astrocyte only	N/A
	P05362	complement C1s	C1S	7	7	6	6	11	11	40	19	49	20	48	18	2.51307	3.50864	extracellular
	D3DRR6	intercellular adhesion molecule 1	ICAM1	3	3	3	3	3	3	18	13	18	12	15	10	2.5025	3.82102	cell surface;membrane
	A8K2N0	tissue factor pathway inhibitor	TFPI	3	3	2	2	3	3	9	5	12	5	11	6	2	2.97551	cell surface;endoplasmic reticulum;extracellular;membrane
	A0A024RAB6	inter-alpha-trypsin inhibitor heavy chain 2	ITIH2	3	3	3	3	3	3	10	4	12	4	11	4	1.87447	3.8041	extracellular
	B2R8Y9	cathepsin C	CTSC	4	3	4	3	10	7	16	8	32	10	16	8	1.83007	1.26322	extracellular;membrane;organelle lumen;vacuole
	A0A024R0A1	clusterin	CLU	29	8	30	11	30	13	106	13	80	14	105	15	1.70914	2.85981	cell surface;cytoplasm;cytosol;endoplasmic reticulum;extracellular;Golgi;membrane;mitochondrion;nucleus;organelle lumen
	P10909	complement C3	C3	75	38	86	47	126	58	255	64	385	71	288	74	1.69307	2.15292	extracellular;membrane;organelle lumen
	Q08431	complement factor B	CFB	15	11	15	10	22	14	40	14	51	17	73	20	1.65711	1.69698
	O00468	quiescin sulfhydryl oxidase 1	QSOX1	9	8	10	8	16	13	29	19	45	20	33	14	1.61218	1.98047	extracellular;Golgi;membrane;organelle lumen
	B4DPQ0	complement C1r	C1R	26	14	26	14	34	14	71	15	99	21	87	18	1.57936	2.58236	extracellular
	P26022	amyloid beta precursor protein	APP	7	6	5	4	12	9	18	11	34	12	19	9	1.56478	1.31536	cell surface;cytoplasm;cytosol;endoplasmic reticulum;endosome;extracellular;Golgi;membrane;organelle lumen;vacuole
	P19883	pappalysin 1	PAPPA	7	7	3	3	13	13	24	20	21	17	23	17	1.5639	2.10679	extracellular
	P07585	serpin family E member 1	SERPINE1	22	11	24	11	31	12	67	13	94	14	66	13	1.55976	2.19362	extracellular;membrane;organelle lumen
	P11047	cysteine rich angiogenic inducer 61	CYR61	5	4	7	6	10	8	25	12	23	12	14	8	1.49476	1.65113	extracellular;organelle lumen
	A0A024QYT5	milk fat globule-EGF factor 8 protein	MFGE8	6	6	5	5	8	7	16	2	20	9	16	2	1.45251	2.63134	extracellular;membrane;organelle lumen
	V9HWA9	colony stimulating factor 1	CSF1	12	2	14	4	14	5	36	7	40	6	31	5	1.41954	2.9412	membrane
	Q13219	decorin	DCN	7	4	12	7	12	7	23	9	31	9	27	8	1.38565	2.3712	cytoplasm;extracellular;organelle lumen
	A0A1B0GU03	follistatin	FST	8	8	5	5	9	7	18	11	20	9	16	10	1.29546	2.51414	extracellular
	O15230	chaperonin containing TCP1 subunit 8	CCT8	2	2	2	2	4	4	8	8	6	6	5	5	1.24793	1.5306	cytoplasm;cytoskeleton;cytosol;extracellular;organelle lumen
	A0A024R4H0	vascular cell adhesion molecule 1	VCAM1	3	3	2	2	6	6	10	10	9	9	7	7	1.24101	1.54577	cell surface;endoplasmic reticulum;endosome;Golgi;membrane
	O00391	prosaposin	PSAP	18	13	19	13	19	13	38	18	51	17	33	16	1.12338	1.82574	extracellular;membrane;mitochondrion;organelle lumen;vacuole
	P14543	pentraxin 3	PTX3	11	8	14	8	20	10	32	11	34	11	32	12	1.12286	2.53284	extracellular;organelle lumen
	Q4LE33	matrix metallopeptidase 13	MMP13	13	10	17	12	30	16	44	18	48	19	37	13	1.10434	1.71826	extracellular
	P00558	tenascin C	TNC	31	4	41	2	44	5	90	5	92	4	64	5	1.08453	1.93379	extracellular;membrane
	E9PLM6	valosin containing protein	VCP	9	9	12	11	15	12	26	18	29	21	17	15	1	1.39857	cytoplasm;cytosol;endoplasmic reticulum;extracellular;membrane;nucleus;organelle lumen;proteasome
	P30530	laminin subunit alpha 5	LAMA5	28	27	29	28	48	37	67	50	75	51	66	49	0.986194	2.07381	extracellular;membrane;nucleus
	Q59EN5	collagen type XVIII alpha 1 chain	COL18A1	7	6	6	6	7	6	13	10	16	9	10	7	0.963474	1.63925	extracellular;organelle lumen
	P08253	TIMP metallopeptidase inhibitor 1	TIMP1	21	7	18	6	33	8	38	7	52	8	48	7	0.938599	1.62474	extracellular;organelle lumen
	D3DTX7	actinin alpha 1	ACTN1	19	11	22	13	41	15	51	19	56	16	46	17	0.899836	1.46988	cytoplasm;cytoskeleton;cytosol;extracellular;membrane;organelle lumen
	G5E971	phosphoglycerate kinase 1	PGK1	14	11	14	12	23	14	30	16	35	16	30	13	0.89743	1.88897	cytoplasm;cytosol;membrane
	B4E1Z4	midkine, neurite growth-promoting factor 2	MDK	10	4	11	4	16	4	22	4	20	4	25	5	0.856636	1.87824
	P35052	serpin family A member 3	SERPINA3	7	6	3	3	7	6	10	10	11	8	9	7	0.819428	1.39102	extracellular;nucleus;organelle lumen
	O00622	AXL receptor tyrosine kinase	AXL	2	2	3	3	3	2	4	3	5	3	5	3	0.807355	1.87824	cell surface;membrane
	V9HW22	cathepsin D	CTSD	11	7	11	8	14	9	23	9	22	9	18	9	0.807355	2.10369	membrane;vacuole
	P39060	matrix metallopeptidase 2	MMP2	36	17	48	20	56	21	75	19	74	25	93	20	0.78958	1.79599	cytoplasm;extracellular;membrane;mitochondrion;nucleus
	B3KQF4	procollagen-lysine,2-oxoglutarate 5-dioxygenase 1	PLOD1	9	7	11	10	13	10	18	14	21	14	17	12	0.762961	1.99866	endoplasmic reticulum;membrane
	Q99497	heparan sulfate proteoglycan 2	HSPG2	112	67	110	70	133	79	203	88	203	89	193	77	0.754737	3.26201	extracellular;membrane;organelle lumen
	A0A0S2Z3Y1	agrin	AGRN	61	37	64	38	81	43	110	49	115	49	112	44	0.710104	2.61889	cytosol;extracellular;membrane;organelle lumen
	P19320	Parkinsonism associated deglycase	PARK7	3	3	3	3	2	2	4	3	5	4	4	3	0.70044	1.6178	chromosome;cytoplasm;cytosol;endoplasmic reticulum;membrane;mitochondrion;nucleus;organelle lumen
	P50990	lactate dehydrogenase B	LDHB	9	7	9	7	14	10	15	10	17	7	20	9	0.70044	1.40503	cytoplasm;cytosol;membrane;mitochondrion
	Q9NRN5	heat shock protein 90 alpha family class A member 1	HSP90AA1	14	4	10	4	13	5	18	9	24	9	18	5	0.697437	1.51803	cytoplasm;cytosol;extracellular;membrane;nucleus;organelle lumen
	P07900	heat shock protein family A member 8	HSPA8	13	8	12	7	17	11	19	11	25	12	24	11	0.695145	1.64501	cytoplasm;cytosol;endosome;extracellular;membrane;nucleus;organelle lumen;spliceosomal complex
	P12814	nidogen 1	NID1	15	12	13	11	19	15	27	19	26	20	23	13	0.693339	1.97531	cell surface;extracellular;membrane
	Q4LE36	vinculin	VCL	11	11	10	8	15	13	21	17	21	14	15	13	0.662965	1.30329	cytoplasm;cytoskeleton;cytosol;extracellular;membrane;organelle lumen
	Q5U077	ATP citrate lyase	ACLY	7	7	4	3	8	7	10	9	10	9	10	7	0.658963	1.42025	cytosol;extracellular;membrane;organelle lumen
	V9HW80	brain abundant membrane attached signal protein 1	BASP1	4	4	4	3	3	3	5	4	5	4	7	5	0.628031	1.25931	cytoplasm;cytoskeleton;membrane;nucleus
	B3KS79	galectin 3 binding protein	LGALS3BP	44	13	64	14	61	14	81	14	89	14	76	16	0.541635	1.61247	extracellular;membrane;organelle lumen
	P35556	glypican 1	GPC1	9	8	8	8	10	10	7	7	6	4	5	4	-0.584963	1.67138	cytosol;endosome;extracellular;membrane;organelle lumen
	B4DJQ8	collagen type I alpha 1 chain	COL1A1	87	2	101	2	120	2	62	2	69	2	49	2	-0.774933	1.72054	extracellular;Golgi;organelle lumen
	P80723	fibrillin 2	FBN2	24	15	27	17	23	15	8	4	21	13	12	7	-0.851901	1.2808	extracellular
	Q96CG8	olfactomedin like 3	OLFML3	8	7	6	5	8	7	5	4	2	2	4	3	-1	1.5306	extracellular
	Q5T9B7	adenylate kinase 1	AK1	2	2	2	2	2	2	ND	ND	ND	ND	ND	ND	Control astrocyte only	N/A	cytoplasm;cytosol;membrane
	Q07954	LDL receptor related protein 1	LRP1	3	3	3	3	2	2	ND	ND	ND	ND	ND	ND	Control astrocyte only	N/A	cytoplasm;cytosol;endosome;membrane;nucleus
	Q06830	peroxiredoxin 1	PRDX1	6	5	8	6	8	6	ND	ND	ND	ND	ND	ND	Control astrocyte only	N/A	cytoplasm;cytosol;mitochondrion;nucleus
	Q06481	amyloid beta precursor like protein 2	APLP2	4	4	3	3	2	2	ND	ND	ND	ND	ND	ND	Control astrocyte only	N/A	membrane;nucleus;organelle lumen
	P17096	high mobility group AT-hook 1	HMGA1	8	2	18	4	11	3	ND	ND	ND	ND	ND	ND	Control astrocyte only	N/A	chromosome;cytosol;nucleus
	P15531	NME/NM23 nucleoside diphosphate kinase 1	NME1	3	3	4	4	3	2	ND	ND	ND	ND	ND	ND	Control astrocyte only	N/A	cytoplasm;cytosol;membrane;nucleus
	P02686	myelin basic protein	MBP	2	2	2	2	4	3	ND	ND	ND	ND	ND	ND	Control astrocyte only	N/A	membrane;nucleus
	H0Y449	Y-box binding protein 1	YBX1	6	2	9	6	6	4	ND	ND	ND	ND	ND	ND	Control astrocyte only	N/A	cytosol;membrane
	B4E2I9	semaphorin 3C	SEMA3C	10	9	8	7	13	10	ND	ND	ND	ND	ND	ND	Control astrocyte only	N/A	membrane
	B4DRB1	calsyntenin 3	CLSTN3	2	2	4	4	3	3	ND	ND	ND	ND	ND	ND	Control astrocyte only	N/A	cell surface;membrane
	A0A0B4J2C3	tumor protein, translationally-controlled 1	TPT1	3	2	4	2	2	2	ND	ND	ND	ND	ND	ND	Control astrocyte only	N/A	cytoplasm;cytosol;endosome;nucleus
	Q96RW7	hemicentin 1	HMCN1	10	10	7	7	19	16	ND	ND	ND	ND	ND	ND	Control astrocyte only	N/A	cell surface;cytoplasm;extracellular;membrane
	Q96HF1	secreted frizzled related protein 2	SFRP2	2	2	2	2	2	2	ND	ND	ND	ND	ND	ND	Control astrocyte only	N/A	extracellular
	Q92823	neuronal cell adhesion molecule	NRCAM	4	4	5	5	5	5	ND	ND	ND	ND	ND	ND	Control astrocyte only	N/A	extracellular;membrane
	Q8N6G6	ADAMTS like 1	ADAMTSL1	9	9	7	7	12	11	ND	ND	ND	ND	ND	ND	Control astrocyte only	N/A	extracellular;organelle lumen
	Q6UXH9	peptidase domain containing associated with muscle regeneration 1	PAMR1	8	8	2	2	6	6	ND	ND	ND	ND	ND	ND	Control astrocyte only	N/A	extracellular
	Q6UVK1	chondroitin sulfate proteoglycan 4	CSPG4	3	3	3	3	5	5	ND	ND	ND	ND	ND	ND	Control astrocyte only	N/A	cell surface;extracellular;membrane;organelle lumen
	Q6FHJ7	secreted frizzled related protein 4	SFRP4	2	2	3	3	3	3	ND	ND	ND	ND	ND	ND	Control astrocyte only	N/A	cell surface;cytoplasm;extracellular;nucleus
	Q14767	latent transforming growth factor beta binding protein 2	LTBP2	32	18	32	18	41	24	ND	ND	ND	ND	ND	ND	Control astrocyte only	N/A	cell surface;extracellular;membrane
	P49908	selenoprotein P	SELENOP	4	4	2	2	3	3	ND	ND	ND	ND	ND	ND	Control astrocyte only	N/A	extracellular;organelle lumen
	P37802	transgelin 2	TAGLN2	6	5	10	8	9	7	ND	ND	ND	ND	ND	ND	Control astrocyte only	N/A	cytosol;extracellular
	P24592	insulin like growth factor binding protein 6	IGFBP6	5	3	12	5	6	3	ND	ND	ND	ND	ND	ND	Control astrocyte only	N/A	cytoplasm;extracellular;Golgi
	P20908	collagen type V alpha 1 chain	COL5A1	10	7	19	9	22	10	ND	ND	ND	ND	ND	ND	Control astrocyte only	N/A	extracellular;organelle lumen
	P16035	TIMP metallopeptidase inhibitor 2	TIMP2	4	3	4	2	3	2	ND	ND	ND	ND	ND	ND	Control astrocyte only	N/A	cell surface;extracellular;organelle lumen
	P08603	complement factor H	CFH	51	30	61	34	84	42	ND	ND	ND	ND	ND	ND	Control astrocyte only	N/A	extracellular
	P01023	alpha-2-macroglobulin	A2M	5	3	6	4	7	4	ND	ND	ND	ND	ND	ND	Control astrocyte only	N/A	cytosol;extracellular;organelle lumen
	H9ZYJ2	thioredoxin	TXN	3	2	2	2	3	2	ND	ND	ND	ND	ND	ND	Control astrocyte only	N/A	cytoplasm;cytosol;extracellular;mitochondrion;nucleus
	B4DUT8	calponin 2	CNN2	3	2	3	2	4	2	ND	ND	ND	ND	ND	ND	Control astrocyte only	N/A	cytoskeleton;extracellular;membrane;organelle lumen
	A0A0G2JPR0	complement C4A	C4A	11	11	17	16	24	21	ND	ND	ND	ND	ND	ND	Control astrocyte only	N/A	extracellular
	A0A024R944	serpin family C member 1	SERPINC1	2	2	3	3	2	2	ND	ND	ND	ND	ND	ND	Control astrocyte only	N/A	extracellular;membrane;organelle lumen
	A0A024R8G3	prostaglandin D2 synthase	PTGDS	2	2	2	2	2	2	ND	ND	ND	ND	ND	ND	Control astrocyte only	N/A	cytoplasm;endoplasmic reticulum;extracellular;Golgi;membrane;nucleus
	A0A024R451	serpin family E member 2	SERPINE2	13	11	11	9	15	12	ND	ND	ND	ND	ND	ND	Control astrocyte only	N/A	cytosol;extracellular
	A0A024R374	cathepsin B	CTSB	21	6	27	11	41	14	ND	ND	ND	ND	ND	ND	Control astrocyte only	N/A	extracellular;mitochondrion;organelle lumen;vacuole
	*PSM, peptide-spectrum match
