# Supplementary material for: Soluble ANPEP Released From Human Astrocytes as a Positive Regulator of Microglial Activation and Neuroinflammation: Brain Renin–Angiotensin System in Astrocyte–Microglia Crosstalk
Source: Mol Cell Proteomics. 2022 Oct 8;21(11):100424. doi: 10.1016/j.mcpro.2022.100424 (PMC9650055; doi:10.1016/j.mcpro.2022.100424)
Supplement: Supplemental Table S5 [file mmc3.xlsx]

## Sheet: Sheet1
	Supplementary Table 5. Biological processes of upregulated secretory proteins in activated human astrocytes
	Gene Ontology ID	Gene Ontology Term	Term p-value (-log10)	Term p-value Corrected with Bonferroni step down (-log10)	Group p-value (-log10)	Group p-value Corrected with Bonferroni step down (-log10)	% Associated Genes	Nr. Genes	Associated Genes Found
	GO:0002263	cell activation involved in immune response	24.6685	22.734	28.0688	26.7466	5.52486	50	[ALDOA, ANGPTL2, ANPEP, ANXA2, APP, C3, CAND1, CANT1, CCT8, CD14, CD44, CHI3L1, CLU, CNN2, CST3, CTSA, CTSB, CTSC, CTSS, CTSZ, CXCL1, DYNC1H1, FTH1, FUCA2, GAA, GNS, HBB, HEXB, HSPA1A, HSPD1, ICAM1, LOXL1, LOXL3, LRP1, LTA4H, MBP, MVP, NME1, NPC2, PDAP1, PGAM1, PRCP, PSAP, PSMC3, PTX3, QSOX1, TIMP2, TNFAIP6, VAT1, VCP]
	GO:0002443	leukocyte mediated immunity	23.1665	21.2422	28.0688	26.7466	4.7491	53	[ALDOA, ANGPTL2, ANPEP, ANXA2, C1R, C1S, C3, C4A, CAND1, CANT1, CCT8, CD14, CD44, CHI3L1, CLU, CNN2, CST3, CTSA, CTSB, CTSC, CTSS, CTSZ, CXCL1, CXCL10, CXCL6, DYNC1H1, FTH1, FUCA2, GAA, GNS, HBB, HEXB, HSPA1A, HSPD1, ICAM1, LRP1, LTA4H, MBP, MVP, NME1, NPC2, PDAP1, PGAM1, PRCP, PRDX1, PSAP, PSMC3, PTX3, QSOX1, TIMP2, TNFAIP6, VAT1, VCP]
	GO:0002274	myeloid leukocyte activation	26.9932	25.039	28.0688	26.7466	6.0355	51	[ALDOA, ANGPTL2, ANPEP, ANXA2, APP, C3, CAND1, CANT1, CCT8, CD14, CD44, CHI3L1, CLU, CNN2, CSF1, CST3, CTSA, CTSB, CTSC, CTSS, CTSZ, CXCL1, CXCL6, DYNC1H1, FTH1, FUCA2, GAA, GNS, HBB, HEXB, HSPA1A, HSPD1, IL1RL1, LDLR, LRP1, LTA4H, MBP, MVP, NAMPT, NPC2, PDAP1, PGAM1, PRCP, PSAP, PSMC3, PTX3, QSOX1, TIMP2, TNFAIP6, VAT1, VCP]
	GO:0006887	exocytosis	25.0145	23.075	28.0688	26.7466	4.83592	56	[A2M, ALDOA, ANGPTL2, ANPEP, ANXA2, APLP2, APP, C3, CAND1, CANT1, CCT8, CD14, CD44, CHI3L1, CLU, CNN2, CST3, CTSA, CTSB, CTSC, CTSS, CTSZ, CXCL1, DYNC1H1, FTH1, FUCA2, GAA, GNS, HBB, HEXB, HGF, HSPA1A, ITIH3, LRP1, LTA4H, MBP, MVP, NPC2, PDAP1, PGAM1, PLG, PRCP, PSAP, PSMC3, PTX3, QSOX1, SELENOP, SERPINE1, SRGN, TAGLN2, TGFB2, TIMP2, TNFAIP2, TNFAIP6, VAT1, VCP]
	GO:0002446	neutrophil mediated immunity	25.4694	23.5249	28.0688	26.7466	6.69643	45	[ALDOA, ANGPTL2, ANPEP, ANXA2, C3, CAND1, CANT1, CCT8, CD14, CD44, CHI3L1, CLU, CNN2, CST3, CTSA, CTSB, CTSC, CTSS, CTSZ, CXCL1, CXCL6, DYNC1H1, FTH1, FUCA2, GAA, GNS, HBB, HEXB, HSPA1A, LRP1, LTA4H, MBP, MVP, NPC2, PDAP1, PGAM1, PRCP, PSAP, PSMC3, PTX3, QSOX1, TIMP2, TNFAIP6, VAT1, VCP]
	GO:0042119	neutrophil activation	25.66	23.7106	28.0688	26.7466	6.76692	45	[ALDOA, ANGPTL2, ANPEP, ANXA2, C3, CAND1, CANT1, CCT8, CD14, CD44, CHI3L1, CLU, CNN2, CST3, CTSA, CTSB, CTSC, CTSS, CTSZ, CXCL1, CXCL6, DYNC1H1, FTH1, FUCA2, GAA, GNS, HBB, HEXB, HSPA1A, LRP1, LTA4H, MBP, MVP, NPC2, PDAP1, PGAM1, PRCP, PSAP, PSMC3, PTX3, QSOX1, TIMP2, TNFAIP6, VAT1, VCP]
	GO:0043062	extracellular structure organization	24.3954	22.466	24.3954	23.0944	7.83133	39	[A2M, ABI3BP, ANXA2, APOE, APP, CD44, COL16A1, COL18A1, COL5A1, COL7A1, CSPG4, CST3, CTSL, CTSS, CYR61, DCN, ICAM1, LAMA5, LAMB2, LOXL1, LOXL3, LOXL4, LRP1, MMP1, MMP13, MMP3, NID2, OLFML2A, PLG, POSTN, PTX3, SERPINE1, SERPINH1, SFRP2, SULF2, TGFB2, TIMP2, TNC, VCAM1]
	GO:0010951	negative regulation of endopeptidase activity	11.6621	9.743	11.6621	10.3833	6.62461	21	[A2M, APLP2, APP, C3, C4A, CD44, COL7A1, CST3, GAPDH, HGF, ITIH2, ITIH3, SERPINB7, SERPINC1, SERPINE1, SERPINE2, SERPINH1, SFRP2, TFPI, TFPI2, TIMP2]
	GO:2000257	regulation of protein activation cascade	6.33609	4.46103	10.8913	9.63603	7.57576	10	[A2M, C1R, C1S, C3, C4A, CFB, CFH, CLU, CXCL10, SERPINC1]
	GO:0030193	regulation of blood coagulation	4.89943	3.07335	10.8913	9.63603	6.95652	8	[ANXA2, APOE, PLG, SELENOP, SERPINC1, SERPINE1, SERPINE2, TFPI]
	GO:0030195	negative regulation of blood coagulation	4.45449	2.66916	10.8913	9.63603	9.09091	6	[ANXA2, APOE, PLG, SERPINE1, SERPINE2, TFPI]
	GO:0031638	zymogen activation	5.47735	3.60811	10.8913	9.63603	10.2941	7	[ANXA2, C1R, CTSB, CTSZ, LGMN, SERPINE1, SERPINE2]
	GO:0070613	regulation of protein processing	7.81972	5.92762	10.8913	9.63603	6.51163	14	[A2M, ANXA2, C1R, C1S, C3, C4A, CFB, CFH, CLU, CTSZ, CXCL10, GAS1, SERPINE1, SERPINE2]
	GO:0010955	negative regulation of protein processing	3.54557	1.838	10.8913	9.63603	8.06452	5	[A2M, CTSZ, GAS1, SERPINE1, SERPINE2]
	GO:0010755	regulation of plasminogen activation	4.6891	2.88292	10.8913	9.63603	22.2222	4	[ANXA2, CTSZ, SERPINE1, SERPINE2]
	GO:0002576	platelet degranulation	10.2227	8.30885	10.2227	8.99222	8.87574	15	[A2M, ALDOA, APLP2, APP, CLU, HGF, ITIH3, PLG, PSAP, QSOX1, SELENOP, SERPINE1, SRGN, TAGLN2, TGFB2]
	GO:0045778	positive regulation of ossification	3.38118	1.69993	10.0007	8.79656	5.82524	6	[CYR61, GARS, HGF, POSTN, SFRP2, TGFB2]
	GO:0061448	connective tissue development	7.89675	5.99913	10.0007	8.79656	5.18293	17	[ADAMTS12, ANXA2, CD44, CHI3L1, COL5A1, COL7A1, CSF1, CSPG4, CYR61, GARS, INHBA, MMP13, POSTN, SERPINB7, SERPINH1, SFRP2, SULF2]
	GO:0030199	collagen fibril organization	8.70897	6.80588	10.0007	8.79656	16.3636	9	[ANXA2, COL5A1, CSPG4, LOXL1, LOXL3, LOXL4, SERPINH1, SFRP2, TGFB2]
	GO:0051216	cartilage development	6.87147	4.99065	10.0007	8.79656	5.46875	14	[ADAMTS12, ANXA2, CD44, CHI3L1, COL7A1, CSPG4, CYR61, GARS, INHBA, MMP13, POSTN, SERPINH1, SFRP2, SULF2]
	GO:0002062	chondrocyte differentiation	4.30424	2.54836	10.0007	8.79656	5.7554	8	[ADAMTS12, ANXA2, COL7A1, CSPG4, POSTN, SERPINH1, SFRP2, SULF2]
	GO:0061035	regulation of cartilage development	3.77981	2.05554	10.0007	8.79656	6.89655	6	[ADAMTS12, ANXA2, CYR61, GARS, INHBA, POSTN]
	GO:0061036	positive regulation of cartilage development	3.24214	1.59869	10.0007	8.79656	9.7561	4	[ANXA2, CYR61, GARS, POSTN]
	GO:0002063	chondrocyte development	5.10707	3.24974	10.0007	8.79656	11.7647	6	[COL7A1, CSPG4, POSTN, SERPINH1, SFRP2, SULF2]
	GO:0060350	endochondral bone morphogenesis	2.98581	1.41761	10.0007	8.79656	6.09756	5	[ANXA2, COL7A1, MMP13, POSTN, SERPINH1]
	GO:0022617	extracellular matrix disassembly	9.70258	7.7941	9.70258	8.52649	11.7647	12	[A2M, CD44, CST3, CTSL, CTSS, LAMB2, LRP1, MMP1, MMP13, MMP3, PLG, TIMP2]
	GO:0042116	macrophage activation	3.25002	1.5968	8.54908	7.40295	5.50459	6	[APP, CLU, HSPD1, IL1RL1, LDLR, NAMPT]
	GO:0032459	regulation of protein oligomerization	2.78854	1.31141	8.54908	7.40295	7.40741	4	[APOE, CLU, MMP1, MMP3]
	GO:0045807	positive regulation of endocytosis	7.74594	5.85945	8.54908	7.40295	7.10383	13	[ANXA2, APOE, C3, C4A, CD14, CLU, LDLR, LRP1, MFGE8, PSAP, PTX3, SERPINE1, SFRP4]
	GO:0150076	neuroinflammatory response	4.41709	2.64624	8.54908	7.40295	8.95522	6	[APP, CLU, LDLR, LRP1, MMP3, NAMPT]
	GO:1905906	regulation of amyloid fibril formation	5.03016	3.18506	8.54908	7.40295	26.6667	4	[APOE, APP, CLU, LDLR]
	GO:0021782	glial cell development	3.47286	1.77389	8.54908	7.40295	5.03597	7	[APP, C3, CLU, LAMB2, LDLR, LRP1, MXRA8]
	GO:0030301	cholesterol transport	3.08785	1.47507	8.54908	7.40295	5.12821	6	[ANXA2, APOE, CLU, LDLR, LRP1, NPC2]
	GO:1904646	cellular response to amyloid-beta	2.91369	1.39518	8.54908	7.40295	8	4	[APP, LGMN, LRP1, NAMPT]
	GO:0014002	astrocyte development	2.81881	1.32745	8.54908	7.40295	7.54717	4	[APP, LAMB2, LDLR, LRP1]
	GO:0030199	collagen fibril organization	8.70897	6.80588	7.94935	6.83541	16.3636	9	[ANXA2, COL5A1, CSPG4, LOXL1, LOXL3, LOXL4, SERPINH1, SFRP2, TGFB2]
	GO:0002062	chondrocyte differentiation	4.30424	2.54836	7.94935	6.83541	5.7554	8	[ADAMTS12, ANXA2, COL7A1, CSPG4, POSTN, SERPINH1, SFRP2, SULF2]
	GO:0018057	peptidyl-lysine oxidation	5.09981	3.24855	7.94935	6.83541	60	3	[LOXL1, LOXL3, LOXL4]
	GO:0045807	positive regulation of endocytosis	7.74594	5.85945	6.30433	5.22515	7.10383	13	[ANXA2, APOE, C3, C4A, CD14, CLU, LDLR, LRP1, MFGE8, PSAP, PTX3, SERPINE1, SFRP4]
	GO:0050766	positive regulation of phagocytosis	3.21575	1.58229	6.30433	5.22515	6.84932	5	[C3, C4A, MFGE8, PSAP, PTX3]
	GO:0030301	cholesterol transport	3.08785	1.47507	6.30433	5.22515	5.12821	6	[ANXA2, APOE, CLU, LDLR, LRP1, NPC2]
	GO:0042698	ovulation cycle	3.77981	2.05554	5.24987	4.20848	6.89655	6	[ADAMTS1, CLU, INHBA, PTX3, SLIT2, TGFB2]
	GO:0001541	ovarian follicle development	1.55394	1.55394	5.24987	4.20848	4.28571	3	[ICAM1, INHBA, PTX3]
	GO:0045429	positive regulation of nitric oxide biosynthetic process	2.98059	1.42429	5.24987	4.20848	8.33333	4	[CLU, HBB, ICAM1, PTX3]
	GO:1902041	regulation of extrinsic apoptotic signaling pathway via death domain receptors	3.83558	2.10318	5.24987	4.20848	7.05882	6	[FASN, HGF, ICAM1, INHBA, SERPINE1, SFRP2]
	GO:2000736	regulation of stem cell differentiation	2.87038	1.36523	5.08967	4.08967	5.74713	5	[LTBP2, LTBP3, SEMA3C, TGFB2, TXN]
	GO:0022612	gland morphogenesis	4.6554	2.85606	5.08967	4.08967	5.55556	9	[CSF1, HGF, INHBA, LAMA5, NTN1, SEMA3C, SULF2, TGFB2, TNC]
	GO:0042476	odontogenesis	3.27355	1.61079	5.08967	4.08967	4.66667	7	[CSF1, INHBA, LAMA5, POSTN, SERPINE1, TGFB2, TNC]
	GO:0007435	salivary gland morphogenesis	3.05071	1.44865	5.08967	4.08967	8.69565	4	[HGF, LAMA5, SEMA3C, TGFB2]
	GO:0030203	glycosaminoglycan metabolic process	4.90891	3.0764	4.90891	4.00582	5.26316	10	[CD44, CSPG4, DCN, GNS, GPC4, HEXB, HGF, ITIH2, ITIH3, SGSH]
	GO:0006027	glycosaminoglycan catabolic process	5.15142	3.2881	4.90891	4.00582	9.21053	7	[CD44, CSPG4, DCN, GNS, GPC4, HEXB, SGSH]
	GO:1903510	mucopolysaccharide metabolic process	4.44106	2.66291	4.90891	4.00582	6.01504	8	[CD44, CSPG4, DCN, GNS, HEXB, HGF, ITIH2, ITIH3]
	GO:0030212	hyaluronan metabolic process	4.07718	2.33682	4.90891	4.00582	10.4167	5	[CD44, HEXB, HGF, ITIH2, ITIH3]
	GO:0051702	interaction with symbiont	4.95547	3.11662	4.95547	4.00123	7.07965	8	[ANXA2, APOE, CXCL6, GAPDH, HSPD1, PLG, PSMC3, PTX3]
	GO:0014812	muscle cell migration	4.79066	2.97774	4.79066	3.94556	6.72269	8	[ADAMTS1, IGFBP3, LRP1, MEGF10, POSTN, SERPINE1, SLIT2, TFPI2]
	GO:0014910	regulation of smooth muscle cell migration	4.63396	2.84157	4.79066	3.94556	7.69231	7	[ADAMTS1, IGFBP3, LRP1, POSTN, SERPINE1, SLIT2, TFPI2]
	GO:0014912	negative regulation of smooth muscle cell migration	4.82041	3.00086	4.79066	3.94556	14.7059	5	[IGFBP3, LRP1, SERPINE1, SLIT2, TFPI2]
	GO:0019730	antimicrobial humoral response	3.02875	1.43769	4.16408	3.56202	4.24242	7	[CLU, CXCL1, CXCL10, CXCL6, CXCL9, GAPDH, PDAP1]
	GO:0071621	granulocyte chemotaxis	2.99819	1.4184	4.16408	3.56202	4.19162	7	[CSF1, CXCL1, CXCL10, CXCL6, CXCL9, SLIT2, TGFB2]
	GO:0071675	regulation of mononuclear cell migration	3.7549	2.03889	4.16408	3.56202	8.92857	5	[CSF1, CXCL10, LGMN, SERPINE1, SLIT2]
	GO:0003158	endothelium development	4.32655	2.56312	4.32655	3.5484	5.7971	8	[ADAMTS12, ANXA2, CLIC4, COL18A1, CXCL10, FASN, ICAM1, LAMA5]
	GO:0045446	endothelial cell differentiation	2.97468	1.43061	4.32655	3.5484	4.87805	6	[ANXA2, CLIC4, COL18A1, FASN, ICAM1, LAMA5]
	GO:0048675	axon extension	4.17423	2.42604	4.17423	3.47526	5.51724	8	[ALCAM, APOE, LAMB2, NRCAM, NTN1, SEMA3C, SEMA7A, SLIT2]
	GO:0048846	axon extension involved in axon guidance	3.20183	1.57858	4.17423	3.47526	9.52381	4	[ALCAM, SEMA3C, SEMA7A, SLIT2]
	GO:1903201	regulation of oxidative stress-induced cell death	3.29277	1.62067	3.29277	2.99174	5.60748	6	[CLU, HGF, MMP3, PSAP, SOD2, TXN]
	GO:0048002	antigen processing and presentation of peptide antigen	2.9384	1.40692	2.9384	2.9384	4.09357	7	[CAPZA2, CTSL, CTSS, DYNC1H1, ERAP1, ERAP2, LGMN]
	GO:0019674	NAD metabolic process	3.40391	1.71371	3.40391	2.92679	5.88235	6	[ALDOA, GAPDH, MDH1, NAMPT, PGAM1, VCP]
