# Supplementary material for: Soluble ANPEP Released From Human Astrocytes as a Positive Regulator of Microglial Activation and Neuroinflammation: Brain Renin–Angiotensin System in Astrocyte–Microglia Crosstalk
Source: Mol Cell Proteomics. 2022 Oct 8;21(11):100424. doi: 10.1016/j.mcpro.2022.100424 (PMC9650055; doi:10.1016/j.mcpro.2022.100424)
Supplement: Supplemental Table S6 [file mmc4.xlsx]

## Sheet: Sheet1
	Supplementary Table 6. KEGG pathways of upregualted secretory proteins in activated human astrocytes
	Increased proteins
	Gene Ontology ID	Gene Ontology Term	Term p-value (-log10)	Term p-value Corrected with Bonferroni step down (-log10)	Group p-value (-log10)	Group p-value Corrected with Bonferroni step down (-log10)	% Associated Genes	Nr. Genes	Associated Genes Found
	KEGG:04142	Lysosome	8.28981	6.90959	8.28981	7.28981	10.5691	14	[CTSA, CTSB, CTSC, CTSD, CTSL, CTSS, CTSZ, GAA, GNS, HEXB, LGMN, NPC2, PSAP, SGSH]
	KEGG:04610	Complement and coagulation cascades	5.12471	3.78228	4.89339	3.9903	10.1266	8	[C1R, C1S, C3, CFB, CLU, PLG, SERPINE1, TFPI]
	KEGG:04657	IL-17 signaling pathway	3.71379	2.45852	4.40715	3.56205	7.52688	7	[CXCL1, CXCL10, CXCL6, HSP90AA1, MMP1, MMP13, MMP3]
	KEGG:05323	Rheumatoid arthritis	4.7027	3.38048	4.40715	3.56205	8.88889	8	[CSF1, CTSL, CXCL1, CXCL6, ICAM1, MMP1, MMP3, TGFB2]
	KEGG:04612	Antigen processing and presentation	4.23574	2.93471	4.23574	3.45758	9.09091	7	[CTSL, CTSS, HSP90A1, HSPA1A, HSPA8, LGMN, PSME1]
	KEGG:05144	Malaria	3.38953	2.15908	3.38953	2.69056	10.2041	5	[HBB, HGF, ICAM1, TGFB2, VCAM1]
	KEGG:04614	Renin-angiotensin system	2.50416	1.46277	2.50416	2.50416	13.0435	3	[ANPEP, CTSA, PRCP]
	KEGG:00531	Glycosaminoglycan degradation	2.7497	1.5736	2.7497	2.27257	15.7895	3	[GNS, HEXB, SGSH]
	KEGG:05146	Amoebiasis	2.82348	1.61936	2.82348	2.22142	6.25	7	[ACTN1, CSF1, CD14, CXCL1, LAMA5, TGFB2, VCL]
	Decreased proteins
	Gene Ontology ID	Gene Ontology Term	Term p-value (-log10)	Term p-value Corrected with Bonferroni step down (-log10)	Group p-value (-log10)	Group p-value Corrected with Bonferroni step down (-log10)	% Associated Genes	Nr. Genes	Associated Genes Found
	KEGG:04610	Complement and coagulation cascades	4.49555	4.49555	4.49555	4.49555	5.06329	4	[A2M, C4A, CFH, SERPINC1]
