# Supplementary material for: Soluble ANPEP Released From Human Astrocytes as a Positive Regulator of Microglial Activation and Neuroinflammation: Brain Renin–Angiotensin System in Astrocyte–Microglia Crosstalk
Source: Mol Cell Proteomics. 2022 Oct 8;21(11):100424. doi: 10.1016/j.mcpro.2022.100424 (PMC9650055; doi:10.1016/j.mcpro.2022.100424)
Supplement: Supplemental Table S7 [file mmc5.xlsx]

## Sheet: Proteins_Control astrocyte 1
Checked	Protein FDR Confidence: Combined	Master	Accession	Description	Exp. q-value: Combined	Sum PEP Score	Coverage [%]	# Peptides	# PSMs	# Unique Peptides	# Protein Groups	# AAs	MW [kDa]	calc. pI	Score Sequest HT: Sequest HT	# Peptides (by Search Engine): Sequest HT	Biological Process	Cellular Component	Molecular Function	Pfam IDs	Entrez Gene ID	Gene Symbol	Chromosome	WikiPathways	Ensembl Gene ID	KEGG Pathways
FALSE	High	Master Protein	A0A024R462	Fibronectin 1, isoform CRA_n OS=Homo sapiens GN=FN1 PE=4 SV=1	0	573.275	45	67	601	55	1	2355	259	5.73	2072.33	67	cell differentiation;cell organization and biogenesis;cellular component movement;defense response;metabolic process;regulation of biological process;response to stimulus;transport	extracellular;membrane;organelle lumen	enzyme regulator activity;protein binding	Pf00039, Pf00040, Pf00041	2335	FN1	2	Senescence and Autophagy in Cancer; TGF-beta Signaling Pathway; Regulation of Actin Cytoskeleton; Inflammatory Response Pathway; Focal Adhesion
	Checked	Confidence	Sequence	Modifications	Qvality PEP	Qvality q-value	# Protein Groups	# Proteins	# PSMs	Master Protein Accessions	# Missed Cleavages	Theo. MH+ [Da]	Confidence (by Search Engine): Sequest HT	Percolator q-Value (by Search Engine): Sequest HT	Percolator PEP (by Search Engine): Sequest HT	XCorr (by Search Engine): Sequest HT
	FALSE	High	IYLYTLNDNAR		0.00144562	0	1	18	6	A0A024R462	0	1355.7	High	0	0.003525	3.08
	FALSE	High	ITYGETGGNSPVQEFTVPGSK		4.13358e-06	0	1	11	13	A0A024R462	0	2168.05	High	0	2.215e-05	6.12
	FALSE	High	QGENGQMMSCTCLGNGK	2xCarbamidomethyl [C10; C12]	0.000121015	0	2	16	5	A0A024R462; B4DTH2	0	1871.75	High	0	4.844e-05	4.76
	FALSE	High	QGENGQMMSCTCLGNGK	2xCarbamidomethyl [C10; C12]; 1xOxidation [M]	0.00197904	0	2	16	4	A0A024R462; B4DTH2	0	1887.75	High	0	0.000805	3.79
	FALSE	High	QDGHLWCSTTSNYEQDQK	1xCarbamidomethyl [C7]	9.92546e-06	0	1	5	14	A0A024R462	0	2196.93	High	0	2.102e-06	5.96
	FALSE	High	QAQQMVQPQSPVAVSQSKPGCYDNGK	1xCarbamidomethyl [C21]	6.72143e-08	0	1	4	3	A0A024R462	0	2832.34	High	0	4.144e-08	7.86
	FALSE	High	QAQQMVQPQSPVAVSQSKPGCYDNGK	1xCarbamidomethyl [C21]; 1xOxidation [M5]	0.00092997	0	1	4	1	A0A024R462	0	2848.34	High	0	0.0003402	3.72
	FALSE	High	NLQPASEYTVSLVAIK		0.000210798	0	1	4	12	A0A024R462	0	1732.95	High	0	0.0003674	3.96
	FALSE	High	NTFAEVTGLSPGVTYYFK		3.54433e-06	0	1	5	12	A0A024R462	0	1993.99	High	0	3.005e-06	5.64
	FALSE	High	NSITLTNLTPGTEYVVSIVALNGR		0.00163041	0	1	11	2	A0A024R462	0	2532.37	High	0	0.0006385	2.66
	FALSE	High	IAWESPQGQVSR		0.000101704	0	1	9	7	A0A024R462	0	1357.69	High	0	0.004119	3.36
	FALSE	High	LLCQCLGFGSGHFR	2xCarbamidomethyl [C3; C5]	8.01351e-06	0	2	15	13	A0A024R462; B4DTH2	0	1651.78	High	0	4.335e-05	4.45
	FALSE	High	VPGTSTSATLTGLTR		9.57641e-05	0	2	19	8	A0A024R462; B4DTH2	0	1461.79	High	0	7.809e-05	3.87
	FALSE	High	TYHVGEQWQK		0.00122318	0	2	16	28	A0A024R462; B4DTH2	0	1275.61	High	0	0.005362	4.14
	FALSE	High	TYLGNALVCTCYGGSR	2xCarbamidomethyl [C9; C11]	0.000111685	0	1	4	7	A0A024R462	0	1791.82	High	0	0.0001731	4.93
	FALSE	High	VDVIPVNLPGEHGQR		0.0002736	0	1	5	14	A0A024R462	0	1629.87	High	0	0.0001042	4.07
	FALSE	High	VEYELSEEGDEPQYLDLPSTATSVNIPDLLPGRK		0.000781601	0	1	5	1	A0A024R462	1	3774.86	High	0	0.0002803	5.16
	FALSE	High	VEYELSEEGDEPQYLDLPSTATSVNIPDLLPGR		0.00241823	0	1	5	2	A0A024R462	0	3646.76	High	0	0.000995	4
	FALSE	High	YSFCTDHTVLVQTR	1xCarbamidomethyl [C4]	2.43157e-05	0	1	5	11	A0A024R462	0	1726.82	High	0	6.137e-06	5.4
	FALSE	High	WSRPQAPITGYR		0.000125969	0	1	5	20	A0A024R462	0	1431.75	High	0	3.623e-05	4.58
	FALSE	High	VTIMWTPPESAVTGYR		0.000237758	0	1	5	11	A0A024R462	0	1807.9	High	0	7.371e-05	3.89
	FALSE	High	VTIMWTPPESAVTGYR	1xOxidation [M4]	0.000499404	0	1	5	9	A0A024R462	0	1823.9	High	0	0.001225	3.56
	FALSE	High	VTWAPPPSIDLTNFLVR		5.23588e-07	0	1	11	14	A0A024R462	0	1926.05	High	0	7.752e-08	4.84
	FALSE	High	VTDATETTITISWR		1.89862e-05	0	1	18	2	A0A024R462	0	1593.81	High	0	7.041e-05	3.51
	FALSE	High	WCGTTQNYDADQK	1xCarbamidomethyl [C2]	6.24236e-05	0	1	5	9	A0A024R462	0	1586.65	High	0	1.655e-05	3.82
	FALSE	High	WLPSSSPVTGYR		0.00197904	0	1	17	13	A0A024R462	0	1349.68	High	0	0.01373	2.81
	FALSE	High	VVTPLSPPTNLHLEANPDTGVLTVSWER		7.9413e-05	0	1	4	3	A0A024R462	0	3042.59	High	0	2.154e-05	4.52
	FALSE	High	SSPVVIDASTAIDAPSNLR		4.07867e-06	0	1	19	9	A0A024R462	0	1913	High	0	7.751e-07	5.52
	FALSE	High	RPGGEPSPEGTTGQSYNQYSQR		1.493e-08	0	2	15	23	A0A024R462; B4DTH2	0	2396.09	High	0	7.536e-08	8.16
	FALSE	High	TKTETITGFQVDAVPANGQTPIQR		2.01242e-07	0	1	18	7	A0A024R462	1	2572.34	High	0	2.259e-06	6.65
	FALSE	High	TNTNVNCPIECFMPLDVQADR	2xCarbamidomethyl [C7; C11]	3.2865e-08	0	2	16	8	A0A024R462; B4DTH2	0	2494.12	High	0	3.472e-09	6.66
	FALSE	High	TNTNVNCPIECFMPLDVQADR	2xCarbamidomethyl [C7; C11]; 1xOxidation [M13]	4.10604e-06	0	2	16	4	A0A024R462; B4DTH2	0	2510.11	High	0	5.715e-06	5.7
	FALSE	High	TNTNVNCPIECFMPLDVQADREDSR	2xCarbamidomethyl [C7; C11]	0.000110201	0	2	16	1	A0A024R462; B4DTH2	1	2981.32	High	0	3.109e-05	4.15
	FALSE	High	TNTNVNCPIECFMPLDVQADREDSRE	2xCarbamidomethyl [C7; C11]	1.47261e-05	0	2	16	3	A0A024R462; B4DTH2	2	3110.36	High	0	0.0002497	5.45
	FALSE	High	SYTITGLQPGTDYK		0.000502754	0	1	18	5	A0A024R462	0	1543.76	High	0	0.0002787	4.03
	FALSE	High	STTPDITGYR		0.0212988	0	1	4	4	A0A024R462	0	1110.54	High	0	0.01144	2.19
	FALSE	High	TETITGFQVDAVPANGQTPIQR		4.84357e-08	0	1	18	3	A0A024R462	0	2343.19	High	0	4.004e-07	6.29
	FALSE	High	TEIDKPSQMQVTDVQDNSISVK		1.89114e-09	0	1	11	14	A0A024R462	0	2462.21	High	0	2.371e-06	7.86
	FALSE	High	TEIDKPSQMQVTDVQDNSISVK	1xOxidation [M9]	0.000156024	0	1	11	5	A0A024R462	0	2478.2	High	0	6.035e-05	5.72
	FALSE	High	DTLTSRPAQGVVTTLENVSPPR		1.60318e-07	0	1	17	5	A0A024R462	0	2338.24	High	0	4.925e-07	8.19
	FALSE	High	DSMIWDCTCIGAGR	2xCarbamidomethyl [C7; C9]	4.62029e-05	0	1	4	11	A0A024R462	0	1641.68	High	0	0.0003656	4.08
	FALSE	High	DSMIWDCTCIGAGR	2xCarbamidomethyl [C7; C9]; 1xOxidation [M3]	0.000122645	0	1	4	6	A0A024R462	0	1657.68	High	0	6.781e-05	3.74
	FALSE	High	DLQFVEVTDVK		0.00269098	0	1	5	2	A0A024R462	0	1292.67	High	0	0.007883	3.52
	FALSE	High	DLEVVAATPTSLLISWDAPAVTVR		2.04836e-06	0	1	11	6	A0A024R462	0	2524.37	High	0	3.559e-07	5.71
	FALSE	High	EINLAPDSSSVVVSGLMVATK		3.20608e-06	0	1	18	10	A0A024R462	0	2117.12	High	0	8.392e-06	5.97
	FALSE	High	EINLAPDSSSVVVSGLMVATK	1xOxidation [M17]	5.8386e-05	0	1	18	3	A0A024R462	0	2133.11	High	0	1.526e-05	4.97
	FALSE	High	EATIPGHLNSYTIK		0.000314844	0	1	5	6	A0A024R462	0	1543.81	High	0	0.000101	4.02
	FALSE	High	EESPLLIGQQSTVSDVPR		2.2195e-06	0	1	11	10	A0A024R462	0	1955.01	High	0	3.448e-05	5.41
	FALSE	High	EEVVTVGNSVNEGLNQPTDDSCFDPYTVSHYAVGDEWER	1xCarbamidomethyl [C22]	3.78944e-06	0	2	12	2	A0A024R462; B4DTH2	0	4414.93	High	0	7.11e-07	6.55
	FALSE	High	DDKESVPISDTIIPAVPPPTDLR		8.10538e-08	0	1	5	9	A0A024R462	1	2475.3	High	0	9.579e-09	5.96
	FALSE	High	CDPVDQCQDSETGTFYQIGDSWEK	2xCarbamidomethyl [C1; C7]	1.09037e-08	0	1	5	18	A0A024R462	0	2865.16	High	0	1.005e-09	7.3
	FALSE	High	GNLLQCICTGNGR	2xCarbamidomethyl [C6; C8]	0.000614416	0	1	4	4	A0A024R462	0	1462.69	High	0	0.001992	3.55
	FALSE	High	FTNIGPDTMR		0.0129672	0	1	8	6	A0A024R462	0	1151.55	High	0	0.01392	2.93
	FALSE	High	FTNIGPDTMR	1xOxidation [M9]	0.0092404	0	1	8	12	A0A024R462	0	1167.55	High	0	0.0045	2.47
	FALSE	High	FTQVTPTSLSAQWTPPNVQLTGYR		9.22514e-09	0	1	18	12	A0A024R462	0	2692.37	High	0	8.358e-10	6.73
	FALSE	High	GDSPASSKPISINYR		0.000105867	0	1	11	12	A0A024R462	0	1591.81	High	0	4.218e-05	4.17
	FALSE	High	GFNCESKPEAEETCFDK	2xCarbamidomethyl [C4; C14]	9.45291e-08	0	1	4	12	A0A024R462	0	2047.84	High	0	6.974e-07	6.73
	FALSE	High	GFNCESKPEAEETCFDKYTGNTYR	2xCarbamidomethyl [C4; C14]	0.000350394	0	1	4	2	A0A024R462	1	2903.22	High	0	0.0001137	4.74
	FALSE	High	GEWTCKPIAEK	1xCarbamidomethyl [C5]	0.001436	0	1	4	15	A0A024R462	0	1318.65	High	0	0.000554	3.75
	FALSE	High	GEWTCIAYSQLR	1xCarbamidomethyl [C5]	0.00195277	0	1	5	1	A0A024R462	0	1483.7	High	0	0.0007864	2.7
	FALSE	High	GLAFTDVDVDSIK		0.000355111	0	1	9	6	A0A024R462	0	1379.71	High	0	0.01342	3.38
	FALSE	High	GATYNIIVEALK		0.00129036	0	2	11	8	A0A024R462; B4DTH2	0	1291.73	High	0	0.01634	3.3
	FALSE	High	GATYNIIVEALKDQQR		0.000217964	0	2	11	3	A0A024R462; B4DTH2	1	1818.97	High	0	6.689e-05	4.66
	FALSE	High	EVTSDSGSIVVSGLTPGVEYVYTIQVLR		0.0141347	0	1	4	1	A0A024R462	0	2968.55	High	0	0.00722	2.19
	FALSE	High	EYLGAICSCTCFGGQR	3xCarbamidomethyl [C7; C9; C11]	4.07867e-06	0	2	16	7	A0A024R462; B4DTH2	0	1878.79	High	0	3.168e-05	4.74
	FALSE	High	ESVPISDTIIPAVPPPTDLR		9.40847e-06	0	1	6	4	A0A024R462	0	2117.15	High	0	1.973e-06	4.17
	FALSE	High	HTSVQTTSSGSGPFTDVR		1.36548e-07	0	1	4	12	A0A024R462	0	1863.88	High	0	1.871e-08	6.59
	FALSE	High	HYQINQQWER		0.000167932	0	1	4	27	A0A024R462	0	1401.67	High	0	0.0003484	3.65
	FALSE	High	FGFCPMAAHEEICTTNEGVMYR	2xCarbamidomethyl [C4; C13]; 1xOxidation [M]	9.12058e-07	0	1	5	4	A0A024R462	0	2636.1	High	0	1.439e-07	6.01
	FALSE	High	FGFCPMAAHEEICTTNEGVMYR	2xCarbamidomethyl [C4; C13]; 2xOxidation [M6; M20]	0.0264659	0	1	5	1	A0A024R462	0	2652.1	High	0	0.01464	2.24
	FALSE	High	FLATTPNSLLVSWQPPR		2.54307e-07	0	1	20	20	A0A024R462	0	1927.04	High	0	0.000348	4.69
	FALSE	High	FGFCPMAAHEEICTTNEGVMYR	2xCarbamidomethyl [C4; C13]	7.68319e-08	0	1	5	9	A0A024R462	0	2620.11	High	0	4.376e-07	7.25
	FALSE	High	YQCYCYGR	2xCarbamidomethyl [C3; C5]	0.0322166	0.000320199	1	5	1	A0A024R462	0	1169.45	High	0.0001924	0.01833	1.53
	FALSE	High	DTLTSRPAQGVVTTLENVSPPRR		0.0541334	0.000890901	1	17	1	A0A024R462	1	2494.34	High	0.0007119	0.03279	2.57
	FALSE	High	YEVSVYALK		0.0839301	0.0016819	1	18	1	A0A024R462	0	1071.57	High	0.001168	0.05417	2.08
	FALSE	High	LGVRPSQGGEAPR		0.15376	0.00350841	1	4	1	A0A024R462	0	1323.71	High	0.002248	0.1075	0.95
	FALSE	High	TDELPQLVTLPHPNLHGPEILDVPSTVQK		0.258036	0.00701354	1	13	1	A0A024R462	0	3187.7	High	0.004629	0.1948	2.54
FALSE	High	Master Protein	P35555	Fibrillin-1 OS=Homo sapiens GN=FBN1 PE=1 SV=3	0	344.419	36	67	164	65	1	2871	312	4.93	502.16	67	cell organization and biogenesis;metabolic process;regulation of biological process;response to stimulus	cell surface;extracellular;membrane;organelle lumen	metal ion binding;protein binding;structural molecule activity	Pf00683, Pf06247, Pf07645, Pf12662, Pf12947, Pf14670	2200	FBN1	15	Hypothesized Pathways in Pathogenesis of Cardiovascular Disease
	Checked	Confidence	Sequence	Modifications	Qvality PEP	Qvality q-value	# Protein Groups	# Proteins	# PSMs	Master Protein Accessions	# Missed Cleavages	Theo. MH+ [Da]	Confidence (by Search Engine): Sequest HT	Percolator q-Value (by Search Engine): Sequest HT	Percolator PEP (by Search Engine): Sequest HT	XCorr (by Search Engine): Sequest HT
	FALSE	High	MDACCCSVGAAWGTEECEECPMR	5xCarbamidomethyl [C4; C5; C6; C17; C20]	6.48512e-07	0	1	3	1	P35555	0	2765.98	High	0	9.859e-08	5.14
	FALSE	High	NCMDIDECQRDPLLCR	3xCarbamidomethyl [C2; C8; C15]	0.00619692	0	1	3	2	P35555	1	2094.88	High	0.001029	0.04997	3.24
	FALSE	High	MIPSLCTHGK	1xCarbamidomethyl [C6]	0.00116727	0	1	4	3	P35555	0	1143.56	High	0	0.000439	2.53
	FALSE	High	NCVDINECVLNSLLCDNGQCR	4xCarbamidomethyl [C2; C8; C15; C20]	1.58188e-07	0	1	2	3	P35555	0	2553.09	High	0	2.022e-08	5.61
	FALSE	High	QICPYGSGIIVGPDDSAVDMDECKEPDVCK	3xCarbamidomethyl [C3; C23; C29]	4.25565e-07	0	1	4	1	P35555	1	3354.46	High	0	6.124e-08	7.76
	FALSE	High	NLIGTYMCICGPGYQR	2xCarbamidomethyl [C8; C10]	0.000112434	0	1	3	2	P35555	0	1902.87	High	0	3.18e-05	4.17
	FALSE	High	NTPEYEELCPR	1xCarbamidomethyl [C9]	0.0141347	0	1	3	2	P35555	0	1407.62	High	0.0001924	0.01865	2.89
	FALSE	High	NSPGSFICECSSESTLDPTK	2xCarbamidomethyl [C8; C10]	0.000314844	0	1	3	1	P35555	0	2215.95	High	0	0.0001011	3.84
	FALSE	High	IGQGHCVSGMGMGR	1xCarbamidomethyl [C6]	5.03989e-05	0	1	1	7	P35555	0	1446.64	High	0	3.876e-05	4.2
	FALSE	High	IKGTQCEDIDECEVFPGVCK	3xCarbamidomethyl [C6; C12; C19]	0.00477787	0	1	3	1	P35555	1	2384.06	High	0	0.002138	2.97
	FALSE	High	ILELLPALTTLTNHNR		0.0103463	0	1	1	2	P35555	0	1819.04	High	0	0.0051	2.73
	FALSE	High	LLVCEDIDECQNGPVCQR	3xCarbamidomethyl [C4; C10; C16]	2.26981e-07	0	1	4	3	P35555	0	2204.97	High	0	2.456e-07	5.06
	FALSE	High	YEDEECTLPIAGR	1xCarbamidomethyl [C6]	0.00137036	0	1	3	1	P35555	0	1552.69	High	0	0.0005257	3.73
	FALSE	High	YLIESGNEDGFFK		0.000125969	0	1	1	2	P35555	0	1518.71	High	0	3.619e-05	2.94
	FALSE	High	YNAYCCPGWK	2xCarbamidomethyl [C5; C6]	0.00215862	0	1	5	3	P35555	0	1318.53	High	0	0.001161	2.26
	FALSE	High	SQCCSSLGAAWGSPCTLCQVDPICGK	5xCarbamidomethyl [C3; C4; C15; C18; C24]	2.93223e-05	0	1	3	1	P35555	0	2899.23	High	0	7.041e-06	4.14
	FALSE	High	SCTDIDECEDNPNICDGGQCTNIPGEYR	4xCarbamidomethyl [C2; C8; C15; C20]	0.00507348	0	1	3	1	P35555	0	3289.28	High	0	0.002281	3.46
	FALSE	High	RPDGEGCVDENECQTKPGICENGR	3xCarbamidomethyl [C7; C13; C20]	7.29738e-06	0	1	3	4	P35555	0	2777.17	High	0	1.484e-06	6.53
	FALSE	High	SGNCYLDIRPR	1xCarbamidomethyl [C4]	0.00477787	0	1	2	4	P35555	0	1350.66	High	0	0.00848	3.39
	FALSE	High	TNDDQTMCLDINECER	2xCarbamidomethyl [C8; C14]	5.27101e-07	0	1	4	3	P35555	0	2013.79	High	0	7.994e-06	5.21
	FALSE	High	TNDDQTMCLDINECER	2xCarbamidomethyl [C8; C14]; 1xOxidation [M7]	2.93223e-05	0	1	4	1	P35555	0	2029.79	High	0	7.05e-06	4.26
	FALSE	High	TLPGGNQCIVPICR	2xCarbamidomethyl [C8; C13]	0.00595397	0	2	9	4	P35556; P35555	0	1584.8	High	0	0.003202	2.97
	FALSE	High	TGYTPDITGTSCVDLNECNQAPKPCNFICK	4xCarbamidomethyl [C12; C18; C25; C29]	0.0224521	0	1	1	2	P35555	0	3460.53	High	0	0.01215	3.5
	FALSE	High	TGCTDINECEIGAHNCGK	3xCarbamidomethyl [C3; C9; C16]	6.2991e-06	0	1	2	6	P35555	0	2035.83	High	0	4.707e-06	5.99
	FALSE	High	TGPCFTVISNQMCQGQLSGIVCTK	3xCarbamidomethyl [C4; C13; C22]	4.67328e-07	0	1	4	5	P35555	0	2686.25	High	0	6.832e-08	4.79
	FALSE	High	TCVDINECLLEPR	2xCarbamidomethyl [C2; C8]	0.000594217	0	1	4	2	P35555	0	1618.76	High	0	0.0002065	3.83
	FALSE	High	TCVDVNECDLNPNICLSGTCENTK	4xCarbamidomethyl [C2; C8; C15; C20]	3.70685e-08	0	1	3	3	P35555	0	2813.18	High	0	3.981e-09	5.99
	FALSE	High	DINECETPGICMNGR	2xCarbamidomethyl [C5; C11]	0.00047024	0	1	2	2	P35555	0	1765.73	High	0	0.0001589	3.85
	FALSE	High	DINECETPGICMNGR	2xCarbamidomethyl [C5; C11]; 1xOxidation [M12]	0.0249458	0	1	2	1	P35555	0	1781.73	High	0	0.01369	2.58
	FALSE	High	EGYCFTEVLQNMCQIGSSNR	2xCarbamidomethyl [C4; C13]	1.80823e-07	0	1	1	3	P35555	0	2393.03	High	0	2.349e-08	5.93
	FALSE	High	ELNQLEDKYDK		0.0220126	0	1	1	1	P35555	1	1394.68	High	0	0.01194	1.47
	FALSE	High	DYLSGELGDNLK		0.00595397	0	1	1	1	P35555	0	1323.64	High	0	0.002731	2.09
	FALSE	High	CPPGFYTSPDGTR	1xCarbamidomethyl [C1]	0.00232322	0	1	2	1	P35555	0	1454.64	High	0	0.000954	3.18
	FALSE	High	CPTGYYLNEDTR	1xCarbamidomethyl [C1]	9.32367e-05	0	1	4	3	P35555	0	1488.64	High	0	2.63e-05	3.59
	FALSE	High	CSCSPGWIGDGIK	2xCarbamidomethyl [C1; C3]	0.000942486	0	1	3	3	P35555	0	1436.63	High	0	0.0003451	3.17
	FALSE	High	CQCPSGMTLDATGR	2xCarbamidomethyl [C1; C3]	0.000321224	0	1	3	2	P35555	0	1553.65	High	0	0.0001031	3.83
	FALSE	High	CICKPGFQLASDGR	2xCarbamidomethyl [C1; C3]	0.000537516	0	1	2	1	P35555	0	1608.76	High	0	0.000184	3.13
	FALSE	High	CICNSGYEVDSTGK	2xCarbamidomethyl [C1; C3]	0.000343435	0	1	2	2	P35555	0	1589.66	High	0	0.0001118	4.3
	FALSE	High	CLCPEGFSLSSSGR	2xCarbamidomethyl [C1; C3]	0.00215862	0	1	4	3	P35555	0	1556.68	High	0	0.000879	2.41
	FALSE	High	CICPPGYSLQNEK	2xCarbamidomethyl [C1; C3]	0.00615575	0	1	4	2	P35555	0	1565.71	High	0	0.002846	2.6
	FALSE	High	CLCYDGFMASEDMK	2xCarbamidomethyl [C1; C3]	0.00011094	0	1	3	3	P35555	0	1726.66	High	0	0.0002796	3.33
	FALSE	High	CIDVRPGYCYTALTNGR	2xCarbamidomethyl [C1; C9]	0.0177033	0	1	2	1	P35555	0	2015.94	High	0	0.009321	2.05
	FALSE	High	CWSPGVTVAPEMCPIR	2xCarbamidomethyl [C1; C13]	0.000117036	0	1	2	5	P35555	0	1859.86	High	0	3.324e-05	3.62
	FALSE	High	AWGHPCEMCPAQPHPCR	3xCarbamidomethyl [C6; C9; C16]	0.000835637	0	1	2	1	P35555	0	2090.86	High	0	0.0003033	3.32
	FALSE	High	CECEIGYELDR	2xCarbamidomethyl [C1; C3]	0.00870336	0	1	2	1	P35555	0	1443.59	High	0	0.004193	2.11
	FALSE	High	CECFPGLAVGLDGR	2xCarbamidomethyl [C1; C3]	0.000656897	0	1	2	4	P35555	0	1550.71	High	0	0.0002304	3.66
	FALSE	High	CECPVGFFYNDK	2xCarbamidomethyl [C1; C3]	0.000548406	0	1	4	2	P35555	0	1535.63	High	0	0.0001883	2.77
	FALSE	High	CEDIDECSTIPGICEGGECTNTVSSYFCK	5xCarbamidomethyl [C1; C7; C14; C19; C28]	0.00029057	0	1	2	2	P35555	0	3388.34	High	0	9.269e-05	3.83
	FALSE	High	CEININGATLK	1xCarbamidomethyl [C1]	0.00335441	0	1	3	1	P35555	0	1232.63	High	0	0.001436	2.49
	FALSE	High	CECDMGFVPSADGK	2xCarbamidomethyl [C1; C3]	0.000397857	0	1	2	2	P35555	0	1572.61	High	0	0.0001312	3.46
	FALSE	High	CDSGFALDSEER	1xCarbamidomethyl [C1]	3.98825e-05	0	1	4	1	P35555	0	1385.56	High	0	9.949e-06	3.47
	FALSE	High	CACTYGFTGPQCER	3xCarbamidomethyl [C1; C3; C12]	7.57816e-05	0	1	5	2	P35555	0	1706.67	High	0	2.047e-05	3.97
	FALSE	High	CDEGYESGFMMMK	1xCarbamidomethyl [C1]	0.000304493	0	1	3	3	P35555	0	1584.58	High	0	0.0002865	3.82
	FALSE	High	GNPEPPVSGEMDDNSLSPEACYECK	2xCarbamidomethyl [C21; C24]	7.85436e-06	0	1	1	2	P35555	0	2782.13	High	0	1.615e-06	5.96
	FALSE	High	GFMTNGADIDECK	1xCarbamidomethyl [C12]	0.00396363	0	1	1	2	P35555	0	1457.6	High	0	0.002659	3.44
	FALSE	High	GDNGDTACSNEIGVGVSK	1xCarbamidomethyl [C8]	5.65998e-06	0	1	2	1	P35555	0	1779.78	High	0	1.118e-06	4.76
	FALSE	High	GFSLDQTGSSCEDVDECEGNHR	2xCarbamidomethyl [C11; C17]	1.94167e-06	0	1	1	4	P35555	0	2498.98	High	0	1.658e-06	6.97
	FALSE	High	GEGWGDPCELCPTEPDEAFR	2xCarbamidomethyl [C8; C11]	3.76418e-06	0	1	4	5	P35555	0	2321.94	High	0	2.744e-06	5.05
	FALSE	High	GYIGTHCGQPVCESGCLNGGR	3xCarbamidomethyl [C7; C12; C16]	0.000145932	0	1	5	2	P35555	0	2278.98	High	0	4.289e-05	4.18
	FALSE	High	GYILQEDGR		0.0143234	0	1	1	3	P35555	0	1050.52	High	0.003119	0.1461	2.56
	FALSE	High	GTCWQTVIDGR	1xCarbamidomethyl [C3]	0.00253399	0	1	3	2	P35555	0	1292.61	High	0	0.001054	2.51
	FALSE	High	GTQCEDIDECEVFPGVCK	3xCarbamidomethyl [C4; C10; C17]	4.89723e-07	0	1	3	4	P35555	0	2142.88	High	0	7.187e-08	5.05
	FALSE	High	CQCPSGMTLDATGR	2xCarbamidomethyl [C1; C3]; 1xOxidation [M7]	0.0348436	0.000320199	1	3	2	P35555	0	1569.65	High	0.004925	0.2048	1.83
	FALSE	High	GFIYKPDLK		0.0488334	0.000890901	1	2	2	P35555	0	1080.61	High	0.0005466	0.02921	2.7
	FALSE	High	GWGPHCEICPFQGTVAFK	2xCarbamidomethyl [C6; C9]	0.0507598	0.000890901	1	1	2	P35555	0	2090.96	High	0.0005466	0.03053	2.07
	FALSE	High	ICLDIR	1xCarbamidomethyl [C2]	0.081848	0.00143624	1	3	1	P35555	0	789.429	High	0.001029	0.05244	1.39
	FALSE	High	LETCFLR	1xCarbamidomethyl [C4]	0.101813	0.0016819	1	3	1	P35555	0	938.476	High	0.001168	0.06748	1.57
	FALSE	High	NLIGTYMCICGPGYQR	2xCarbamidomethyl [C8; C10]; 1xOxidation [M7]	0.113742	0.00249891	1	3	1	P35555	0	1918.86	High	0.001652	0.07659	2.07
	FALSE	High	GFIPNIR		0.12925	0.00301083	2	6	2	P35556; P35555	0	816.473	High	0.004174	0.1904	1.46
	FALSE	High	IGQGHCVSGMGMGR	1xCarbamidomethyl [C6]; 1xOxidation [M]	0.146621	0.00350841	1	1	2	P35555	0	1462.63	High	0.003119	0.1576	0.93
	FALSE	High	TICIETIK	1xCarbamidomethyl [C3]	0.178052	0.00427568	1	3	1	P35555	0	977.534	High	0.002696	0.1276	1.93
	FALSE	High	CLCYDGFMASEDMK	2xCarbamidomethyl [C1; C3]; 1xOxidation [M8]	0.189738	0.00473328	1	3	1	P35555	0	1742.65	High	0.003119	0.1375	1.47
	FALSE	High	IQVLLH		0.198635	0.00473328	1	1	1	P35555	0	722.456	High	0.003119	0.145	1.49
FALSE	High	Master Protein	A0A024RAB6	Heparan sulfate proteoglycan 2 (Perlecan), isoform CRA_b OS=Homo sapiens GN=HSPG2 PE=4 SV=1	0	252.277	24	67	112	67	1	4346	463.7	6.51	314.28	67	cell organization and biogenesis;metabolic process	extracellular;membrane;organelle lumen	metal ion binding;protein binding	Pf00008, Pf00047, Pf00052, Pf00053, Pf00054, Pf00057, Pf02210, Pf07679, Pf07686, Pf12785, Pf13385, Pf13895, Pf13927	3339	HSPG2	1
	Checked	Confidence	Sequence	Modifications	Qvality PEP	Qvality q-value	# Protein Groups	# Proteins	# PSMs	Master Protein Accessions	# Missed Cleavages	Theo. MH+ [Da]	Confidence (by Search Engine): Sequest HT	Percolator q-Value (by Search Engine): Sequest HT	Percolator PEP (by Search Engine): Sequest HT	XCorr (by Search Engine): Sequest HT
	FALSE	High	LYIFQASPADAGQYVCR	1xCarbamidomethyl [C16]	2.25914e-05	0	1	3	2	A0A024RAB6	0	1958.94	High	0	5.278e-06	3.91
	FALSE	High	LYQASPADSGEYVCR	1xCarbamidomethyl [C14]	0.00065252	0	1	3	2	A0A024RAB6	0	1715.77	High	0	0.0002296	3.37
	FALSE	High	LVSEDPINDGEWHR		0.000165701	0	1	3	3	A0A024RAB6	0	1666.78	High	0	4.941e-05	2.96
	FALSE	High	IESSSPTVVEGQTLDLNCVVAR	1xCarbamidomethyl [C18]	2.30491e-05	0	1	3	1	A0A024RAB6	0	2374.19	High	0	5.386e-06	4.5
	FALSE	High	LEGDTLIIPR		0.00265528	0	1	3	1	A0A024RAB6	0	1126.65	High	0	0.001107	3.22
	FALSE	High	LHLVSPADSGEYVCR	1xCarbamidomethyl [C14]	0.00241823	0	1	3	3	A0A024RAB6	0	1702.82	High	0	0.001161	3.54
	FALSE	High	IAHVELADAGQYR		0.0111308	0	1	3	1	A0A024RAB6	0	1442.74	High	0	0.005515	3.7
	FALSE	High	LCNECADGSFHLSTR	2xCarbamidomethyl [C2; C5]	0.000233036	0	1	2	3	A0A024RAB6	0	1766.76	High	0	0.0001013	3.29
	FALSE	High	LDLTYSFLGSQGIGQCYDSSPCER	2xCarbamidomethyl [C16; C22]	0.0163523	0	1	4	1	A0A024RAB6	0	2753.22	High	0	0.00853	1.9
	FALSE	High	LPAVEPTDQAQYLCR	1xCarbamidomethyl [C14]	0.000102386	0	1	2	3	A0A024RAB6	0	1760.86	High	0	2.869e-05	3.83
	FALSE	High	IPGDQVVSVVFIK		0.000707025	0	1	2	1	A0A024RAB6	0	1400.81	High	0	0.0002515	2.34
	FALSE	High	LPQVSPADSGEYVCR	1xCarbamidomethyl [C14]	0.00220232	0	1	3	2	A0A024RAB6	0	1677.79	High	0	0.001861	3.26
	FALSE	High	LSGSHSQGVAYPVR		0.00217309	0	1	3	3	A0A024RAB6	0	1457.75	High	0	0.0008849	4.41
	FALSE	High	IQVVVLSASDASPPPVK		1.42419e-05	0	1	2	3	A0A024RAB6	0	1706.97	High	0	8.275e-06	4.36
	FALSE	High	LLQVTPADSGEYVCR	1xCarbamidomethyl [C14]	0.00380803	0	1	3	1	A0A024RAB6	0	1707.84	High	0	0.001654	3.28
	FALSE	High	LLSGPYFWSLPSR		0.000105162	0	1	2	2	A0A024RAB6	0	1522.81	High	0	2.966e-05	3.07
	FALSE	High	VISSGSVASYVTSPQGFQFR		0.000602215	0	1	2	2	A0A024RAB6	0	2117.07	High	0	0.0002091	3.83
	FALSE	High	VPGSPTNLANR		0.000688369	0	1	4	1	A0A024RAB6	0	1125.6	High	0	0.0002441	2.03
	FALSE	High	YELGSGLAVLR		0.0096166	0	1	4	1	A0A024RAB6	0	1177.66	High	0	0.004678	2.73
	FALSE	High	VSGISMDVAVPEETGQDPALEVEQCSCPPGYR	2xCarbamidomethyl [C25; C27]	0.000153951	0	1	2	1	A0A024RAB6	0	3477.56	High	0	4.533e-05	5.31
	FALSE	High	VVGSSGTQEASVLVTIQQR		3.47394e-06	0	1	3	2	A0A024RAB6	0	1959.05	High	0	6.463e-07	4.39
	FALSE	High	SIVPQGGSHSLR		0.000499404	0	1	2	4	A0A024RAB6	0	1237.66	High	0	0.0002283	2.36
	FALSE	High	SIEYSPQLEDAGSR		0.00251712	0	1	2	1	A0A024RAB6	0	1551.73	High	0	0.001041	3.2
	FALSE	High	SLPEVPETIELEVR		0.00146508	0	1	3	1	A0A024RAB6	0	1610.86	High	0	0.0005677	2.83
	FALSE	High	SPAYTLVWTR		0.0109112	0	1	2	3	A0A024RAB6	0	1193.63	High	0	0.007907	2.83
	FALSE	High	SPLPWQHR		0.027893	0	1	2	3	A0A024RAB6	0	1020.54	High	0.0005466	0.03021	1.91
	FALSE	High	SPVISIDPPSSTVQQGQDASFK		1.95469e-06	0	1	3	2	A0A024RAB6	0	2288.14	High	0	6.779e-05	5.38
	FALSE	High	SDEFGCMPPQVVTPPR	1xCarbamidomethyl [C6]	0.00756792	0	1	2	2	A0A024RAB6	0	1816.84	High	0	0.003583	2.81
	FALSE	High	RCESCAPGYEGNPIQPGGK	2xCarbamidomethyl [C2; C5]	0.00556997	0	1	2	1	A0A024RAB6	1	2076.92	High	0	0.002539	2.84
	FALSE	High	RPEEVCGPTQFR	1xCarbamidomethyl [C6]	0.00087567	0	1	2	3	A0A024RAB6	0	1475.71	High	0	0.0004004	3.54
	FALSE	High	TSTASGLLLWQGVEVGEAGQGK		5.68451e-05	0	1	3	2	A0A024RAB6	0	2188.12	High	0	1.482e-05	3.79
	FALSE	High	TPSGLYLGTCER	1xCarbamidomethyl [C10]	0.000172484	0	1	2	2	A0A024RAB6	0	1353.65	High	0	5.152e-05	3.27
	FALSE	High	DSQVPGPIGCNCDPQGSVSSQCDAAGQCQCK	5xCarbamidomethyl [C10; C12; C22; C28; C30]	0.000111685	0	1	3	1	A0A024RAB6	0	3367.35	High	0	3.156e-05	4.62
	FALSE	High	AMDFNGILTIR		0.00772062	0	1	2	1	A0A024RAB6	0	1250.66	High	0	0.003675	2.03
	FALSE	High	AASGPGPEQEASFTVTVPPSEGSSYR		0.0067577	0	1	3	1	A0A024RAB6	0	2608.22	High	0	0.00316	2.78
	FALSE	High	AGFFGDAMK		0.0189129	0	1	2	2	A0A024RAB6	0	943.434	High	0	0.01004	1.86
	FALSE	High	AELLVTEAPSKPITVTVEEQR		0.000120209	0	1	2	1	A0A024RAB6	0	2310.26	High	0	3.438e-05	3.6
	FALSE	High	AFAHLQVPER		0.0158199	0	1	4	1	A0A024RAB6	0	1167.63	High	0	0.008239	2.27
	FALSE	High	CPPGYIGLSCQDCAPGYTR	3xCarbamidomethyl [C1; C10; C13]	3.24159e-05	0	1	2	1	A0A024RAB6	0	2171.93	High	0	7.882e-06	3.1
	FALSE	High	CSATGSPTPTLEWTGGPGGQLPAK	1xCarbamidomethyl [C1]	0.0011751	0	1	2	2	A0A024RAB6	0	2370.14	High	0	0.0004432	3.4
	FALSE	High	AVTLECVSAGEPR	1xCarbamidomethyl [C6]	0.00104888	0	1	3	1	A0A024RAB6	0	1388.68	High	0	0.0003906	3.17
	FALSE	High	ATATSCRPCPCPYIDASR	3xCarbamidomethyl [C6; C9; C11]	0.00285769	0	1	2	1	A0A024RAB6	0	2082.92	High	0	0.001203	3.48
	FALSE	High	CEQCQPGYYGDAQR	2xCarbamidomethyl [C1; C4]	0.00204627	0	1	3	1	A0A024RAB6	0	1731.68	High	0	0.0008272	2.58
	FALSE	High	CESCAPGYEGNPIQPGGK	2xCarbamidomethyl [C1; C4]	0.000692986	0	1	2	2	A0A024RAB6	0	1920.82	High	0	0.0002461	3.28
	FALSE	High	CAPGYYGNPSQGQPCQR	2xCarbamidomethyl [C1; C15]	0.00446951	0	1	3	2	A0A024RAB6	0	1939.82	High	0	0.004295	2.51
	FALSE	High	CDGDFDCEDRTDEANCPTK	3xCarbamidomethyl [C1; C7; C16]	0.00666824	0	1	2	1	A0A024RAB6	1	2304.84	High	0	0.003108	2.91
	FALSE	High	GMVFGIPDGVLELVPQR		0.00426555	0	1	2	1	A0A024RAB6	0	1826.98	High	0	0.001879	3.39
	FALSE	High	FSSGITGCVK	1xCarbamidomethyl [C8]	0.00361001	0	1	3	2	A0A024RAB6	0	1055.52	High	0	0.001566	2.48
	FALSE	High	FSDTCFLDTDGQATCDACAPGYTGR	3xCarbamidomethyl [C5; C15; C18]	3.24284e-08	0	1	2	2	A0A024RAB6	0	2786.11	High	0	3.413e-09	5.34
	FALSE	High	GSIQVDGEELVSGR		0.000835637	0	1	3	2	A0A024RAB6	0	1445.72	High	0	0.0005852	2.88
	FALSE	High	GDLCEHEENPCQLR	2xCarbamidomethyl [C4; C11]	0.000419717	0	1	3	2	A0A024RAB6	0	1756.74	High	0	0.0001402	3.17
	FALSE	High	GSVYIGGAPDVATLTGGR		0.00169711	0	1	2	1	A0A024RAB6	0	1690.88	High	0	0.0006717	3.4
	FALSE	High	EVSEAVVDTLESEYLK		6.71881e-05	0	1	2	2	A0A024RAB6	0	1810.9	High	0	1.784e-05	4.59
	FALSE	High	ESDQGAYTCEAMNAR	1xCarbamidomethyl [C9]	0.00191402	0	1	2	3	A0A024RAB6	0	1702.68	High	0	0.0007668	3.13
	FALSE	High	SQSVRPGADVTFICTAK	1xCarbamidomethyl [C14]	0.0328547	0.000320199	1	2	1	A0A024RAB6	0	1836.93	High	0.0001924	0.01875	2.98
	FALSE	High	LENNMLMLPSVRPQDAGTYVCTATNR	1xCarbamidomethyl [C21]	0.031798	0.000320199	1	3	1	A0A024RAB6	0	2951.42	High	0.0001924	0.01809	2.35
	FALSE	High	EQAWQRPDGQPATR		0.032428	0.000320199	1	2	2	A0A024RAB6	0	1639.79	High	0.0001924	0.01842	3.35
	FALSE	High	FDAGSGMATIR		0.0364711	0.000630936	1	4	1	A0A024RAB6	0	1125.54	High	0.0003787	0.02109	2.56
	FALSE	High	QPQAIITWYK		0.0369494	0.000630936	1	3	1	A0A024RAB6	0	1247.68	High	0.0003787	0.02129	2.04
	FALSE	High	GMLEPVQRPDVVLVGAGYR	1xOxidation [M2]	0.0566216	0.000890901	1	1	1	A0A024RAB6	0	2072.1	High	0.0007119	0.03461	2.3
	FALSE	High	CLCLPGFSGPR	2xCarbamidomethyl [C1; C3]	0.0475884	0.000890901	1	3	1	A0A024RAB6	0	1263.6	High	0.0005466	0.02838	2.06
	FALSE	High	NELLHFER		0.0485192	0.000890901	1	4	2	A0A024RAB6	0	1057.54	High	0.0005466	0.02913	2.27
	FALSE	High	SYEIMFR		0.0504337	0.000890901	1	2	2	A0A024RAB6	0	945.45	High	0.0005466	0.0303	1.75
	FALSE	High	LGTVPQFPR		0.0712348	0.00115911	1	2	1	A0A024RAB6	0	1014.57	High	0.0008662	0.04499	1.84
	FALSE	High	AAGVPSATITWR		0.062725	0.00115911	1	2	1	A0A024RAB6	0	1229.66	High	0.0008662	0.03899	2.04
	FALSE	High	CSATGSPAPTIHWSK	1xCarbamidomethyl [C1]	0.0968891	0.0016819	1	3	1	A0A024RAB6	0	1599.76	High	0.001168	0.06366	1.7
	FALSE	High	FDQPDDFK		0.132411	0.00301083	1	2	1	A0A024RAB6	0	1011.44	High	0.001959	0.09108	1.58
FALSE	High	Master Protein	P21333	Filamin-A OS=Homo sapiens GN=FLNA PE=1 SV=4	0	190.531	27	48	66	46	1	2647	280.6	6.06	209.84	48	cell organization and biogenesis;cellular component movement;metabolic process;regulation of biological process;response to stimulus;transport	cytoplasm;cytoskeleton;cytosol;extracellular;membrane;nucleus	protein binding;RNA binding;signal transducer activity	Pf00307, Pf00630	2316	FLNA	X	Prolactin Signaling Pathway; MAPK Signaling Pathway; Androgen receptor signaling pathway; Hypothesized Pathways in Pathogenesis of Cardiovascular Disease; IL-4 Signaling Pathway; Focal Adhesion	ENSG00000196924.14	MAPK signaling pathway; Salmonella infection; Focal adhesion; Proteoglycans in cancer
	Checked	Confidence	Sequence	Modifications	Qvality PEP	Qvality q-value	# Protein Groups	# Proteins	# PSMs	Master Protein Accessions	# Missed Cleavages	Theo. MH+ [Da]	Confidence (by Search Engine): Sequest HT	Percolator q-Value (by Search Engine): Sequest HT	Percolator PEP (by Search Engine): Sequest HT	XCorr (by Search Engine): Sequest HT
	FALSE	High	LYSVSYLLK		0.00942664	0	1	11	1	P21333	0	1085.62	High	0	0.004604	1.8
	FALSE	High	LTVSSLQESGLK		0.00756792	0	1	10	1	P21333	0	1261.7	High	0	0.003574	2.49
	FALSE	High	IVGPSGAAVPCK	1xCarbamidomethyl [C11]	0.00712762	0	1	6	1	P21333	0	1155.62	High	0	0.003354	3.06
	FALSE	High	IANLQTDLSDGLR		0.000618537	0	1	7	1	P21333	0	1415.75	High	0	0.0002156	3.45
	FALSE	High	IPEISIQDMTAQVTSPSGK		2.00768e-06	0	1	10	1	P21333	0	2002.02	High	0	3.494e-07	5.48
	FALSE	High	LQVEPAVDTSGVQCYGPGIEGQGVFR	1xCarbamidomethyl [C14]	1.06369e-06	0	1	7	2	P21333	0	2763.34	High	0	1.713e-07	5.57
	FALSE	High	LLGWIQNK		0.0271703	0	3	10	2	P21333; A0A024R321; Q14315	0	971.567	High	0.001168	0.06215	1.86
	FALSE	High	VNQPASFAVSLNGAK		0.00200567	0	1	11	1	P21333	0	1502.8	High	0	0.0008086	2.77
	FALSE	High	VANPSGNLTETYVQDR		5.53448e-05	0	1	7	1	P21333	0	1763.86	High	0	1.437e-05	4.38
	FALSE	High	VEPGLGADNSVVR		0.00110649	0	1	6	2	P21333	0	1312.69	High	0	0.0004143	2.8
	FALSE	High	YGGDEIPFSPYR		0.00591441	0	1	7	1	P21333	0	1400.65	High	0	0.002711	2.38
	FALSE	High	YAPSEAGLHEMDIR		0.000766082	0	1	12	3	P21333	0	1588.74	High	0	0.001341	3.33
	FALSE	High	YTPVQQGPVGVNVTYGGDPIPK		8.54743e-05	0	1	6	2	P21333	0	2286.18	High	0	2.345e-05	5.06
	FALSE	High	VQVQDNEGCPVEALVK	1xCarbamidomethyl [C9]	7.24874e-06	0	1	6	2	P21333	0	1784.88	High	0	1.478e-06	4.2
	FALSE	High	VTVLFAGQHIAK		0.0309765	0	1	7	2	P21333	0	1283.75	High	0	0.01747	2.36
	FALSE	High	VTYCPTEPGNYIINIK	1xCarbamidomethyl [C4]	0.00163041	0	1	11	1	P21333	0	1881.94	High	0	0.0006407	2.21
	FALSE	High	VTYTPMAPGSYLISIK		6.54149e-05	0	1	11	1	P21333	0	1740.92	High	0	1.741e-05	2.65
	FALSE	High	VTAQGPGLEPSGNIANK		0.00139812	0	1	7	1	P21333	0	1652.86	High	0	0.0005403	4.53
	FALSE	High	SPFEVYVDK		0.0229002	0	1	7	2	P21333	0	1083.54	High	0	0.01245	2.93
	FALSE	High	SPFSVAVSPSLDLSK		2.74257e-05	0	1	6	1	P21333	0	1533.82	High	0	6.556e-06	4.33
	FALSE	High	SPYTVTVGQACNPSACR	2xCarbamidomethyl [C11; C16]	0.00075087	0	1	7	1	P21333	0	1867.84	High	0	0.0002674	3.44
	FALSE	High	SAGQGEVLVYVEDPAGHQEEAK		0.00243444	0	1	7	1	P21333	0	2313.1	High	0	0.001002	4.72
	FALSE	High	TPCEEILVK	1xCarbamidomethyl [C3]	0.0220126	0	1	11	1	P21333	0	1088.57	High	0	0.0119	3.04
	FALSE	High	TGVAVNKPAEFTVDAK		0.000147897	0	1	6	3	P21333	0	1646.87	High	0	4.324e-05	4.06
	FALSE	High	DNGNGTYSCSYVPR	1xCarbamidomethyl [C9]	0.000618537	0	1	6	1	P21333	0	1589.66	High	0	0.0002155	2.68
	FALSE	High	DVDIIDHHDNTYTVK		0.0126275	0	1	6	1	P21333	0	1784.84	High	0	0.00638	3.13
	FALSE	High	DGSCGVAYVVQEPGDYEVSVK	1xCarbamidomethyl [C4]	2.22913e-05	0	1	13	2	P21333	0	2258.03	High	0	5.2e-06	5.27
	FALSE	High	EGPYSISVLYGDEEVPR		4.46838e-05	0	1	7	1	P21333	0	1909.92	High	0	1.135e-05	4.05
	FALSE	High	EAGAGGLAIAVEGPSK		0.000395206	0	1	11	1	P21333	0	1426.75	High	0	0.000131	4.37
	FALSE	High	EATTEFSVDAR		0.00870336	0	1	7	1	P21333	0	1225.57	High	0	0.004211	2.35
	FALSE	High	ANLPQSFQVDTSK		0.00404379	0	1	7	2	P21333	0	1434.72	High	0	0.006629	2.38
	FALSE	High	AGNNMLLVGVHGPR		0.0150035	0	1	11	2	P21333	0	1434.76	High	0	0.008493	3.37
	FALSE	High	AFGPGLQGGSAGSPAR		0.00432285	0	1	6	1	P21333	0	1429.72	High	0	0.001912	3.05
	FALSE	High	ASGPGLNTTGVPASLPVEFTIDAK		0.00328789	0	1	7	2	P21333	0	2342.22	High	0	0.001409	2.6
	FALSE	High	DAGEGGLSLAIEGPSK		8.68302e-06	0	1	10	1	P21333	0	1500.75	High	0	1.806e-06	3.91
	FALSE	High	DAGEGLLAVQITDPEGKPK		0.000797434	0	1	7	1	P21333	0	1938.02	High	0	0.0002875	3.57
	FALSE	High	AWGPGLEGGVVGK		0.00342227	0	1	6	1	P21333	0	1226.65	High	0	0.001476	2.65
	FALSE	High	AYGPGIEPTGNMVK		0.000574681	0	1	7	1	P21333	0	1433.71	High	0	0.0001985	3.22
	FALSE	High	GLVEPVDVVDNADGTQTVNYVPSR		1.60002e-09	0	1	7	2	P21333	0	2544.26	High	0	1.174e-10	5.79
	FALSE	High	FNEEHIPDSPFVVPVASPSGDAR		0.000881543	0	1	13	1	P21333	0	2467.19	High	0	0.0003211	4.76
	FALSE	High	GAGTGGLGLAVEGPSEAK		0.000284799	0	1	7	1	P21333	0	1570.81	High	0	9.059e-05	4.29
	FALSE	High	GKLDVQFSGLTK		0.00564474	0	1	6	1	P21333	1	1292.72	High	0	0.00259	2.54
	FALSE	High	VAQPTITDNKDGTVTVR		0.0328547	0.000320199	1	12	2	P21333	1	1814.96	High	0.0001924	0.01875	2.77
	FALSE	High	DLAEDAPWK		0.10308	0.00196152	3	10	1	P21333; A0A024R321; Q14315	0	1044.5	High	0.001492	0.0685	2.35
	FALSE	High	WGDEHIPGSPYR		0.120171	0.00275142	1	11	2	P21333	0	1413.65	High	0.001804	0.08125	2.19
	FALSE	High	YGGPYHIGGSPFK		0.184348	0.00452759	1	11	1	P21333	0	1379.67	High	0.002846	0.1326	2.25
	FALSE	High	VDVGKDQEFTVK		0.244348	0.00598828	1	6	1	P21333	1	1364.71	High	0.003869	0.1831	2.18
	FALSE	High	YTILIK		0.269407	0.00724471	1	7	1	P21333	0	750.476	High	0.004925	0.2047	1.08
FALSE	High	Master Protein	B7ZLY3	LTBP1 protein OS=Homo sapiens GN=LTBP1 PE=2 SV=1	0	173.413	37	30	71	1	1	1353	148.4	5.1	256.68	30	regulation of biological process;response to stimulus	cell surface;extracellular;membrane	catalytic activity;metal ion binding;protein binding;receptor activity;signal transducer activity	Pf00683, Pf06247, Pf07645, Pf12662, Pf12947	4052	LTBP1	2	TGF-beta Receptor Signaling
	Checked	Confidence	Sequence	Modifications	Qvality PEP	Qvality q-value	# Protein Groups	# Proteins	# PSMs	Master Protein Accessions	# Missed Cleavages	Theo. MH+ [Da]	Confidence (by Search Engine): Sequest HT	Percolator q-Value (by Search Engine): Sequest HT	Percolator PEP (by Search Engine): Sequest HT	XCorr (by Search Engine): Sequest HT
	FALSE	High	MTCVDVNECDELNNR	2xCarbamidomethyl [C3; C9]; 1xOxidation [M1]	3.88299e-05	0	2	8	1	Q14766; B7ZLY3	0	1884.75	High	0	9.712e-06	3.05
	FALSE	High	MTCVDVNECDELNNR	2xCarbamidomethyl [C3; C9]	2.97171e-05	0	2	8	3	Q14766; B7ZLY3	0	1868.76	High	0	7.165e-06	4.6
	FALSE	High	QECCCTSGAGWGDNCEIFPCPVLGTAEFTEMCPK	6xCarbamidomethyl [C3; C4; C5; C15; C20; C32]	4.06906e-05	0	1	5	2	B7ZLY3	0	3968.58	High	0	1.024e-05	4.51
	FALSE	High	QEDCCGTVGTSWGFNK	2xCarbamidomethyl [C4; C5]	2.95887e-06	0	2	4	3	Q14766; B7ZLY3	0	1845.75	High	0	5.385e-07	5.12
	FALSE	High	QCMHPLSVHLTK	1xCarbamidomethyl [C2]	0.00876146	0	2	7	1	Q14766; B7ZLY3	0	1450.73	High	0	0.00423	2.5
	FALSE	High	NTEGSFQCVCDQGYR	2xCarbamidomethyl [C8; C10]	0.000198486	0	2	9	1	Q14766; B7ZLY3	0	1820.73	High	0	6.019e-05	4.16
	FALSE	High	IGFGPDPTFSSCVPDPPVISEEK	1xCarbamidomethyl [C12]	7.28015e-05	0	2	6	4	Q14766; B7ZLY3	0	2475.17	High	0	1.96e-05	5.27
	FALSE	High	LCQIPVHGASVPK	1xCarbamidomethyl [C2]	0.000106578	0	2	5	5	Q14766; B7ZLY3	0	1405.76	High	0	3.004e-05	3.75
	FALSE	High	VQEGYTCDCFDGYHLDTAK	2xCarbamidomethyl [C7; C9]	1.64989e-05	0	2	8	5	Q14766; B7ZLY3	0	2278.94	High	0	0.0004773	4.72
	FALSE	High	YTCICYEGYR	2xCarbamidomethyl [C3; C5]	0.00640689	0	2	5	2	Q14766; B7ZLY3	0	1384.57	High	0	0.002976	2.61
	FALSE	High	VVICHLPCMNGGQCSSR	3xCarbamidomethyl [C4; C8; C14]	0.00315877	0	2	4	1	Q14766; B7ZLY3	0	1974.88	High	0	0.001343	2.23
	FALSE	High	TSTDLDVDVDQPK		0.00272717	0	2	8	1	Q14766; B7ZLY3	0	1432.68	High	0	0.001143	3.8
	FALSE	High	TSTDLDVDVDQPKEEK		1.04956e-06	0	2	8	2	Q14766; B7ZLY3	1	1818.86	High	0	1.687e-07	5.29
	FALSE	High	DSDDYAQLCNIPVTGR	1xCarbamidomethyl [C9]	1.29997e-06	0	2	8	2	Q14766; B7ZLY3	0	1823.82	High	0	2.142e-07	5.27
	FALSE	High	DIDECQQGNLCVNGQCK	3xCarbamidomethyl [C5; C11; C16]	6.05138e-06	0	2	7	2	Q14766; B7ZLY3	0	2037.84	High	0	1.202e-06	4.79
	FALSE	High	EICPGGMGYTVSGVHR	1xCarbamidomethyl [C3]	0.000199818	0	2	4	2	Q14766; B7ZLY3	0	1719.79	High	0	0.001711	3.56
	FALSE	High	EAQPGQSQVSYQGLPVQK		0.000312746	0	2	4	3	Q14766; B7ZLY3	0	1943.98	High	0	0.0001006	4.08
	FALSE	High	EEPVEALTFSR		0.0215816	0	2	7	1	Q14766; B7ZLY3	0	1277.64	High	0	0.01161	2.85
	FALSE	High	ASGLGDHCEDINECLEDK	2xCarbamidomethyl [C8; C14]	5.02998e-07	0	2	9	5	Q14766; B7ZLY3	0	2061.85	High	0	7.4e-08	6.54
	FALSE	High	CPLPGTAAFK	1xCarbamidomethyl [C1]	0.014611	0	2	4	1	Q14766; B7ZLY3	0	1061.54	High	0	0.007536	2.86
	FALSE	High	CLCLPGYVPSDKPNYCTPLNTALNLEK	3xCarbamidomethyl [C1; C3; C16]	0.000255904	0	2	8	2	Q14766; B7ZLY3	0	3137.51	High	0	8.007e-05	4.04
	FALSE	High	CVDIDECTQVQHLCSQGR	3xCarbamidomethyl [C1; C7; C14]	6.42674e-06	0	2	5	3	Q14766; B7ZLY3	0	2204.95	High	0	1.284e-06	4.54
	FALSE	High	DADECLLFGQEICK	2xCarbamidomethyl [C5; C13]	0.000442778	0	2	7	1	Q14766; B7ZLY3	0	1697.75	High	0	0.0001479	3.88
	FALSE	High	DALVDFSEQYTPEADPYFIQDR		1.48598e-06	0	2	8	6	Q14766; B7ZLY3	0	2619.19	High	0	2.492e-07	4.86
	FALSE	High	CFQETIGSQCGK	2xCarbamidomethyl [C1; C10]	0.000881543	0	2	4	2	Q14766; B7ZLY3	0	1414.61	High	0	0.000321	3.19
	FALSE	High	FLNSFEELQAEECGILNGCENGR	2xCarbamidomethyl [C13; C19]	0.000400526	0	2	8	1	Q14766; B7ZLY3	0	2686.19	High	0	0.000133	3.86
	FALSE	High	GFVPAGESSSEAGGENYK		8.26638e-05	0	2	9	1	Q14766; B7ZLY3	0	1785.79	High	0	2.256e-05	3.93
	FALSE	High	GDCINTAGSYDCTCPDGFQLDDNK	3xCarbamidomethyl [C3; C12; C14]	0.00301452	0	2	9	1	Q14766; B7ZLY3	0	2723.07	High	0	0.00128	2.63
	FALSE	High	HPPEASVQIHQVSR		1.06369e-06	0	2	5	5	Q14766; B7ZLY3	0	1584.82	High	0	1.712e-07	4.94
	FALSE	High	VVFTPSICK	1xCarbamidomethyl [C8]	0.046075	0.000890901	2	4	1	Q14766; B7ZLY3	0	1050.57	High	0.0005466	0.02752	2.26
	FALSE	High	TQTIHSTYSHQQVIPHVYPVAAK		0.181177	0.00427568	2	4	1	Q14766; B7ZLY3	0	2605.35	High	0.002696	0.1303	1.2
FALSE	High	Master Protein	Q14766	Latent-transforming growth factor beta-binding protein 1 OS=Homo sapiens GN=LTBP1 PE=1 SV=4	0	171.349	28	30	70	1	1	1721	186.7	5.96	251.21	30	metabolic process;regulation of biological process;response to stimulus	cell surface;extracellular;membrane;organelle lumen	catalytic activity;metal ion binding;protein binding;receptor activity;signal transducer activity	Pf00683, Pf06247, Pf07645, Pf12662, Pf12947	4052	LTBP1	2	TGF-beta Receptor Signaling; Hypothesized Pathways in Pathogenesis of Cardiovascular Disease	ENSG00000049323.15	TGF-beta signaling pathway
	Checked	Confidence	Sequence	Modifications	Qvality PEP	Qvality q-value	# Protein Groups	# Proteins	# PSMs	Master Protein Accessions	# Missed Cleavages	Theo. MH+ [Da]	Confidence (by Search Engine): Sequest HT	Percolator q-Value (by Search Engine): Sequest HT	Percolator PEP (by Search Engine): Sequest HT	XCorr (by Search Engine): Sequest HT
	FALSE	High	MTCVDVNECDELNNR	2xCarbamidomethyl [C3; C9]; 1xOxidation [M1]	3.88299e-05	0	2	8	1	Q14766; B7ZLY3	0	1884.75	High	0	9.712e-06	3.05
	FALSE	High	MTCVDVNECDELNNR	2xCarbamidomethyl [C3; C9]	2.97171e-05	0	2	8	3	Q14766; B7ZLY3	0	1868.76	High	0	7.165e-06	4.6
	FALSE	High	QEDCCGTVGTSWGFNK	2xCarbamidomethyl [C4; C5]	2.95887e-06	0	2	4	3	Q14766; B7ZLY3	0	1845.75	High	0	5.385e-07	5.12
	FALSE	High	QCMHPLSVHLTK	1xCarbamidomethyl [C2]	0.00876146	0	2	7	1	Q14766; B7ZLY3	0	1450.73	High	0	0.00423	2.5
	FALSE	High	NTEGSFQCVCDQGYR	2xCarbamidomethyl [C8; C10]	0.000198486	0	2	9	1	Q14766; B7ZLY3	0	1820.73	High	0	6.019e-05	4.16
	FALSE	High	IGFGPDPTFSSCVPDPPVISEEK	1xCarbamidomethyl [C12]	7.28015e-05	0	2	6	4	Q14766; B7ZLY3	0	2475.17	High	0	1.96e-05	5.27
	FALSE	High	LCQIPVHGASVPK	1xCarbamidomethyl [C2]	0.000106578	0	2	5	5	Q14766; B7ZLY3	0	1405.76	High	0	3.004e-05	3.75
	FALSE	High	VQEGYTCDCFDGYHLDTAK	2xCarbamidomethyl [C7; C9]	1.64989e-05	0	2	8	5	Q14766; B7ZLY3	0	2278.94	High	0	0.0004773	4.72
	FALSE	High	YTCICYEGYR	2xCarbamidomethyl [C3; C5]	0.00640689	0	2	5	2	Q14766; B7ZLY3	0	1384.57	High	0	0.002976	2.61
	FALSE	High	VVICHLPCMNGGQCSSR	3xCarbamidomethyl [C4; C8; C14]	0.00315877	0	2	4	1	Q14766; B7ZLY3	0	1974.88	High	0	0.001343	2.23
	FALSE	High	TSTDLDVDVDQPK		0.00272717	0	2	8	1	Q14766; B7ZLY3	0	1432.68	High	0	0.001143	3.8
	FALSE	High	TSTDLDVDVDQPKEEK		1.04956e-06	0	2	8	2	Q14766; B7ZLY3	1	1818.86	High	0	1.687e-07	5.29
	FALSE	High	DSDDYAQLCNIPVTGR	1xCarbamidomethyl [C9]	1.29997e-06	0	2	8	2	Q14766; B7ZLY3	0	1823.82	High	0	2.142e-07	5.27
	FALSE	High	DIDECQQGNLCVNGQCK	3xCarbamidomethyl [C5; C11; C16]	6.05138e-06	0	2	7	2	Q14766; B7ZLY3	0	2037.84	High	0	1.202e-06	4.79
	FALSE	High	EICPGGMGYTVSGVHR	1xCarbamidomethyl [C3]	0.000199818	0	2	4	2	Q14766; B7ZLY3	0	1719.79	High	0	0.001711	3.56
	FALSE	High	EAQPGQSQVSYQGLPVQK		0.000312746	0	2	4	3	Q14766; B7ZLY3	0	1943.98	High	0	0.0001006	4.08
	FALSE	High	EEPVEALTFSR		0.0215816	0	2	7	1	Q14766; B7ZLY3	0	1277.64	High	0	0.01161	2.85
	FALSE	High	ASGLGDHCEDINECLEDK	2xCarbamidomethyl [C8; C14]	5.02998e-07	0	2	9	5	Q14766; B7ZLY3	0	2061.85	High	0	7.4e-08	6.54
	FALSE	High	CPLPGTAAFK	1xCarbamidomethyl [C1]	0.014611	0	2	4	1	Q14766; B7ZLY3	0	1061.54	High	0	0.007536	2.86
	FALSE	High	CLCLPGYVPSDKPNYCTPLNTALNLEK	3xCarbamidomethyl [C1; C3; C16]	0.000255904	0	2	8	2	Q14766; B7ZLY3	0	3137.51	High	0	8.007e-05	4.04
	FALSE	High	CVDIDECTQVQHLCSQGR	3xCarbamidomethyl [C1; C7; C14]	6.42674e-06	0	2	5	3	Q14766; B7ZLY3	0	2204.95	High	0	1.284e-06	4.54
	FALSE	High	DADECLLFGQEICK	2xCarbamidomethyl [C5; C13]	0.000442778	0	2	7	1	Q14766; B7ZLY3	0	1697.75	High	0	0.0001479	3.88
	FALSE	High	DALVDFSEQYTPEADPYFIQDR		1.48598e-06	0	2	8	6	Q14766; B7ZLY3	0	2619.19	High	0	2.492e-07	4.86
	FALSE	High	CFQETIGSQCGK	2xCarbamidomethyl [C1; C10]	0.000881543	0	2	4	2	Q14766; B7ZLY3	0	1414.61	High	0	0.000321	3.19
	FALSE	High	GISGEQSTEGSFPLR		0.00281978	0	1	1	1	Q14766	0	1564.76	High	0	0.001184	2.91
	FALSE	High	FLNSFEELQAEECGILNGCENGR	2xCarbamidomethyl [C13; C19]	0.000400526	0	2	8	1	Q14766; B7ZLY3	0	2686.19	High	0	0.000133	3.86
	FALSE	High	GFVPAGESSSEAGGENYK		8.26638e-05	0	2	9	1	Q14766; B7ZLY3	0	1785.79	High	0	2.256e-05	3.93
	FALSE	High	GDCINTAGSYDCTCPDGFQLDDNK	3xCarbamidomethyl [C3; C12; C14]	0.00301452	0	2	9	1	Q14766; B7ZLY3	0	2723.07	High	0	0.00128	2.63
	FALSE	High	HPPEASVQIHQVSR		1.06369e-06	0	2	5	5	Q14766; B7ZLY3	0	1584.82	High	0	1.712e-07	4.94
	FALSE	High	VVFTPSICK	1xCarbamidomethyl [C8]	0.046075	0.000890901	2	4	1	Q14766; B7ZLY3	0	1050.57	High	0.0005466	0.02752	2.26
	FALSE	High	TQTIHSTYSHQQVIPHVYPVAAK		0.181177	0.00427568	2	4	1	Q14766; B7ZLY3	0	2605.35	High	0.002696	0.1303	1.2
FALSE	High	Master Protein	P07996	Thrombospondin-1 OS=Homo sapiens GN=THBS1 PE=1 SV=2	0	170.748	48	39	87	37	1	1170	129.3	4.94	268.85	39	cell organization and biogenesis;cellular component movement;defense response;metabolic process;regulation of biological process;response to stimulus;transport	cell surface;cytoplasm;endoplasmic reticulum;extracellular;organelle lumen	metal ion binding;protein binding	Pf00090, Pf00093, Pf02412, Pf05735, Pf12947	7057	THBS1	15	Bladder Cancer; TGF-beta Receptor Signaling; TGF-beta Signaling Pathway; Focal Adhesion-PI3K-Akt-mTOR-signaling pathway; Apoptosis-related network due to altered Notch3 in ovarian cancer; Senescence and Autophagy in Cancer; Inflammatory Response Pathway; Focal Adhesion; miRNA targets in ECM and membrane receptors	ENSG00000137801.10	ECM-receptor interaction; Malaria; TGF-beta signaling pathway; p53 signaling pathway; Phagosome; PI3K-Akt signaling pathway; MicroRNAs in cancer; Bladder cancer; Proteoglycans in cancer; Focal adhesion; Rap1 signaling pathway
	Checked	Confidence	Sequence	Modifications	Qvality PEP	Qvality q-value	# Protein Groups	# Proteins	# PSMs	Master Protein Accessions	# Missed Cleavages	Theo. MH+ [Da]	Confidence (by Search Engine): Sequest HT	Percolator q-Value (by Search Engine): Sequest HT	Percolator PEP (by Search Engine): Sequest HT	XCorr (by Search Engine): Sequest HT
	FALSE	High	MENAELDVPIQSVFTR		2.07105e-05	0	1	3	4	P07996	0	1848.92	High	0	4.793e-06	5.15
	FALSE	High	MENAELDVPIQSVFTR	1xOxidation [M1]	0.000183183	0	1	3	1	P07996	0	1864.91	High	0	5.522e-05	3.49
	FALSE	High	NALWHTGNTPGQVR		0.00380803	0	2	4	2	P07996; P35442	0	1550.78	High	0	0.006975	2.91
	FALSE	High	IGDTCDNNQDIDEDGHQNNLDNCPYVPNANQADHDK	2xCarbamidomethyl [C5; C23]	0.00330991	0	1	2	1	P07996	0	4125.68	High	0	0.001419	4.19
	FALSE	High	IGDTCDNNQDIDEDGHQNNLDNCPYVPNANQADHDKDGK	2xCarbamidomethyl [C5; C23]	0.010625	0	1	2	1	P07996	1	4425.82	High	0	0.005248	2.85
	FALSE	High	IEDANLIPPVPDDK		0.0010144	0	1	4	2	P07996	0	1535.8	High	0	0.0003758	3.52
	FALSE	High	IEDANLIPPVPDDKFQDLVDAVR		7.13556e-05	0	1	4	4	P07996	1	2579.34	High	0	1.918e-05	5.03
	FALSE	High	LCNNPTPQFGGK	1xCarbamidomethyl [C2]	0.00449943	0	1	1	2	P07996	0	1332.64	High	0	0.008059	3.8
	FALSE	High	LCNSPSPQMNGKPCEGEAR	2xCarbamidomethyl [C2; C14]	7.62901e-05	0	1	3	2	P07996	0	2131.93	High	0	2.065e-05	5.44
	FALSE	High	IPESGGDNSVFDIFELTGAAR		7.99771e-08	0	1	4	4	P07996	0	2195.06	High	0	1.012e-08	5.98
	FALSE	High	IMADSGPIYDK		0.0102096	0	1	2	2	P07996	0	1209.58	High	0	0.006904	2.38
	FALSE	High	VTEENKELANELR		0.00119091	0	1	3	1	P07996	1	1544.79	High	0	0.0004503	3
	FALSE	High	SITLFVQEDR		0.012461	0	1	3	2	P07996	0	1207.63	High	0	0.006304	2.49
	FALSE	High	QVTQSYWDTNPTR		0.000231483	0	1	2	2	P07996	0	1595.74	High	0	7.166e-05	3.6
	FALSE	High	TIVTTLQDSIR		0.00493991	0	1	3	2	P07996	0	1246.7	High	0	0.002227	3.06
	FALSE	High	DNCPFHYNPAQYDYDR	1xCarbamidomethyl [C3]	0.00223194	0	1	2	1	P07996	0	2074.83	High	0	0.0009123	2.89
	FALSE	High	DNCPFHYNPAQYDYDRDDVGDR	1xCarbamidomethyl [C3]	0.00246718	0	1	2	1	P07996	1	2732.11	High	0	0.001022	3.8
	FALSE	High	DNCPNLPNSGQEDYDK	1xCarbamidomethyl [C3]	0.00129902	0	1	2	1	P07996	0	1865.76	High	0	0.0004952	3.73
	FALSE	High	DNCPNLPNSGQEDYDKDGIGDACDDDDDNDKIPDDR	2xCarbamidomethyl [C3; C23]	0.00212997	0	1	2	2	P07996	2	4082.6	High	0	0.0008634	4.84
	FALSE	High	DNCQYVYNVDQR	1xCarbamidomethyl [C3]	0.00087567	0	1	2	3	P07996	0	1573.67	High	0	0.0003181	3.55
	FALSE	High	DTDMDGVGDQCDNCPLEHNPDQLDSDSDR	2xCarbamidomethyl [C11; C14]; 1xOxidation [M4]	6.05138e-06	0	1	2	1	P07996	0	3336.26	High	0	1.2e-06	5.47
	FALSE	High	DTDMDGVGDQCDNCPLEHNPDQLDSDSDR	2xCarbamidomethyl [C11; C14]	1.45647e-06	0	1	2	2	P07996	0	3320.26	High	0	2.43e-07	6.51
	FALSE	High	DGIGDACDDDDDNDKIPDDR	1xCarbamidomethyl [C7]	0.0233571	0	1	2	1	P07996	1	2235.86	High	0	0.01277	2.34
	FALSE	High	DLQAICGISCDELSSMVLELR	2xCarbamidomethyl [C6; C10]	0.000242575	0	1	3	1	P07996	0	2409.15	High	0	7.534e-05	2.62
	FALSE	High	AQLYIDCEK	1xCarbamidomethyl [C7]	0.0180579	0	1	3	1	P07996	0	1139.54	High	0	0.009555	2.33
	FALSE	High	AGTLDLSLTVQGK		0.00401689	0	1	3	2	P07996	0	1302.73	High	0	0.01023	2.31
	FALSE	High	DCVGDVTENQICNK	2xCarbamidomethyl [C2; C12]	9.79361e-06	0	1	2	2	P07996	0	1651.71	High	0	2.066e-06	4.4
	FALSE	High	DDDYAGFVFGYQSSSR		9.77045e-05	0	2	4	2	P07996; P35442	0	1813.77	High	0	4.106e-05	3.91
	FALSE	High	DDFDHDSVPDIDDICPENVDISETDFR	1xCarbamidomethyl [C15]	8.97823e-06	0	1	2	2	P07996	0	3180.32	High	0	1.88e-06	5.17
	FALSE	High	CGACPPGYSGNGIQCTDVDECK	4xCarbamidomethyl [C1; C4; C15; C21]	4.27412e-06	0	1	2	2	P07996	0	2444.96	High	0	8.144e-07	3.84
	FALSE	High	CENTDPGYNCLPCPPR	3xCarbamidomethyl [C1; C10; C13]	5.8386e-05	0	1	2	5	P07996	0	1949.79	High	0	1.719e-05	5.13
	FALSE	High	CDNCPYNHNPDQADTDNNGEGDACAADIDGDGILNER	3xCarbamidomethyl [C1; C4; C24]	1.38061e-06	0	1	2	2	P07996	0	4092.59	High	0	2.293e-07	5.74
	FALSE	High	FTGSQPFGQGVEHATANK		5.57162e-05	0	1	2	5	P07996	0	1875.9	High	0	0.0001025	5.42
	FALSE	High	FVFGTTPEDILR		0.00175477	0	1	3	4	P07996	0	1394.73	High	0	0.001734	2.75
	FALSE	High	FQMIPLDPK		0.0268158	0	1	2	2	P07996	0	1088.58	High	0	0.01486	2.24
	FALSE	High	FQDLVDAVR		0.0249458	0	1	4	2	P07996	0	1062.56	High	0	0.01371	2.63
	FALSE	High	GFLLLASLR		0.00603388	0	1	3	3	P07996	0	989.614	High	0	0.01365	2.33
	FALSE	High	GTSQNDPNWVVR		0.003586	0	1	2	2	P07996	0	1372.66	High	0	0.0119	3.22
	FALSE	High	CNYLGHYSDPMYR	1xCarbamidomethyl [C1]	0.0374339	0.000630936	1	2	1	P07996	0	1675.7	High	0.0003787	0.02172	2.73
	FALSE	High	KVTEENKELANELR		0.0510878	0.000890901	1	3	3	P07996	2	1672.89	High	0.0008662	0.04146	2.52
	FALSE	High	GTLLALER		0.154674	0.00350841	1	3	2	P07996	0	872.52	High	0.002248	0.1088	2.16
FALSE	High	Master Protein	O00468	Agrin OS=Homo sapiens GN=AGRN PE=1 SV=5	0	164.965	26	37	61	37	1	2067	217.1	6.39	184.46	37	cell differentiation;cell organization and biogenesis;development;metabolic process;regulation of biological process;response to stimulus	cytosol;extracellular;membrane;organelle lumen	metal ion binding;protein binding;structural molecule activity	Pf00050, Pf00053, Pf00054, Pf01390, Pf02210, Pf03146, Pf07648	375790	AGRN	1	Primary Focal Segmental Glomerulosclerosis FSGS		ECM-receptor interaction
	Checked	Confidence	Sequence	Modifications	Qvality PEP	Qvality q-value	# Protein Groups	# Proteins	# PSMs	Master Protein Accessions	# Missed Cleavages	Theo. MH+ [Da]	Confidence (by Search Engine): Sequest HT	Percolator q-Value (by Search Engine): Sequest HT	Percolator PEP (by Search Engine): Sequest HT	XCorr (by Search Engine): Sequest HT
	FALSE	High	QAPVCGDDGVTYENDCVMGR	2xCarbamidomethyl [C5; C16]	2.44306e-07	0	1	2	2	O00468	0	2242.92	High	0	3.288e-08	4.76
	FALSE	High	QLLTPEHVLR		0.0185417	0	1	3	2	O00468	0	1205.7	High	0	0.009788	1.63
	FALSE	High	IFFVNPAPPYLWPAHK		0.0211588	0	1	1	2	O00468	0	1897.02	High	0	0.01138	1.55
	FALSE	High	LELGIGPGAATR		0.00151486	0	1	2	1	O00468	0	1154.65	High	0	0.0005905	2.66
	FALSE	High	VLGAPVPAFEGR		0.00186354	0	1	2	2	O00468	0	1212.67	High	0	0.0007465	2.96
	FALSE	High	VLPEGGAQCECPLGR	2xCarbamidomethyl [C9; C11]	0.000387358	0	1	2	2	O00468	0	1642.77	High	0	0.0001281	2.92
	FALSE	High	VCGSDGVTYGNECQLK	2xCarbamidomethyl [C2; C13]	3.30727e-05	0	1	4	1	O00468	0	1786.77	High	0	8.116e-06	4.32
	FALSE	High	VVISGFGDPLICDNQVSTGDTR	1xCarbamidomethyl [C12]	5.17651e-05	0	1	1	3	O00468	0	2350.13	High	0	9.309e-05	5.19
	FALSE	High	SIESTLDDLFR		0.000552085	0	1	3	2	O00468	0	1295.65	High	0	0.0001898	2.22
	FALSE	High	SPCPSVVAPVCGSDASTYSNECELQR	3xCarbamidomethyl [C3; C11; C22]	1.23517e-07	0	1	2	2	O00468	0	2870.24	High	0	1.526e-08	6.57
	FALSE	High	SREPVTLGAWTR		0.0309765	0	1	3	1	O00468	1	1372.73	High	0	0.0175	2.3
	FALSE	High	SADGLTASCLCPATCR	3xCarbamidomethyl [C9; C11; C15]	3.27105e-06	0	1	2	1	O00468	0	1739.75	High	0	6.055e-07	4.41
	FALSE	High	SAGDVDTLAFDGR		0.000448739	0	1	3	2	O00468	0	1323.62	High	0	0.0001502	3.29
	FALSE	High	TPSLDAEGSNCPATK	1xCarbamidomethyl [C11]	3.98825e-05	0	1	3	1	O00468	0	1547.7	High	0	9.969e-06	4.62
	FALSE	High	TEATQGLVLWSGK		0.000707025	0	1	3	1	O00468	0	1389.74	High	0	0.0002499	3.41
	FALSE	High	KSPCPSVVAPVCGSDASTYSNECELQR	3xCarbamidomethyl [C4; C12; C23]	1.35906e-05	0	1	2	1	O00468	1	2998.33	High	0	2.992e-06	4.69
	FALSE	High	EPLYVGGAPDFSK		0.000486225	0	1	3	1	O00468	0	1379.68	High	0	0.0001652	2.53
	FALSE	High	EAACLQQTQIEEAR	1xCarbamidomethyl [C4]	0.000369646	0	1	5	2	O00468	0	1646.78	High	0	0.0001208	4.41
	FALSE	High	EAAYVCLCPGGFSGPHCEK	3xCarbamidomethyl [C6; C8; C17]	1.71743e-05	0	1	3	2	O00468	0	2138.91	High	0	3.872e-06	4.12
	FALSE	High	ALGPAGCEADASAPATCAEMR	2xCarbamidomethyl [C7; C17]	1.34734e-07	0	1	4	3	O00468	0	2105.9	High	0	1.687e-08	5.52
	FALSE	High	ALEPQGLLLYNGNAR		0.00180231	0	1	2	2	O00468	0	1628.88	High	0	0.0007156	3.35
	FALSE	High	AIVDVHFDPTTAFR		0.00510743	0	1	3	3	O00468	0	1588.81	High	0	0.002309	3.3
	FALSE	High	DDCEQMTGLCSCKPGVAGPK	3xCarbamidomethyl [C3; C10; C12]	5.11982e-06	0	1	4	1	O00468	0	2209.93	High	0	9.995e-07	5.29
	FALSE	High	CEHPPPGPVCGSDGVTYGSACELR	3xCarbamidomethyl [C1; C10; C21]	7.16932e-07	0	1	4	1	O00468	0	2602.11	High	0	1.101e-07	4.65
	FALSE	High	GMLCGFGAVCEPNAEGPGR	2xCarbamidomethyl [C4; C10]	3.60763e-05	0	1	2	2	O00468	0	1978.86	High	0	8.899e-06	3.95
	FALSE	High	GPSGLLLYNGQK		0.0128814	0	1	2	1	O00468	0	1246.68	High	0	0.006532	3.1
	FALSE	High	GAPEGTVCGSDGADYPGECQLLR	2xCarbamidomethyl [C8; C19]	1.68396e-08	0	1	2	3	O00468	0	2409.04	High	0	1.644e-09	5.13
	FALSE	High	FDTGSGPAVLTSAVPVEPGQWHR		7.88838e-05	0	1	2	2	O00468	0	2408.2	High	0	2.138e-05	5.05
	FALSE	High	FGALCEAETGR	1xCarbamidomethyl [C5]	0.00127323	0	1	3	2	O00468	0	1210.55	High	0	0.00209	3.12
	FALSE	High	ALQSNHFELSLR		0.0580921	0.000890901	1	3	1	O00468	0	1414.74	High	0.0007119	0.03571	2.25
	FALSE	High	AYGTGFVGCLR	1xCarbamidomethyl [C9]	0.0451894	0.000890901	1	2	1	O00468	0	1200.58	High	0.0005466	0.0268	1.93
	FALSE	High	RPEMLLRPESCPAR	1xCarbamidomethyl [C11]	0.0562596	0.000890901	1	2	1	O00468	0	1711.87	High	0.0007119	0.03439	2.37
	FALSE	High	FNAVCLSR	1xCarbamidomethyl [C5]	0.0623259	0.00115911	1	2	1	O00468	0	966.483	High	0.0008662	0.03849	2.36
	FALSE	High	TFVGAGLR		0.0619292	0.00115911	1	2	2	O00468	0	820.468	High	0.0008662	0.03843	1.93
	FALSE	High	KFDGPCDPCQGALPDPSR	2xCarbamidomethyl [C6; C9]	0.0631266	0.00115911	1	2	1	O00468	1	2016.89	High	0.0008662	0.03917	2.6
	FALSE	High	GDFVSLALR		0.0758878	0.00143624	1	3	1	O00468	0	977.541	High	0.001029	0.04835	1.92
	FALSE	High	SFLAFPTLR		0.101186	0.0016819	1	2	2	O00468	0	1051.59	High	0.001168	0.06679	1.56
FALSE	High	Master Protein	V9HWA9	Epididymis secretory sperm binding protein Li 62p OS=Homo sapiens GN=HEL-S-62p PE=2 SV=1	0	158.605	29	40	75	38	1	1663	187	6.4	224.79	40	defense response;metabolic process;regulation of biological process;response to stimulus;transport	extracellular;membrane;organelle lumen	catalytic activity;enzyme regulator activity;protein binding	Pf00207, Pf01759, Pf01821, Pf01835, Pf07677, Pf07678, Pf07703, Pf10569, Pf11974	718	C3	19	TYROBP Causal Network; Complement and Coagulation Cascades; Allograft Rejection; Complement Activation	ENSG00000125730.16	Viral carcinogenesis; Legionellosis; Systemic lupus erythematosus; Pertussis; Chagas disease (American trypanosomiasis); Staphylococcus aureus infection; Complement and coagulation cascades; Tuberculosis; Herpes simplex infection; Phagosome; Leishmaniasis
	Checked	Confidence	Sequence	Modifications	Qvality PEP	Qvality q-value	# Protein Groups	# Proteins	# PSMs	Master Protein Accessions	# Missed Cleavages	Theo. MH+ [Da]	Confidence (by Search Engine): Sequest HT	Percolator q-Value (by Search Engine): Sequest HT	Percolator PEP (by Search Engine): Sequest HT	XCorr (by Search Engine): Sequest HT
	FALSE	High	QPVPGQQMTLK		0.0138564	0	1	2	1	V9HWA9	0	1226.66	High	0	0.007051	2.42
	FALSE	High	NTLIIYLDK		0.0257794	0	1	2	2	V9HWA9	0	1092.63	High	0	0.01749	2.41
	FALSE	High	NTMILEICTR	1xCarbamidomethyl [C8]	0.0177033	0	1	2	1	V9HWA9	0	1250.62	High	0	0.00932	2.46
	FALSE	High	YYTYLIMNK		0.00572052	0	1	2	1	V9HWA9	0	1208.6	High	0	0.002621	1.91
	FALSE	High	IPIEDGSGEVVLSR		0.000239353	0	1	2	1	V9HWA9	0	1470.78	High	0	7.416e-05	2.63
	FALSE	High	ILLQGTPVAQMTEDAVDAER		9.72834e-06	0	1	2	5	V9HWA9	0	2157.09	High	0	8.386e-06	5.37
	FALSE	High	KVLLDGVQNPR		0.029783	0	1	2	1	V9HWA9	1	1238.72	High	0	0.0167	2.32
	FALSE	High	VLLDGVQNPR		0.0056825	0	1	2	2	V9HWA9	0	1110.63	High	0	0.01012	2.42
	FALSE	High	VPVAVQGEDTVQSLTQGDGVAK		3.01288e-08	0	1	2	3	V9HWA9	0	2198.13	High	0	1.541e-08	6.54
	FALSE	High	TVMVNIENPEGIPVK		0.00269098	0	1	3	2	V9HWA9	0	1639.87	High	0	0.004677	3.73
	FALSE	High	VFLDCCNYITELR	2xCarbamidomethyl [C5; C6]	0.000145932	0	1	2	2	V9HWA9	0	1702.79	High	0	4.376e-05	3.89
	FALSE	High	VELLHNPAFCSLATTK	1xCarbamidomethyl [C10]	1.79973e-05	0	1	1	4	V9HWA9	0	1800.93	High	0	2.707e-05	4.39
	FALSE	High	VSHSEDDCLAFK	1xCarbamidomethyl [C8]	7.28015e-05	0	1	2	4	V9HWA9	0	1407.62	High	0	1.966e-05	3.8
	FALSE	High	VYAYYNLEESCTR	1xCarbamidomethyl [C11]	0.000127665	0	1	1	2	V9HWA9	0	1667.74	High	0	3.673e-05	3.43
	FALSE	High	SNLDEDIIAEENIVSR		2.00295e-05	0	1	1	3	V9HWA9	0	1816.89	High	0	4.59e-06	5.23
	FALSE	High	SSLSVPYVIVPLK		0.00423718	0	1	1	1	V9HWA9	0	1401.84	High	0	0.001877	2.59
	FALSE	High	SEETKENEGFTVTAEGK		0.00250036	0	1	2	2	V9HWA9	1	1855.86	High	0	0.001034	3.65
	FALSE	High	TIYTPGSTVLYR		0.00497297	0	1	3	1	V9HWA9	0	1370.73	High	0	0.002242	2.27
	FALSE	High	DTWVEHWPEEDECQDEENQK	1xCarbamidomethyl [C13]	1.76398e-05	0	1	2	3	V9HWA9	0	2603.03	High	0	9.636e-06	6.13
	FALSE	High	DFDFVPPVVR		0.0135835	0	1	1	1	V9HWA9	0	1190.62	High	0	0.006922	2.47
	FALSE	High	DICEEQVNSLPGSITK	1xCarbamidomethyl [C3]	3.31508e-06	0	2	2	2	M0R0Q9; V9HWA9	0	1789.86	High	0	6.128e-07	4.17
	FALSE	High	EGVQKEDIPPADLSDQVPDTESETR		5.69795e-06	0	1	2	3	V9HWA9	1	2755.29	High	0	1.127e-06	4.8
	FALSE	High	DYAGVFSDAGLTFTSSSGQQTAQR		0.000683782	0	1	2	1	V9HWA9	0	2494.15	High	0	0.0002412	4.68
	FALSE	High	EDIPPADLSDQVPDTESETR		3.21999e-05	0	1	2	4	V9HWA9	0	2214	High	0	4.147e-05	4.22
	FALSE	High	ACEPGVDYVYK	1xCarbamidomethyl [C2]	0.0290124	0	1	3	2	V9HWA9	0	1300.59	High	0	0.01624	2.43
	FALSE	High	AGDFLEANYMNLQR		0.000887456	0	2	2	1	M0R0Q9; V9HWA9	0	1641.77	High	0	0.0003235	3.95
	FALSE	High	AYYENSPQQVFSTEFEVK		2.85484e-05	0	1	3	1	V9HWA9	0	2166	High	0	6.846e-06	3.54
	FALSE	High	FISLGEACK	1xCarbamidomethyl [C8]	0.0165701	0	1	2	2	V9HWA9	0	1024.51	High	0.0007119	0.03363	2.22
	FALSE	High	FYYIYNEK		0.021868	0	1	2	3	V9HWA9	0	1139.54	High	0	0.01186	1.87
	FALSE	High	EVVADSVWVDVK		0.00204627	0	1	2	1	V9HWA9	0	1345.7	High	0	0.0008272	2.55
	FALSE	High	EYVLPSFEVIVEPTEK		1.76398e-05	0	1	2	1	V9HWA9	0	1878.97	High	0	3.984e-06	4.33
	FALSE	High	QGALELIK		0.0394342	0.000630936	1	2	1	V9HWA9	0	871.525	High	0.0003787	0.02298	2.08
	FALSE	High	LMNIFLK		0.041269	0.000890901	1	1	2	V9HWA9	0	878.517	High	0.001168	0.0652	2.05
	FALSE	High	GLEVTITAR		0.0635305	0.00115911	1	2	1	V9HWA9	0	959.552	High	0.0008662	0.03942	2.29
	FALSE	High	IHWESASLLR		0.0730628	0.00115911	1	2	1	V9HWA9	0	1211.65	High	0.0008662	0.04632	1.83
	FALSE	High	TFISPIK		0.0882432	0.0016819	1	3	2	V9HWA9	0	805.482	High	0.001168	0.05831	1.35
	FALSE	High	GYTQQLAFR		0.112357	0.00249891	1	2	2	V9HWA9	0	1083.56	High	0.002248	0.101	2.55
	FALSE	High	SGQSEDRQPVPGQQMTLK		0.120905	0.00275142	1	2	1	V9HWA9	1	1985.97	High	0.001804	0.08211	1.81
	FALSE	High	GVFVLNK		0.170939	0.00427568	1	2	1	V9HWA9	0	776.466	High	0.002696	0.1216	1.77
	FALSE	High	VVLVAVDK		0.21024	0.00473328	1	2	1	V9HWA9	0	842.535	High	0.003119	0.1542	1.96
FALSE	High	Master Protein	P02452	Collagen alpha-1(I) chain OS=Homo sapiens GN=COL1A1 PE=1 SV=5	0	143.369	22	23	128	8	1	1464	138.9	5.8	390.96	23	cell communication;cell differentiation;cell organization and biogenesis;cellular component movement;coagulation;metabolic process;regulation of biological process;response to stimulus;transport	cytoplasm;endoplasmic reticulum;extracellular;Golgi;organelle lumen	metal ion binding;protein binding;structural molecule activity	Pf00093, Pf01391, Pf01410	1277	COL1A1	17	Inflammatory Response Pathway; Focal Adhesion; miR-509-3p alteration of YAP1/ECM axis; Senescence and Autophagy in Cancer; Osteoblast Signaling; Focal Adhesion-PI3K-Akt-mTOR-signaling pathway		ECM-receptor interaction; Amoebiasis; PI3K-Akt signaling pathway; Protein digestion and absorption; Platelet activation; AGE-RAGE signaling pathway in diabetic complications; Focal adhesion
	Checked	Confidence	Sequence	Modifications	Qvality PEP	Qvality q-value	# Protein Groups	# Proteins	# PSMs	Master Protein Accessions	# Missed Cleavages	Theo. MH+ [Da]	Confidence (by Search Engine): Sequest HT	Percolator q-Value (by Search Engine): Sequest HT	Percolator PEP (by Search Engine): Sequest HT	XCorr (by Search Engine): Sequest HT
	FALSE	High	NCPGAEVPEGECCPVCPDGSESPTDQETTGVEGPK	4xCarbamidomethyl [C2; C12; C13; C16]	1.23808e-08	0	1	4	6	P02452	0	3746.52	High	0	1.164e-09	8.47
	FALSE	High	NCPGAEVPEGECCPVCPDGSESPTDQETTGVEGPKGDTGPR	4xCarbamidomethyl [C2; C12; C13; C16]	0.00293506	0	1	4	1	P02452	1	4329.79	High	0	0.001236	4.3
	FALSE	High	NSVAYMDQQTGNLKK		0.000374623	0	2	2	8	P02452; D3DTX7	1	1696.83	High	0	0.001233	5.19
	FALSE	High	NSVAYMDQQTGNLKK	1xOxidation [M6]	0.00269098	0	2	2	5	P02452; D3DTX7	1	1712.83	High	0	0.001127	3.04
	FALSE	High	NSVAYMDQQTGNLK	1xOxidation [M6]	0.00272717	0	2	2	2	P02452; D3DTX7	0	1584.73	High	0	0.00114	2.98
	FALSE	High	NSVAYMDQQTGNLK		9.51259e-05	0	2	2	3	P02452; D3DTX7	0	1568.74	High	0	2.653e-05	4.34
	FALSE	High	VLCDDVICDETK	2xCarbamidomethyl [C3; C8]	0.00015707	0	1	4	16	P02452	0	1466.65	High	0	0.001126	3.19
	FALSE	High	VFCNMETGETCVYPTQPSVAQK	2xCarbamidomethyl [C3; C11]	1.87782e-06	0	2	2	10	P02452; D3DTX7	0	2546.14	High	0	6.38e-07	5.81
	FALSE	High	VFCNMETGETCVYPTQPSVAQK	2xCarbamidomethyl [C3; C11]; 1xOxidation [M5]	0.00396363	0	2	2	4	P02452; D3DTX7	0	2562.13	High	0	0.00174	4.59
	FALSE	High	SLSQQIENIR		0.0223046	0	2	2	3	P02452; D3DTX7	0	1187.64	High	0	0.01207	2.6
	FALSE	High	SGEYWIDPNQGCNLDAIK	1xCarbamidomethyl [C12]	1.6721e-05	0	2	2	7	P02452; D3DTX7	0	2079.94	High	0	1.611e-05	4.62
	FALSE	High	STGGISVPGPMGPSGPR		0.000516381	0	1	3	7	P02452	0	1553.77	High	0	0.0001765	3.78
	FALSE	High	STGGISVPGPMGPSGPR	1xOxidation [M11]	0.00166343	0	1	3	9	P02452	0	1569.77	High	0	0.0006526	3.1
	FALSE	High	DRDLEVDTTLK		0.00662396	0	2	2	3	P02452; D3DTX7	1	1304.67	High	0	0.003081	3.84
	FALSE	High	DGLNGLPGPIGPPGPR		0.00521065	0	2	3	1	P02452; D3DTX7	0	1513.81	High	0	0.002365	2.94
	FALSE	High	DGEAGAQGPPGPAGPAGER		0.000116256	0	2	4	3	P02452; D3DTX7	0	1690.78	High	0	3.324e-05	5.3
	FALSE	High	DVWKPEPCR	1xCarbamidomethyl [C8]	0.00446951	0	1	5	15	P02452	0	1186.57	High	0.0003787	0.02218	2.14
	FALSE	High	ALLLQGSNEIEIR		7.42766e-05	0	2	2	8	P02452; D3DTX7	0	1455.82	High	0	0.001691	3.7
	FALSE	High	FTYSVTVDGCTSHTGAWGK	1xCarbamidomethyl [C10]	7.68019e-05	0	2	2	3	P02452; D3DTX7	0	2073.93	High	0	2.158e-05	4.01
	FALSE	High	GSPGADGPAGAPGTPGPQGIAGQR		0.000499404	0	2	4	2	P02452; D3DTX7	0	2073.01	High	0	0.0001699	4.53
	FALSE	High	GPPGPMGPPGLAGPPGESGR		0.000228408	0	2	4	1	P02452; D3DTX7	0	1784.87	High	0	7.072e-05	4.23
	FALSE	High	GPPGPMGPPGLAGPPGESGR	1xOxidation [M6]	6.62956e-05	0	2	4	4	P02452; D3DTX7	0	1800.87	High	0	1.764e-05	4.87
	FALSE	High	GEPGPVGVQGPPGPAGEEGKR		0.021868	0	1	3	1	P02452	1	1971.99	High	0	0.01182	4.61
	FALSE	High	GEPGPVGVQGPPGPAGEEGK		8.77912e-05	0	1	3	1	P02452	0	1815.89	High	0	2.416e-05	4.21
	FALSE	High	GVPGPPGAVGPAGK		0.00528062	0	2	4	2	P02452; D3DTX7	0	1160.64	High	0	0.002388	2.33
	FALSE	High	DLEVDTTLK		0.0562596	0.000890901	2	2	1	P02452; D3DTX7	0	1033.54	High	0.0007119	0.03433	2.27
	FALSE	High	GFPGLPGPSGEPGK		0.128471	0.00301083	2	5	1	P02452; D3DTX7	0	1296.66	High	0.001959	0.08775	1.97
	FALSE	High	GQAGVMGFPGPK	1xOxidation [M6]	0.186488	0.00452759	1	3	1	P02452	0	1161.57	High	0.002846	0.1344	2.62
FALSE	High	Master Protein	A0A024R321	Filamin B, beta (Actin binding protein 278), isoform CRA_a OS=Homo sapiens GN=FLNB PE=4 SV=1	0	135.079	23	40	43	36	1	2622	280.3	5.94	120.47	40	cell differentiation;cell organization and biogenesis;regulation of biological process;response to stimulus	cytoplasm;cytoskeleton;cytosol;membrane	protein binding;RNA binding	Pf00307, Pf00630	2317	FLNB	3	VEGFA-VEGFR2 Signaling Pathway
	Checked	Confidence	Sequence	Modifications	Qvality PEP	Qvality q-value	# Protein Groups	# Proteins	# PSMs	Master Protein Accessions	# Missed Cleavages	Theo. MH+ [Da]	Confidence (by Search Engine): Sequest HT	Percolator q-Value (by Search Engine): Sequest HT	Percolator PEP (by Search Engine): Sequest HT	XCorr (by Search Engine): Sequest HT
	FALSE	High	LVSPGSANETSSILVESVTR		1.03561e-06	0	1	5	1	A0A024R321	0	2046.07	High	0	1.657e-07	4.43
	FALSE	High	NTVELLVEDK		0.0135835	0	1	4	1	A0A024R321	0	1159.62	High	0	0.006917	1.86
	FALSE	High	IGNLQTDLSDGLR		0.000955171	0	1	2	1	A0A024R321	0	1401.73	High	0	0.0003512	3.53
	FALSE	High	IAGPGLGSGVR		0.0280766	0	1	4	1	A0A024R321	0	983.563	High	0	0.01567	2.59
	FALSE	High	IPYLPITNFNQNWQDGK		8.15657e-05	0	1	2	1	A0A024R321	0	2048.02	High	0	2.219e-05	2.92
	FALSE	High	IPEINSSDMSAHVTSPSGR		1.49595e-06	0	1	4	2	A0A024R321	0	1984.94	High	0	2.504e-07	4.7
	FALSE	High	LLGWIQNK		0.0271703	0	3	10	2	P21333; A0A024R321; Q14315	0	971.567	High	0.001168	0.06215	1.86
	FALSE	High	VLFASQEIPASPFR		0.00452955	0	1	4	1	A0A024R321	0	1561.84	High	0	0.002021	2.64
	FALSE	High	VLQSFTVDSSK		0.0013165	0	1	4	1	A0A024R321	0	1210.63	High	0	0.0005048	2.35
	FALSE	High	TYSVEYLPK		0.0174707	0	1	4	1	A0A024R321	0	1099.57	High	0	0.00919	1.77
	FALSE	High	VDIQTEDLEDGTCK	1xCarbamidomethyl [C13]	0.000533935	0	1	5	1	A0A024R321	0	1622.72	High	0	0.000183	3.47
	FALSE	High	VFGPGIEGK		0.0105546	0	1	4	1	A0A024R321	0	903.493	High	0	0.005225	1.45
	FALSE	High	VEVGKDQEFTVDTR		0.0122967	0	1	4	1	A0A024R321	1	1622.8	High	0	0.006193	2.11
	FALSE	High	YMIGVTYGGDDIPLSPYR		3.96167e-05	0	1	4	1	A0A024R321	0	2016.97	High	0	9.876e-06	3.48
	FALSE	High	VTEAEIVPMGK		0.000808168	0	1	5	1	A0A024R321	0	1173.62	High	0	0.000291	2.32
	FALSE	High	VSYFPTVPGVYIVSTK		0.0103463	0	1	5	1	A0A024R321	0	1756.95	High	0	0.005095	1.86
	FALSE	High	VTASGPGLSSYGVPASLPVDFAIDAR		0.000439828	0	1	4	1	A0A024R321	0	2547.31	High	0	0.0001474	4.02
	FALSE	High	SPFEVQVGPEAGMQK		0.000327732	0	1	4	1	A0A024R321	0	1603.78	High	0	0.0001056	3.25
	FALSE	High	SGCIVNNLAEFTVDPK	1xCarbamidomethyl [C3]	5.58479e-06	0	1	4	1	A0A024R321	0	1763.86	High	0	1.096e-06	3.7
	FALSE	High	TFEMSDFIVDTR		0.00169711	0	1	4	1	A0A024R321	0	1460.67	High	0	0.0006686	2.67
	FALSE	High	DGTYAVTYIPDK		0.0293953	0	1	4	1	A0A024R321	0	1342.65	High	0	0.01655	2.03
	FALSE	High	DLDIIDNYDYSHTVK		1.55353e-05	0	1	4	1	A0A024R321	0	1810.85	High	0	3.467e-06	3.87
	FALSE	High	EAGAGGLSIAVEGPSK		0.000202508	0	2	6	1	A0A024R321; Q14315	0	1442.75	High	0	6.19e-05	4.12
	FALSE	High	APSVATVGSICDLNLK	1xCarbamidomethyl [C11]	3.17721e-05	0	1	5	1	A0A024R321	0	1644.86	High	0	7.759e-06	4.13
	FALSE	High	APLNVQFNSPLPGDAVK		1.1195e-05	0	1	4	1	A0A024R321	0	1766.94	High	0	2.406e-06	4.66
	FALSE	High	ADIEMPFDPSK		0.0181777	0	1	4	1	A0A024R321	0	1249.58	High	0	0.009621	1.82
	FALSE	High	AGPGTLSVTIEGPSK		0.00320124	0	1	4	1	A0A024R321	0	1413.76	High	0	0.001366	2.93
	FALSE	High	DAGEGLLAVQITDQEGKPK		2.61716e-05	0	1	4	1	A0A024R321	0	1969.02	High	0	6.231e-06	4.2
	FALSE	High	DAGYGGISLAVEGPSK		9.66351e-06	0	1	4	1	A0A024R321	0	1520.76	High	0	2.03e-06	4.15
	FALSE	High	FNDEHIPESPYLVPVIAPSDDAR		0.000760977	0	1	4	2	A0A024R321	0	2581.26	High	0	0.0002717	3.85
	FALSE	High	GAGIGGLGITVEGPSESK		0.000288633	0	1	4	1	A0A024R321	0	1628.85	High	0	9.197e-05	3.81
	FALSE	High	GAGTGGLGLTVEGPCEAK	1xCarbamidomethyl [C15]	0.000760977	0	2	5	1	A0A024R321; Q14315	0	1673.82	High	0	0.000273	3.58
	FALSE	High	IFFAGDTIPK		0.0335051	0.000320199	1	4	1	A0A024R321	0	1108.6	High	0.0001924	0.01919	1.99
	FALSE	High	VMYTPMAPGNYLISVK		0.0527589	0.000890901	1	4	1	A0A024R321	0	1783.91	High	0.0007119	0.03206	2.62
	FALSE	High	CLATGPGIASTVK	1xCarbamidomethyl [C1]	0.0466747	0.000890901	1	4	1	A0A024R321	0	1274.68	High	0.0005466	0.02774	1.83
	FALSE	High	TATPEIVDNKDGTVTVR		0.0726017	0.00115911	1	4	1	A0A024R321	1	1815.94	High	0.0008662	0.04593	2.14
	FALSE	High	SSTETCYSAIPK	1xCarbamidomethyl [C6]	0.101813	0.0016819	1	5	1	A0A024R321	0	1343.61	High	0.001168	0.06729	1.77
	FALSE	High	DLAEDAPWK		0.10308	0.00196152	3	10	1	P21333; A0A024R321; Q14315	0	1044.5	High	0.001492	0.0685	2.35
	FALSE	High	VLSEDEEDVDFDIIHNANDTFTVK		0.139774	0.00327546	1	4	1	A0A024R321	0	2765.28	High	0.002248	0.09688	1.6
	FALSE	High	FVPQEMGVHTVSVK		0.219919	0.00473328	1	5	1	A0A024R321	0	1557.81	High	0.003119	0.163	1.65
FALSE	High	Master Protein	P08123	Collagen alpha-2(I) chain OS=Homo sapiens GN=COL1A2 PE=1 SV=7	0	128.93	33	26	82	26	1	1366	129.2	8.95	277.86	26	cell organization and biogenesis;cellular component movement;coagulation;metabolic process;regulation of biological process;response to stimulus	endoplasmic reticulum;extracellular;organelle lumen	metal ion binding;protein binding;structural molecule activity	Pf01391, Pf01410	1278	COL1A2	7	Focal Adhesion-PI3K-Akt-mTOR-signaling pathway; Inflammatory Response Pathway; Focal Adhesion; miRNA targets in ECM and membrane receptors; TGF-beta Signaling Pathway	ENSG00000164692.17	ECM-receptor interaction; Protein digestion and absorption; Platelet activation; Focal adhesion; Amoebiasis; PI3K-Akt signaling pathway; AGE-RAGE signaling pathway in diabetic complications
	Checked	Confidence	Sequence	Modifications	Qvality PEP	Qvality q-value	# Protein Groups	# Proteins	# PSMs	Master Protein Accessions	# Missed Cleavages	Theo. MH+ [Da]	Confidence (by Search Engine): Sequest HT	Percolator q-Value (by Search Engine): Sequest HT	Percolator PEP (by Search Engine): Sequest HT	XCorr (by Search Engine): Sequest HT
	FALSE	High	NSIAYMDEETGNLKK		0.000416921	0	1	3	6	P08123	1	1712.82	High	0	0.0001391	5.25
	FALSE	High	NSIAYMDEETGNLK		1.92418e-05	0	1	3	2	P08123	0	1584.72	High	0	0.0002725	4.03
	FALSE	High	LSHPEWSSGYYWIDPNQGCTMDAIK	1xCarbamidomethyl [C19]	8.45385e-06	0	1	2	2	P08123	0	2955.31	High	0	1.757e-06	5.35
	FALSE	High	VYCDFSTGETCIR	2xCarbamidomethyl [C3; C11]	0.000252505	0	1	2	4	P08123	0	1607.68	High	0	0.000414	3.78
	FALSE	High	SLNNQIETLLTPEGSR		0.000102386	0	1	2	6	P08123	0	1771.92	High	0	2.879e-05	4.87
	FALSE	High	TGEVGAVGPPGFAGEK		0.00110649	0	1	2	1	P08123	0	1472.74	High	0	0.0004139	3.59
	FALSE	High	TGPPGPSGISGPPGPPGPAGK		0.000228408	0	1	2	1	P08123	0	1781.92	High	0	7.068e-05	4.49
	FALSE	High	AVILQGSNDVELVAEGNSR		2.75553e-07	0	1	3	8	P08123	0	1971.01	High	0	1.553e-05	5.39
	FALSE	High	GIPGPVGAAGATGAR		0.0109112	0	1	3	1	P08123	0	1251.68	High	0	0.00543	2.54
	FALSE	High	GLPGVAGAVGEPGPLGIAGPPGAR		3.05947e-06	0	1	2	1	P08123	0	2067.13	High	0	5.587e-07	4.03
	FALSE	High	FTYTVLVDGCSK	1xCarbamidomethyl [C10]	0.00144562	0	1	3	4	P08123	0	1389.67	High	0	0.002184	3.01
	FALSE	High	GPPGAVGSPGVNGAPGEAGR		3.54433e-06	0	1	2	1	P08123	0	1703.85	High	0	6.622e-07	4.56
	FALSE	High	GPPGESGAAGPTGPIGSR		2.97873e-06	0	1	2	2	P08123	0	1564.77	High	0	2.629e-05	4.95
	FALSE	High	GEPGSAGPQGPPGPSGEEGK		0.00361001	0	1	3	1	P08123	0	1791.81	High	0	0.001559	4.03
	FALSE	High	GESGNKGEPGSAGPQGPPGPSGEEGK		0.0115067	0	1	3	2	P08123	1	2364.07	High	0.002248	0.1061	2.45
	FALSE	High	GEPGNIGFPGPK		0.0269925	0	1	2	1	P08123	0	1169.59	High	0	0.01501	2.53
	FALSE	High	GETGPSGPVGPAGAVGPR		1.24885e-06	0	1	2	13	P08123	0	1562.79	High	0	5.597e-06	4.78
	FALSE	High	GEIGAVGNAGPAGPAGPR		0.000160253	0	1	3	2	P08123	0	1547.79	High	0	4.758e-05	5.01
	FALSE	High	GAPGPDGNNGAQGPPGPQGVQGGK		0.000994259	0	1	2	2	P08123	0	2114	High	0	0.003212	3.7
	FALSE	High	GYPGNIGPVGAAGAPGPHGPVGPAGK		0.000133783	0	1	2	1	P08123	0	2252.16	High	0	3.875e-05	3.91
	FALSE	High	GEPGVVGAVGTAGPSGPSGLPGER		0.000108737	0	1	2	1	P08123	0	2105.06	High	0	3.074e-05	4.05
	FALSE	High	GVGLGPGPMGLMGPR		0.000121827	0	1	6	6	P08123	0	1395.72	High	0	0.002412	3.62
	FALSE	High	GVGLGPGPMGLMGPR	1xOxidation [M]	0.00100093	0	1	6	7	P08123	0	1411.72	High	0	0.0003702	3.38
	FALSE	High	GLHGEFGLPGPAGPR		0.0507598	0.000890901	1	2	1	P08123	0	1461.76	High	0.0005466	0.03056	2.34
	FALSE	High	DYEVDATLK		0.0426299	0.000890901	1	2	3	P08123	0	1053.51	High	0.001492	0.06978	2.05
	FALSE	High	GDGGPPGMTGFPGAAGR	1xOxidation [M8]	0.0448978	0.000890901	1	2	1	P08123	0	1517.68	High	0.0005466	0.02672	3.35
	FALSE	High	GAPGAVGAPGPAGATGDRGEAGAAGPAGPAGPR		0.123131	0.00275142	1	2	1	P08123	1	2695.33	High	0.001804	0.08368	2.44
	FALSE	High	GVGLGPGPMGLMGPR	2xOxidation [M9; M12]	0.169943	0.00427568	1	6	1	P08123	0	1427.71	High	0.002696	0.1208	1.73
FALSE	High	Master Protein	P08603	Complement factor H OS=Homo sapiens GN=CFH PE=1 SV=4	0	119.382	35	30	51	30	1	1231	139	6.61	146.68	30	defense response;metabolic process;regulation of biological process;response to stimulus	extracellular	protein binding	Pf00084	3075	CFH	1	Complement and Coagulation Cascades		Staphylococcus aureus infection; Complement and coagulation cascades
	Checked	Confidence	Sequence	Modifications	Qvality PEP	Qvality q-value	# Protein Groups	# Proteins	# PSMs	Master Protein Accessions	# Missed Cleavages	Theo. MH+ [Da]	Confidence (by Search Engine): Sequest HT	Percolator q-Value (by Search Engine): Sequest HT	Percolator PEP (by Search Engine): Sequest HT	XCorr (by Search Engine): Sequest HT
	FALSE	High	LSYTCEGGFR	1xCarbamidomethyl [C5]	0.0170145	0	1	5	2	P08603	0	1189.53	High	0	0.00889	2.28
	FALSE	High	NTEILTGSWSDQTYPEGTQAIYK		4.34188e-07	0	1	6	3	P08603	0	2602.23	High	0	1.609e-06	5.78
	FALSE	High	IEGDEEMHCSDDGFWSK	1xCarbamidomethyl [C9]	4.37963e-05	0	1	5	4	P08603	0	2041.79	High	0	1.108e-05	3.94
	FALSE	High	LGYVTADGETSGSITCGK	1xCarbamidomethyl [C16]	0.00145532	0	1	4	1	P08603	0	1815.84	High	0	0.0005633	2.04
	FALSE	High	WSSPPQCEGLPCK	2xCarbamidomethyl [C7; C12]	0.00121503	0	1	5	2	P08603	0	1545.68	High	0	0.0004607	2.65
	FALSE	High	VSVLCQENYLIQEGEEITCK	2xCarbamidomethyl [C5; C19]	8.39751e-06	0	1	5	2	P08603	0	2412.14	High	0	1.732e-06	4.53
	FALSE	High	WQSIPLCVEK	1xCarbamidomethyl [C7]	0.00163041	0	1	5	1	P08603	0	1259.65	High	0	0.0006408	2
	FALSE	High	SLGNVIMVCR	1xCarbamidomethyl [C9]	0.00123964	0	1	5	2	P08603	0	1148.59	High	0	0.001029	3.15
	FALSE	High	SPDVINGSPISQK		0.0115834	0	1	6	1	P08603	0	1341.7	High	0	0.005793	3.11
	FALSE	High	SSNLIILEEHLK		0.00217309	0	1	4	2	P08603	0	1395.78	High	0	0.0008871	2.98
	FALSE	High	SCDIPVFMNAR	1xCarbamidomethyl [C2]	0.0158199	0	1	4	1	P08603	0	1309.6	High	0	0.008241	1.81
	FALSE	High	SCDNPYIPNGDYSPLR	1xCarbamidomethyl [C2]	0.000131126	0	1	6	2	P08603	0	1867.83	High	0	3.801e-05	3.81
	FALSE	High	SIDVACHPGYALPK	1xCarbamidomethyl [C6]	0.000132006	0	1	7	3	P08603	0	1527.76	High	0	3.822e-05	4.46
	FALSE	High	TGESVEFVCK	1xCarbamidomethyl [C9]	0.00186354	0	1	6	1	P08603	0	1155.54	High	0	0.0007412	2.78
	FALSE	High	TDCLSLPSFENAIPMGEK	1xCarbamidomethyl [C3]	1.78773e-05	0	1	5	3	P08603	0	2008.94	High	0	1.169e-05	2.96
	FALSE	High	DTSCVNPPTVQNAYIVSR	1xCarbamidomethyl [C4]	0.00727147	0	1	5	1	P08603	0	2020.98	High	0	0.003423	2.62
	FALSE	High	EGWIHTVCINGR	1xCarbamidomethyl [C8]	0.0070803	0	1	4	1	P08603	0	1441.7	High	0	0.003318	2.32
	FALSE	High	EIMENYNIALR		0.0122967	0	1	8	1	P08603	0	1365.68	High	0	0.006194	3.12
	FALSE	High	ECDTDGWTNDIPICEVVK	2xCarbamidomethyl [C2; C14]	9.79361e-06	0	1	5	2	P08603	0	2150.94	High	0	2.064e-06	4.46
	FALSE	High	AQTTVTCMENGWSPTPR	1xCarbamidomethyl [C7]	0.000207997	0	1	7	1	P08603	0	1935.87	High	0	6.35e-05	2.52
	FALSE	High	CTSTGWIPAPR	1xCarbamidomethyl [C1]	0.000425368	0	1	6	2	P08603	0	1245.6	High	0	0.0001423	2.71
	FALSE	High	CYFPYLENGYNQNYGR	1xCarbamidomethyl [C1]	0.00342227	0	1	7	1	P08603	0	2057.88	High	0	0.00147	2.07
	FALSE	High	AVYTCNEGYQLLGEINYR	1xCarbamidomethyl [C5]	3.46576e-05	0	1	6	2	P08603	0	2163.02	High	0	8.515e-06	3.89
	FALSE	High	CFEGFGIDGPAIAK	1xCarbamidomethyl [C1]	0.00595397	0	1	5	1	P08603	0	1481.71	High	0	0.002737	2.92
	FALSE	High	GDAVCTESGWRPLPSCEEK	2xCarbamidomethyl [C5; C16]	0.000403213	0	1	6	3	P08603	0	2177.96	High	0	0.0001337	3.53
	FALSE	High	EQVQSCGPPPELLNGNVK	1xCarbamidomethyl [C6]	0.00269098	0	1	5	1	P08603	0	1965.97	High	0	0.00112	3.3
	FALSE	High	NDFTWFK		0.0517501	0.000890901	1	4	1	P08603	0	957.446	High	0.0007119	0.03121	1.88
	FALSE	High	CTLKPCDYPDIK	2xCarbamidomethyl [C1; C6]	0.0690105	0.00115911	1	6	1	P08603	0	1509.71	High	0.0008662	0.04334	2.11
	FALSE	High	IDVHLVPDR		0.174974	0.00427568	1	4	1	P08603	0	1063.59	High	0.002696	0.125	2.74
	FALSE	High	AQTTVTCMENGWSPTPR	1xCarbamidomethyl [C7]; 1xOxidation [M8]	0.184348	0.00452759	1	7	1	P08603	0	1951.86	High	0.002846	0.1326	1.41
	FALSE	High	RPYFPVAVGK		0.203212	0.00473328	1	10	1	P08603	0	1133.65	High	0.003119	0.1482	2.84
FALSE	High	Master Protein	Q15149	Plectin OS=Homo sapiens GN=PLEC PE=1 SV=3	0	118.559	12	44	44	44	1	4684	531.5	5.96	105.98	44	cell organization and biogenesis	cytoplasm;cytoskeleton;cytosol;membrane	protein binding;RNA binding;structural molecule activity	Pf00307, Pf00681, Pf03501, Pf07812	5339	PLEC	8		ENSG00000178209.14
	Checked	Confidence	Sequence	Modifications	Qvality PEP	Qvality q-value	# Protein Groups	# Proteins	# PSMs	Master Protein Accessions	# Missed Cleavages	Theo. MH+ [Da]	Confidence (by Search Engine): Sequest HT	Percolator q-Value (by Search Engine): Sequest HT	Percolator PEP (by Search Engine): Sequest HT	XCorr (by Search Engine): Sequest HT
	FALSE	High	LSYTQLLR		0.0211588	0	1	3	1	Q15149	0	993.573	High	0	0.01137	2.14
	FALSE	High	LTAEDLFEAR		0.00248371	0	1	3	1	Q15149	0	1164.59	High	0	0.001029	1.95
	FALSE	High	LQNVQIALDYLR		0.000981055	0	1	5	1	Q15149	0	1445.81	High	0	0.0003633	2.07
	FALSE	High	IIITVVEEQEQK		0.0184196	0	1	2	1	Q15149	0	1428.79	High	0	0.009773	2.35
	FALSE	High	LLDAQLATGGIVDPR		0.00299446	0	1	3	1	Q15149	0	1538.85	High	0	0.001269	2.99
	FALSE	High	LLDPEDVDVPQPDEK		0.000329931	0	1	2	1	Q15149	0	1708.83	High	0	0.0001066	3.57
	FALSE	High	LLEAQACTGGIIDPSTGER	1xCarbamidomethyl [C7]	6.66092e-07	0	1	3	1	Q15149	0	1987.98	High	0	1.013e-07	4.32
	FALSE	High	LISLFQAMK		0.0239803	0	1	3	1	Q15149	0	1050.6	High	0	0.01313	2
	FALSE	High	VLALPEPSPAAPTLR		0.0043518	0	1	1	1	Q15149	0	1531.88	High	0	0.001929	2.95
	FALSE	High	VPVDVAYQR		0.00766938	0	1	4	1	Q15149	0	1046.56	High	0	0.003646	2.43
	FALSE	High	VQSGSESVIQEYVDLR		7.69837e-06	0	1	1	1	Q15149	0	1808.9	High	0	1.576e-06	4.11
	FALSE	High	WQAVLAQTDVR		0.00836268	0	1	1	1	Q15149	0	1286.69	High	0	0.004001	2.29
	FALSE	High	SLVPAAELLESR		0.00542337	0	1	2	1	Q15149	0	1284.72	High	0	0.002467	2.48
	FALSE	High	SLSAIYLEK		0.0147082	0	1	1	1	Q15149	0	1023.57	High	0	0.007542	1.53
	FALSE	High	SSSVGSSSSYPISPAVSR		0.00542337	0	1	3	1	Q15149	0	1754.86	High	0	0.002458	3.21
	FALSE	High	SQVEEELFSVR		0.00280101	0	1	1	1	Q15149	0	1322.66	High	0	0.001177	2.01
	FALSE	High	SELELTLGK		0.0293953	0	1	1	1	Q15149	0	989.551	High	0	0.01656	1.75
	FALSE	High	TLLQGSGCLAGIYLEDTK	1xCarbamidomethyl [C8]	0.00230775	0	1	2	1	Q15149	0	1938.98	High	0	0.000942	3.14
	FALSE	High	TPVEVPVGGFK		0.0096166	0	1	2	1	Q15149	0	1129.63	High	0	0.004705	2.38
	FALSE	High	DPYSGSTISLFQAMQK		6.31396e-07	0	1	2	1	Q15149	0	1772.85	High	0	9.557e-08	4.37
	FALSE	High	DPYTGQSVSLFQALK		6.45459e-05	0	1	2	1	Q15149	0	1653.85	High	0	1.706e-05	3.73
	FALSE	High	EGLTSIEEVTK		0.00459039	0	1	3	1	Q15149	0	1205.63	High	0	0.002043	2.47
	FALSE	High	EQELQQTLQQEQSVLDQLR		0.00370771	0	1	1	1	Q15149	0	2313.17	High	0	0.001608	2.27
	FALSE	High	EMSVYEAYR		0.0212988	0	1	3	1	Q15149	0	1147.51	High	0	0.01152	2.25
	FALSE	High	APVPASELLASGVLSR		0.000948808	0	1	2	1	Q15149	0	1566.88	High	0	0.0003494	3.62
	FALSE	High	AQVEQELTTLR		0.00741822	0	1	1	1	Q15149	0	1287.69	High	0	0.003516	2.59
	FALSE	High	CITDPQTGLCLLPLK	2xCarbamidomethyl [C1; C10]	0.00142643	0	1	3	1	Q15149	0	1728.9	High	0	0.000552	2.87
	FALSE	High	DDGTGQLLLPLSDAR		0.00022238	0	1	3	1	Q15149	0	1570.81	High	0	6.863e-05	3.54
	FALSE	High	FLEVQYLTGGLIEPDTPGR		0.0001635	0	1	3	1	Q15149	0	2105.09	High	0	4.871e-05	3.02
	FALSE	High	GLFDEEMNEILTDPSDDTK		0.00420899	0	1	3	1	Q15149	0	2168.95	High	0	0.001852	2.05
	FALSE	High	GGAEGELQALR		0.0206078	0	1	1	1	Q15149	0	1100.57	High	0	0.01103	2.14
	FALSE	High	GGELVYTDSEAR		0.0144186	0	1	2	1	Q15149	0	1296.61	High	0	0.007385	2.16
	FALSE	High	GYFSEEMNR		0.0235114	0	1	2	1	Q15149	0	1132.47	High	0	0.01284	1.7
	FALSE	High	CVEDPETGLCLLPLTDK	2xCarbamidomethyl [C1; C10]	0.0335051	0.000320199	1	2	1	Q15149	0	1959.94	High	0.0001924	0.0192	1.9
	FALSE	High	QEQIQAMPLADSQAVR		0.0326407	0.000320199	1	1	1	Q15149	0	1784.9	High	0.0001924	0.01854	2.99
	FALSE	High	VPLDVACAR	1xCarbamidomethyl [C7]	0.0337247	0.000320199	1	2	1	Q15149	0	1000.52	High	0.0001924	0.01921	2.09
	FALSE	High	LEQLFQDEVAK		0.0426299	0.000890901	1	3	1	Q15149	0	1319.68	High	0.0005466	0.02511	1.42
	FALSE	High	DLSELGSVR		0.0504337	0.000890901	1	2	1	Q15149	0	975.511	High	0.0005466	0.03036	1.87
	FALSE	High	ELIPTEEALR		0.0510878	0.000890901	1	3	1	Q15149	0	1170.64	High	0.0007119	0.03093	1.87
	FALSE	High	EAQAVPATLPELEATK		0.0404727	0.000890901	1	1	1	Q15149	0	1667.89	High	0.0005466	0.02369	2.96
	FALSE	High	AELELELGR		0.081848	0.00143624	1	1	1	Q15149	0	1029.56	High	0.001168	0.05272	1.92
	FALSE	High	VPVDVAYR		0.0993232	0.0016819	1	5	1	Q15149	0	918.504	High	0.001168	0.06558	1.6
	FALSE	High	AGVAAPATQVAQVTLQSVQR		0.105007	0.0022283	1	2	1	Q15149	0	1995.1	High	0.001492	0.06971	1.18
	FALSE	High	GLVEDTLR		0.123882	0.00275142	1	1	1	Q15149	0	902.494	High	0.001804	0.08447	1.86
FALSE	High	Master Protein	D3DTX7	Collagen, type I, alpha 1, isoform CRA_a OS=Homo sapiens GN=COL1A1 PE=4 SV=1	0	109.035	27	17	87	2	1	885	84.7	6.24	310.54	17	cell communication;cell differentiation;cell organization and biogenesis;cellular component movement;coagulation;metabolic process;regulation of biological process;response to stimulus;transport	extracellular;Golgi;organelle lumen	metal ion binding;protein binding;structural molecule activity	Pf01391, Pf01410	1277	COL1A1	17	Inflammatory Response Pathway; Focal Adhesion; Senescence and Autophagy in Cancer; Osteoblast Signaling
	Checked	Confidence	Sequence	Modifications	Qvality PEP	Qvality q-value	# Protein Groups	# Proteins	# PSMs	Master Protein Accessions	# Missed Cleavages	Theo. MH+ [Da]	Confidence (by Search Engine): Sequest HT	Percolator q-Value (by Search Engine): Sequest HT	Percolator PEP (by Search Engine): Sequest HT	XCorr (by Search Engine): Sequest HT
	FALSE	High	NSVAYMDQQTGNLKK		0.000374623	0	2	2	8	P02452; D3DTX7	1	1696.83	High	0	0.001233	5.19
	FALSE	High	NSVAYMDQQTGNLKK	1xOxidation [M6]	0.00269098	0	2	2	5	P02452; D3DTX7	1	1712.83	High	0	0.001127	3.04
	FALSE	High	NSVAYMDQQTGNLK	1xOxidation [M6]	0.00272717	0	2	2	2	P02452; D3DTX7	0	1584.73	High	0	0.00114	2.98
	FALSE	High	NSVAYMDQQTGNLK		9.51259e-05	0	2	2	3	P02452; D3DTX7	0	1568.74	High	0	2.653e-05	4.34
	FALSE	High	VFCNMETGETCVYPTQPSVAQK	2xCarbamidomethyl [C3; C11]	1.87782e-06	0	2	2	10	P02452; D3DTX7	0	2546.14	High	0	6.38e-07	5.81
	FALSE	High	VFCNMETGETCVYPTQPSVAQK	2xCarbamidomethyl [C3; C11]; 1xOxidation [M5]	0.00396363	0	2	2	4	P02452; D3DTX7	0	2562.13	High	0	0.00174	4.59
	FALSE	High	SLSQQIENIR		0.0223046	0	2	2	3	P02452; D3DTX7	0	1187.64	High	0	0.01207	2.6
	FALSE	High	SGEYWIDPNQGCNLDAIK	1xCarbamidomethyl [C12]	1.6721e-05	0	2	2	7	P02452; D3DTX7	0	2079.94	High	0	1.611e-05	4.62
	FALSE	High	SGDRGETGPAGPAGPVGPVGAR		5.24621e-05	0	1	1	4	D3DTX7	1	1961.98	High	0	1.355e-05	6.02
	FALSE	High	DRDLEVDTTLK		0.00662396	0	2	2	3	P02452; D3DTX7	1	1304.67	High	0	0.003081	3.84
	FALSE	High	DGLNGLPGPIGPPGPR		0.00521065	0	2	3	1	P02452; D3DTX7	0	1513.81	High	0	0.002365	2.94
	FALSE	High	DGEAGAQGPPGPAGPAGER		0.000116256	0	2	4	3	P02452; D3DTX7	0	1690.78	High	0	3.324e-05	5.3
	FALSE	High	ALLLQGSNEIEIR		7.42766e-05	0	2	2	8	P02452; D3DTX7	0	1455.82	High	0	0.001691	3.7
	FALSE	High	FTYSVTVDGCTSHTGAWGK	1xCarbamidomethyl [C10]	7.68019e-05	0	2	2	3	P02452; D3DTX7	0	2073.93	High	0	2.158e-05	4.01
	FALSE	High	GSPGADGPAGAPGTPGPQGIAGQR		0.000499404	0	2	4	2	P02452; D3DTX7	0	2073.01	High	0	0.0001699	4.53
	FALSE	High	GPPGPMGPPGLAGPPGESGR		0.000228408	0	2	4	1	P02452; D3DTX7	0	1784.87	High	0	7.072e-05	4.23
	FALSE	High	GPPGPMGPPGLAGPPGESGR	1xOxidation [M6]	6.62956e-05	0	2	4	4	P02452; D3DTX7	0	1800.87	High	0	1.764e-05	4.87
	FALSE	High	GETGPAGPAGPVGPVGAR		1.83619e-05	0	1	1	12	D3DTX7	0	1546.8	High	0	9.233e-05	5.16
	FALSE	High	GVPGPPGAVGPAGK		0.00528062	0	2	4	2	P02452; D3DTX7	0	1160.64	High	0	0.002388	2.33
	FALSE	High	DLEVDTTLK		0.0562596	0.000890901	2	2	1	P02452; D3DTX7	0	1033.54	High	0.0007119	0.03433	2.27
	FALSE	High	GFPGLPGPSGEPGK		0.128471	0.00301083	2	5	1	P02452; D3DTX7	0	1296.66	High	0.001959	0.08775	1.97
FALSE	High	Master Protein	B4DTH2	cDNA FLJ61165, highly similar to Fibronectin OS=Homo sapiens PE=2 SV=1	0	107.364	55	13	118	1	1	337	37.9	5.52	429.72	13	cell differentiation;cell organization and biogenesis;cellular component movement;defense response;metabolic process;regulation of biological process;response to stimulus;transport	extracellular;membrane;organelle lumen	enzyme regulator activity;protein binding	Pf00039	2335	FN1	2	Inflammatory Response Pathway; Focal Adhesion; Senescence and Autophagy in Cancer; TGF-beta Signaling Pathway; Regulation of Actin Cytoskeleton
	Checked	Confidence	Sequence	Modifications	Qvality PEP	Qvality q-value	# Protein Groups	# Proteins	# PSMs	Master Protein Accessions	# Missed Cleavages	Theo. MH+ [Da]	Confidence (by Search Engine): Sequest HT	Percolator q-Value (by Search Engine): Sequest HT	Percolator PEP (by Search Engine): Sequest HT	XCorr (by Search Engine): Sequest HT
	FALSE	High	MIFEEHGFR		0.0210197	0	1	2	1	B4DTH2	0	1165.55	High	0	0.01128	1.84
	FALSE	High	QGENGQMMSCTCLGNGK	2xCarbamidomethyl [C10; C12]	0.000121015	0	2	16	5	A0A024R462; B4DTH2	0	1871.75	High	0	4.844e-05	4.76
	FALSE	High	QGENGQMMSCTCLGNGK	2xCarbamidomethyl [C10; C12]; 1xOxidation [M]	0.00197904	0	2	16	4	A0A024R462; B4DTH2	0	1887.75	High	0	0.000805	3.79
	FALSE	High	LLCQCLGFGSGHFR	2xCarbamidomethyl [C3; C5]	8.01351e-06	0	2	15	13	A0A024R462; B4DTH2	0	1651.78	High	0	4.335e-05	4.45
	FALSE	High	VPGTSTSATLTGLTR		9.57641e-05	0	2	19	8	A0A024R462; B4DTH2	0	1461.79	High	0	7.809e-05	3.87
	FALSE	High	TYHVGEQWQK		0.00122318	0	2	16	28	A0A024R462; B4DTH2	0	1275.61	High	0	0.005362	4.14
	FALSE	High	RPGGEPSPEGTTGQSYNQYSQR		1.493e-08	0	2	15	23	A0A024R462; B4DTH2	0	2396.09	High	0	7.536e-08	8.16
	FALSE	High	TNTNVNCPIECFMPLDVQADR	2xCarbamidomethyl [C7; C11]	3.2865e-08	0	2	16	8	A0A024R462; B4DTH2	0	2494.12	High	0	3.472e-09	6.66
	FALSE	High	TNTNVNCPIECFMPLDVQADR	2xCarbamidomethyl [C7; C11]; 1xOxidation [M13]	4.10604e-06	0	2	16	4	A0A024R462; B4DTH2	0	2510.11	High	0	5.715e-06	5.7
	FALSE	High	TNTNVNCPIECFMPLDVQADREDSR	2xCarbamidomethyl [C7; C11]	0.000110201	0	2	16	1	A0A024R462; B4DTH2	1	2981.32	High	0	3.109e-05	4.15
	FALSE	High	TNTNVNCPIECFMPLDVQADREDSRE	2xCarbamidomethyl [C7; C11]	1.47261e-05	0	2	16	3	A0A024R462; B4DTH2	2	3110.36	High	0	0.0002497	5.45
	FALSE	High	EEVVTVGNSVNEGLNQPTDDSCFDPYTVSHYAVGDEWER	1xCarbamidomethyl [C22]	3.78944e-06	0	2	12	2	A0A024R462; B4DTH2	0	4414.93	High	0	7.11e-07	6.55
	FALSE	High	GATYNIIVEALK		0.00129036	0	2	11	8	A0A024R462; B4DTH2	0	1291.73	High	0	0.01634	3.3
	FALSE	High	GATYNIIVEALKDQQR		0.000217964	0	2	11	3	A0A024R462; B4DTH2	1	1818.97	High	0	6.689e-05	4.66
	FALSE	High	EYLGAICSCTCFGGQR	3xCarbamidomethyl [C7; C9; C11]	4.07867e-06	0	2	16	7	A0A024R462; B4DTH2	0	1878.79	High	0	3.168e-05	4.74
FALSE	High	Master Protein	P11047	Laminin subunit gamma-1 OS=Homo sapiens GN=LAMC1 PE=1 SV=3	0	106.467	26	29	43	29	1	1609	177.5	5.12	114.28	29	cell organization and biogenesis;cellular component movement;metabolic process;regulation of biological process	extracellular;organelle lumen	catalytic activity;motor activity;protein binding;structural molecule activity	Pf00052, Pf00053, Pf00055, Pf00261, Pf01576, Pf05262, Pf05483, Pf05557, Pf05667, Pf05701, Pf06008, Pf08317, Pf10174, Pf11068, Pf12128, Pf12795, Pf13166, Pf13514, Pf13868	3915	LAMC1	1	Focal Adhesion-PI3K-Akt-mTOR-signaling pathway; Endoderm Differentiation; Focal Adhesion; miRNA targets in ECM and membrane receptors; Inflammatory Response Pathway; Alpha 6 Beta 4 signaling pathway	ENSG00000135862.5	Focal adhesion; ECM-receptor interaction; Pathways in cancer; Amoebiasis; PI3K-Akt signaling pathway; Small cell lung cancer; Toxoplasmosis; Prion diseases
	Checked	Confidence	Sequence	Modifications	Qvality PEP	Qvality q-value	# Protein Groups	# Proteins	# PSMs	Master Protein Accessions	# Missed Cleavages	Theo. MH+ [Da]	Confidence (by Search Engine): Sequest HT	Percolator q-Value (by Search Engine): Sequest HT	Percolator PEP (by Search Engine): Sequest HT	XCorr (by Search Engine): Sequest HT
	FALSE	High	MEAENLEQLIDQK		0.000236174	0	1	2	2	P11047	0	1560.76	High	0	7.32e-05	3.67
	FALSE	High	QDIAVISDSYFPR		0.000129384	0	1	2	2	P11047	0	1510.75	High	0	3.744e-05	3.78
	FALSE	High	NTIEETGNLAEQAR		0.00132533	0	1	2	1	P11047	0	1545.75	High	0	0.0005056	4.07
	FALSE	High	LGNNEACSSCHCSPVGSLSTQCDSYGR	4xCarbamidomethyl [C7; C10; C12; C22]	1.50245e-05	0	1	2	1	P11047	0	3003.21	High	0	3.329e-06	4.69
	FALSE	High	LCQCSDNIDPNAVGNCNR	3xCarbamidomethyl [C2; C4; C16]	2.54809e-05	0	1	2	2	P11047	0	2106.87	High	0	6.013e-06	5.3
	FALSE	High	LQELESLIANLGTGDEMVTDQAFEDR		0.0057973	0	1	2	1	P11047	0	2894.37	High	0	0.002665	1.74
	FALSE	High	LSAEDLVLEGAGLR		0.000172484	0	1	2	2	P11047	0	1442.78	High	0	5.15e-05	3.33
	FALSE	High	LNTFGDEVFNDPK		0.000355111	0	1	2	2	P11047	0	1495.71	High	0	0.0009099	3.5
	FALSE	High	LNEIEGTLNK		0.00698659	0	1	2	1	P11047	0	1130.61	High	0	0.003273	2.75
	FALSE	High	VSVPLIAQGNSYPSETTVK		0.00104888	0	1	2	1	P11047	0	1990.05	High	0	0.0003892	3.17
	FALSE	High	SQECYFDPELYR	1xCarbamidomethyl [C4]	0.000961578	0	1	2	2	P11047	0	1606.68	High	0	0.0003536	2.99
	FALSE	High	TLPSGCFNTPSIEKP	1xCarbamidomethyl [C6]	0.00361001	0	1	2	1	P11047	0	1647.8	High	0	0.001558	2.94
	FALSE	High	SYYYAISDFAVGGR		0.00137955	0	1	2	1	P11047	0	1568.74	High	0	0.0005305	3.41
	FALSE	High	SWPGCQECPACYR	3xCarbamidomethyl [C5; C8; C11]	0.00342227	0	1	2	1	P11047	0	1670.65	High	0	0.001471	2.09
	FALSE	High	TFAEVTDLDNEVNNMLK		1.64989e-05	0	1	2	1	P11047	0	1952.93	High	0	3.712e-06	4.12
	FALSE	High	TEQQTADQLLAR		0.00139812	0	1	2	1	P11047	0	1373.7	High	0	0.0005387	3.16
	FALSE	High	DTLQEANDILNNLK		0.00045478	0	1	2	1	P11047	0	1600.82	High	0	0.0001528	3.22
	FALSE	High	DVDQNLMDR	1xOxidation [M7]	0.0160307	0	1	2	2	P11047	0	1121.49	High	0.0005466	0.02583	1.84
	FALSE	High	DGFFGNPLAPNPADK		0.000357493	0	1	2	1	P11047	0	1559.75	High	0	0.0001169	3.35
	FALSE	High	DGSEASLEWSSER		0.000143994	0	1	2	1	P11047	0	1452.62	High	0	4.224e-05	3.69
	FALSE	High	EAQQALGSAAADATEAK		3.05227e-05	0	1	2	2	P11047	0	1631.79	High	0	7.375e-06	5.26
	FALSE	High	ATAESASECLPCDCNGR	3xCarbamidomethyl [C9; C12; C14]	1.57444e-05	0	1	2	3	P11047	0	1897.75	High	0	3.507e-06	3.41
	FALSE	High	CELCDDGYFGDPLGR	2xCarbamidomethyl [C1; C4]	1.89862e-05	0	1	2	2	P11047	0	1773.72	High	0	4.326e-06	3.78
	FALSE	High	CDCHALGSTNGQCDIR	3xCarbamidomethyl [C1; C3; C13]	0.0021017	0	1	2	1	P11047	0	1863.75	High	0	0.0008492	2
	FALSE	High	GKTEQQTADQLLAR		0.00163041	0	1	2	1	P11047	1	1558.82	High	0	0.0006412	2.7
	FALSE	High	EDGPWIPYQYYSGSCENTYSK	1xCarbamidomethyl [C15]	0.0328547	0.000320199	1	3	1	P11047	0	2544.07	High	0.0001924	0.0187	2.73
	FALSE	High	DVDQNLMDR		0.0584653	0.000890901	1	2	2	P11047	0	1105.49	High	0.0007119	0.03592	2.49
	FALSE	High	AFDITYVR		0.0660064	0.00115911	1	3	1	P11047	0	984.515	High	0.0008662	0.04114	1.96
	FALSE	High	EVMDLLR		0.106966	0.0022283	1	2	2	P11047	0	875.466	High	0.001492	0.07113	1.83
	FALSE	High	DIEEIMK		0.290209	0.00927816	1	2	1	P11047	0	877.434	High	0.006895	0.2241	1.59
FALSE	High	Master Protein	P35579	Myosin-9 OS=Homo sapiens GN=MYH9 PE=1 SV=4	0	104.68	18	25	29	25	1	1960	226.4	5.6	89.74	25	cell differentiation;cell organization and biogenesis;cellular component movement;metabolic process;regulation of biological process;response to stimulus;transport	cytoplasm;cytoskeleton;cytosol;extracellular;membrane;nucleus	catalytic activity;motor activity;nucleotide binding;protein binding;RNA binding;transporter activity	Pf00063, Pf01442, Pf01496, Pf01576, Pf01765, Pf02736, Pf03962, Pf04111, Pf04156, Pf05911, Pf06637, Pf07888, Pf09731, Pf11068, Pf11559, Pf12128, Pf13094	4627	MYH9	22	Primary Focal Segmental Glomerulosclerosis FSGS; VEGFA-VEGFR2 Signaling Pathway	ENSG00000100345.20	Salmonella infection; Regulation of actin cytoskeleton; Tight junction
	Checked	Confidence	Sequence	Modifications	Qvality PEP	Qvality q-value	# Protein Groups	# Proteins	# PSMs	Master Protein Accessions	# Missed Cleavages	Theo. MH+ [Da]	Confidence (by Search Engine): Sequest HT	Percolator q-Value (by Search Engine): Sequest HT	Percolator PEP (by Search Engine): Sequest HT	XCorr (by Search Engine): Sequest HT
	FALSE	High	MEDSVGCLETAEEVK	1xCarbamidomethyl [C7]	0.000131126	0	1	2	1	P35579	0	1696.74	High	0	3.777e-05	3.46
	FALSE	High	MQQNIQELEEQLEEEESAR		1.12701e-05	0	1	4	2	P35579	0	2333.06	High	0	2.412e-06	4.64
	FALSE	High	QLLQANPILEAFGNAK		0.000306536	0	1	9	1	P35579	0	1726.95	High	0	9.833e-05	3.71
	FALSE	High	NLPIYSEEIVEMYK		0.000188148	0	1	5	1	P35579	0	1727.86	High	0	5.703e-05	2.78
	FALSE	High	NFINNPLAQADWAAK		8.54743e-05	0	1	6	1	P35579	0	1672.84	High	0	2.339e-05	3.16
	FALSE	High	LEVNLQAMK		0.0273492	0	1	3	1	P35579	0	1045.57	High	0	0.01521	2.29
	FALSE	High	LEEEQIILEDQNCK	1xCarbamidomethyl [C13]	0.000120209	0	1	4	1	P35579	0	1760.84	High	0	3.437e-05	4.14
	FALSE	High	IAQLEEELEEEQGNTELINDR		1.18939e-08	0	1	3	1	P35579	0	2472.17	High	0	1.111e-09	5.8
	FALSE	High	IAEFTTNLTEEEEK		1.17314e-05	0	1	4	1	P35579	0	1653.79	High	0	2.528e-06	4.35
	FALSE	High	LDPHLVLDQLR		0.0122153	0	1	5	2	P35579	0	1318.75	High	0	0.006143	2.08
	FALSE	High	LQVELDNVTGLLSQSDSK		1.78773e-05	0	1	3	1	P35579	0	1946.01	High	0	4.058e-06	4.36
	FALSE	High	IIGLDQVAGMSETALPGAFK		0.00153524	0	1	4	1	P35579	0	2018.06	High	0	0.0005991	2.52
	FALSE	High	IMGIPEEEQMGLLR		0.00623836	0	1	3	1	P35579	0	1615.82	High	0	0.002891	2.56
	FALSE	High	VISGVLQLGNIVFK		0.00542337	0	1	3	1	P35579	0	1486.9	High	0	0.002471	3.07
	FALSE	High	VEAQLQELQVK		0.00653627	0	1	3	1	P35579	0	1284.72	High	0	0.003046	1.55
	FALSE	High	TQLEELEDELQATEDAK		3.07274e-05	0	1	10	1	P35579	0	1961.92	High	0	7.43e-06	4.99
	FALSE	High	TEMEDLMSSK		0.00361001	0	1	4	1	P35579	0	1170.5	High	0	0.001567	2.46
	FALSE	High	DELADEIANSSGK		0.000683782	0	1	3	1	P35579	0	1348.62	High	0	0.0002417	3.2
	FALSE	High	DFSALESQLQDTQELLQEENR		4.49835e-05	0	1	3	1	P35579	0	2493.17	High	0	1.14e-05	3.74
	FALSE	High	ELESQISELQEDLESER		8.32184e-05	0	1	4	2	P35579	0	2033.95	High	0	2.271e-05	3.99
	FALSE	High	EQADFAIEALAK		0.00542337	0	1	6	2	P35579	0	1305.67	High	0	0.002458	2.2
	FALSE	High	EMEAELEDER		0.0198077	0	1	3	1	P35579	0	1250.52	High	0	0.01059	2.6
	FALSE	High	ANLQIDQINTDLNLER		3.07274e-05	0	1	3	1	P35579	0	1869.97	High	0	7.436e-06	4.48
	FALSE	High	KEEELQAALAR		0.000348059	0	1	10	2	P35579	1	1257.68	High	0	0.005596	2.94
	FALSE	High	FVSELWK		0.101813	0.0016819	1	4	1	P35579	0	908.488	High	0.001168	0.06729	1.54
FALSE	High	Master Protein	Q99715	Collagen alpha-1(XII) chain OS=Homo sapiens GN=COL12A1 PE=1 SV=2	0	101.443	17	38	41	38	1	3063	332.9	5.53	96.32	38	cell differentiation;cell organization and biogenesis;metabolic process	extracellular;organelle lumen	protein binding;structural molecule activity	Pf00041, Pf00092, Pf13519	1303	COL12A1	6		ENSG00000111799.20	Protein digestion and absorption
	Checked	Confidence	Sequence	Modifications	Qvality PEP	Qvality q-value	# Protein Groups	# Proteins	# PSMs	Master Protein Accessions	# Missed Cleavages	Theo. MH+ [Da]	Confidence (by Search Engine): Sequest HT	Percolator q-Value (by Search Engine): Sequest HT	Percolator PEP (by Search Engine): Sequest HT	XCorr (by Search Engine): Sequest HT
	FALSE	High	MIATDPDDTHAYNVADFESLSR		0.000442778	0	1	5	1	Q99715	0	2468.1	High	0	0.0001482	4.23
	FALSE	High	IYIDCYEIIEK	1xCarbamidomethyl [C5]	0.0014749	0	1	5	1	Q99715	0	1458.72	High	0	0.0005738	2
	FALSE	High	ITEVTSEGFR		0.00847474	0	1	5	1	Q99715	0	1138.57	High	0	0.004058	2.36
	FALSE	High	ITYQPSTGEGNEQTTTIGGR		1.32631e-06	0	1	5	1	Q99715	0	2110	High	0	2.189e-07	3.34
	FALSE	High	IVEVFDIGPK		0.00500625	0	1	4	1	Q99715	0	1116.63	High	0	0.002251	2.09
	FALSE	High	QVCEQLISGQMNR	1xCarbamidomethyl [C3]	0.000594217	0	1	5	1	Q99715	0	1562.74	High	0	0.000206	3.14
	FALSE	High	NLQPDTSYTVTVVPVYTEGDGGR		0.0241386	0	1	4	1	Q99715	0	2468.19	High	0	0.01319	2.2
	FALSE	High	NFASVQGVSLESGSFPSYSAYR		8.10221e-05	0	1	6	1	Q99715	0	2353.11	High	0	2.212e-05	3.45
	FALSE	High	NSDVEIFAVGVK		0.000530377	0	1	2	1	Q99715	0	1277.67	High	0	0.0001821	3.26
	FALSE	High	IGVLITDGK		0.00671282	0	1	5	1	Q99715	0	915.551	High	0	0.003142	2.3
	FALSE	High	LQPQTTYDITVLPIYK		0.00159805	0	1	2	1	Q99715	0	1893.04	High	0	0.0006245	3.07
	FALSE	High	VPPTVTSTVLK		0.0236667	0	1	2	2	Q99715	0	1141.68	High	0	0.01291	2.06
	FALSE	High	VQIALAQYSGDPR		0.00477787	0	1	4	1	Q99715	0	1417.74	High	0	0.002145	2.95
	FALSE	High	VMILITDGK		0.0174707	0	1	2	1	Q99715	0	989.57	High	0	0.009199	2.05
	FALSE	High	VEDIIEAINTFPYR		0.00104888	0	1	2	1	Q99715	0	1679.86	High	0	0.0003892	3.49
	FALSE	High	YEVSVIPEYFSGPGTPLTGNAATEEVR		5.57162e-05	0	1	2	1	Q99715	0	2883.4	High	0	1.448e-05	4.32
	FALSE	High	VYDPSTSTLNVR		0.00538733	0	1	5	1	Q99715	0	1351.69	High	0	0.002455	2.01
	FALSE	High	SLYDDVDTGEK		0.0190382	0	1	2	1	Q99715	0	1241.55	High	0	0.01015	2.17
	FALSE	High	SLLQAVANLPYK		0.00948954	0	1	5	2	Q99715	0	1316.76	High	0	0.009249	2.13
	FALSE	High	SQDEVEIPAR		0.00412557	0	1	2	1	Q99715	0	1143.56	High	0	0.001812	2.94
	FALSE	High	QYLVTYTPVAGGETQEVTVR		0.0208815	0	1	2	1	Q99715	0	2211.13	High	0	0.01123	2.1
	FALSE	High	LGELVVGPYDNTVVLEELR		0.00917914	0	1	2	1	Q99715	0	2115.13	High	0	0.004452	2.92
	FALSE	High	DITDTSIGAYWTSAPGMVR		0.000362306	0	1	2	1	Q99715	0	2040.97	High	0	0.0001186	3.39
	FALSE	High	DLSFSEVTSYGFK		0.000881543	0	1	2	1	Q99715	0	1479.7	High	0	0.0003212	2.74
	FALSE	High	DYKPQVGVIADPSSK		0.000858283	0	1	6	1	Q99715	0	1603.83	High	0	0.0003119	3.2
	FALSE	High	GPGDLEAPSNLVISER		0.0210197	0	1	5	1	Q99715	0	1653.84	High	0	0.01134	3.19
	FALSE	High	FNQMLNQIPNDYQSSR		0.000740898	0	1	5	1	Q99715	0	1954.91	High	0	0.0002647	2.83
	FALSE	High	GDTTNTVLQGLK		0.00549618	0	1	2	1	Q99715	0	1246.66	High	0	0.002495	2.35
	FALSE	High	GGNTMTGDAIDYLVK		0.00128177	0	1	2	1	Q99715	0	1554.75	High	0	0.0004874	2.8
	FALSE	High	ALALGALQNIR		0.0320066	0.000320199	1	5	1	Q99715	0	1139.69	High	0.0001924	0.01819	1.77
	FALSE	High	ITWTQAPGR		0.0359987	0.000630936	1	2	1	Q99715	0	1029.55	High	0.0003787	0.02073	2.61
	FALSE	High	IEQELAAIK		0.0558997	0.000890901	1	2	1	Q99715	0	1014.58	High	0.0007119	0.03419	2.19
	FALSE	High	DELLAAIK		0.0429072	0.000890901	1	2	1	Q99715	0	872.509	High	0.0005466	0.02523	1.92
	FALSE	High	VLVVVTDGR		0.0744627	0.00115911	1	5	1	Q99715	0	957.573	High	0.0008662	0.04715	2.57
	FALSE	High	LLPETPSDPFAIWQITDR		0.117992	0.00275142	1	6	1	Q99715	0	2099.08	High	0.001804	0.07965	1.49
	FALSE	High	IIYRPVAGGESR		0.142308	0.00350841	1	2	2	Q99715	0	1317.73	High	0.006145	0.2135	1.79
	FALSE	High	VTWEPAPGEVK		0.151048	0.00350841	1	2	1	Q99715	0	1212.63	High	0.002248	0.1056	1.14
	FALSE	High	VAIIITDGK		0.166985	0.00403713	1	2	1	Q99715	0	929.567	High	0.002558	0.1185	2.12
FALSE	High	Master Protein	P12111	Collagen alpha-3(VI) chain OS=Homo sapiens GN=COL6A3 PE=1 SV=5	0	94.524	14	36	40	36	1	3177	343.5	6.68	87.14	36	cell organization and biogenesis;metabolic process;regulation of biological process	extracellular;membrane;organelle lumen	enzyme regulator activity;protein binding	Pf00014, Pf00041, Pf00092, Pf01391, Pf13519, Pf13768	1293	COL6A3	2	miRNA targets in ECM and membrane receptors	ENSG00000163359.15	Focal adhesion; PI3K-Akt signaling pathway; Protein digestion and absorption; ECM-receptor interaction
	Checked	Confidence	Sequence	Modifications	Qvality PEP	Qvality q-value	# Protein Groups	# Proteins	# PSMs	Master Protein Accessions	# Missed Cleavages	Theo. MH+ [Da]	Confidence (by Search Engine): Sequest HT	Percolator q-Value (by Search Engine): Sequest HT	Percolator PEP (by Search Engine): Sequest HT	XCorr (by Search Engine): Sequest HT
	FALSE	High	LVDYLDVGFDTTR		0.000389957	0	1	5	1	P12111	0	1513.75	High	0	0.0001283	3.25
	FALSE	High	QLGTVQQVISER		0.000726187	0	1	5	1	P12111	0	1357.74	High	0	0.0002588	2.99
	FALSE	High	QINVGNALEYVSR		0.000711767	0	1	4	2	P12111	0	1462.76	High	0	0.000252	3.5
	FALSE	High	ISLSPEYVFSVSTFR		0.00283867	0	1	5	1	P12111	0	1731.9	High	0	0.001191	3.05
	FALSE	High	IEDGVPQHLVLVLGGK		0.00847474	0	1	5	1	P12111	0	1673.96	High	0	0.004067	1.53
	FALSE	High	LPIGTQQIR		0.0181777	0	1	3	1	P12111	0	1025.61	High	0	0.009594	1.72
	FALSE	High	LSDAGITPLFLTR		0.0092404	0	1	5	1	P12111	0	1403.79	High	0	0.004486	2.49
	FALSE	High	LQPVLQPLPSPGVGGK		0.00368304	0	1	5	1	P12111	0	1586.93	High	0	0.001599	3.3
	FALSE	High	IIDELNVKPEGTR		0.00356214	0	1	4	1	P12111	0	1483.81	High	0	0.001538	2.7
	FALSE	High	LLPSFVSSENAFYLSPDIR		1.13457e-05	0	1	6	1	P12111	0	2155.11	High	0	2.441e-06	3.87
	FALSE	High	LLTPITTLTSEQIQK		0.000122645	0	1	5	1	P12111	0	1685.97	High	0	3.51e-05	3.49
	FALSE	High	LLVLITGGK		0.0121345	0	1	6	2	P12111	0	913.608	High	0	0.006085	1.93
	FALSE	High	VGVVQFSDEPR		0.000559517	0	1	4	1	P12111	0	1232.63	High	0	0.0001928	2.68
	FALSE	High	VAVVTYNNEVTTEIR		0.000269966	0	1	5	1	P12111	0	1707.89	High	0	8.531e-05	3.97
	FALSE	High	VEFSLTDYGSK		0.00911828	0	1	6	1	P12111	0	1245.6	High	0	0.004433	2.28
	FALSE	High	WYYDPNTK		0.0128814	0	1	6	1	P12111	0	1086.49	High	0	0.006538	1.83
	FALSE	High	SSGIVSLGVGDR		0.00587512	0	1	5	1	P12111	0	1146.61	High	0	0.002699	2.86
	FALSE	High	STELNEEPLMR		0.00322268	0	1	6	1	P12111	0	1318.63	High	0	0.001376	2.68
	FALSE	High	SGFPLLK		0.0190382	0	1	5	1	P12111	0	761.456	High	0	0.01011	1.68
	FALSE	High	DVVFLLDGSEGVR		0.00787638	0	1	5	1	P12111	0	1405.73	High	0	0.003747	3.25
	FALSE	High	ACNLDVILGFDGSR	1xCarbamidomethyl [C2]	0.000308592	0	1	4	1	P12111	0	1536.75	High	0	9.909e-05	3.92
	FALSE	High	AAPLQGMLPGLLAPLR		0.00836268	0	1	6	2	P12111	0	1617.95	High	0	0.003998	2.84
	FALSE	High	FWYGGCGGNENK	1xCarbamidomethyl [C6]	0.000159185	0	1	6	2	P12111	0	1388.57	High	0	4.713e-05	2.33
	FALSE	High	GDSIDQCALIQSIK	1xCarbamidomethyl [C7]	0.00905783	0	1	5	1	P12111	0	1547.77	High	0	0.004404	3.46
	FALSE	High	EVQVFEITENSAK		0.00065252	0	1	6	1	P12111	0	1493.75	High	0	0.0002288	3.18
	FALSE	High	EVYTFASEPNDVFFK		0.00129036	0	1	6	1	P12111	0	1792.84	High	0	0.0004939	3.3
	FALSE	High	ALILVGLER		0.0348436	0.000320199	1	4	1	P12111	0	983.625	High	0.0001924	0.02003	2.16
	FALSE	High	TELQTITNDPR		0.0386722	0.000630936	1	5	1	P12111	0	1287.65	High	0.0003787	0.02251	2.86
	FALSE	High	SDILGHLR		0.0423543	0.000890901	1	2	1	P12111	0	910.51	High	0.0005466	0.02494	1.54
	FALSE	High	DIIFLLDGSANVGK		0.0454828	0.000890901	1	2	1	P12111	0	1461.79	High	0.0005466	0.02704	1.68
	FALSE	High	DSFQEVLR		0.0712348	0.00115911	1	5	1	P12111	0	993.5	High	0.0008662	0.04495	1.85
	FALSE	High	VSVVANTPSGPVEAFDFDEYQPEMLEK		0.07541	0.00115911	1	4	1	P12111	0	2998.4	High	0.001029	0.04798	1.57
	FALSE	High	LVDFLSR		0.063937	0.00115911	1	6	1	P12111	0	849.483	High	0.0008662	0.03961	1.46
	FALSE	High	IEEGVPQFLVLISSGK		0.0916121	0.0016819	1	5	1	P12111	0	1715.96	High	0.001168	0.05965	1.59
	FALSE	High	NNLFTSSAGYR		0.144882	0.00350841	1	6	1	P12111	0	1229.59	High	0.002248	0.1011	1.93
	FALSE	High	ALEFVAR		0.189738	0.00473328	1	5	1	P12111	0	805.457	High	0.003119	0.1372	1.41
FALSE	High	Master Protein	P12109	Collagen alpha-1(VI) chain OS=Homo sapiens GN=COL6A1 PE=1 SV=3	0	94.127	27	19	67	19	1	1028	108.5	5.43	201.32	19	cell differentiation;cell organization and biogenesis;metabolic process;response to stimulus	extracellular;membrane;organelle lumen	protein binding	Pf00092, Pf01391, Pf13519	1291	COL6A1	21	miRNA targets in ECM and membrane receptors	ENSG00000142156.14	Focal adhesion; PI3K-Akt signaling pathway; ECM-receptor interaction; Protein digestion and absorption
	Checked	Confidence	Sequence	Modifications	Qvality PEP	Qvality q-value	# Protein Groups	# Proteins	# PSMs	Master Protein Accessions	# Missed Cleavages	Theo. MH+ [Da]	Confidence (by Search Engine): Sequest HT	Percolator q-Value (by Search Engine): Sequest HT	Percolator PEP (by Search Engine): Sequest HT	XCorr (by Search Engine): Sequest HT
	FALSE	High	NNVEQVCCSFECQPAR	3xCarbamidomethyl [C7; C8; C12]	5.18875e-06	0	1	5	5	P12109	0	1997.83	High	0	1.014e-06	5.78
	FALSE	High	IALVITDGR		0.0133159	0	1	3	3	P12109	0	957.573	High	0	0.007229	3.01
	FALSE	High	LSIIATDHTYR		0.000740898	0	1	5	5	P12109	0	1289.68	High	0	0.01059	3.37
	FALSE	High	LLLFSDGNSQGATPAAIEK		2.0621e-06	0	1	3	6	P12109	0	1932.01	High	0	3.59e-07	5.38
	FALSE	High	VAVVQYSGTGQQRPER		0.0195479	0	1	3	2	P12109	0	1774.92	High	0.002248	0.09872	2.95
	FALSE	High	VFSVAITPDHLEPR		0.000259349	0	1	5	7	P12109	0	1580.84	High	0	0.000182	4.27
	FALSE	High	YLIVVTDGHPLEGYK		0.00836268	0	1	5	2	P12109	0	1703.9	High	0	0.004009	3.3
	FALSE	High	SLQWMAGGTFTGEALQYTR		2.70614e-05	0	1	3	2	P12109	0	2117.01	High	0	6.467e-06	4.25
	FALSE	High	TAEYDVAYGESHLFR		1.92418e-05	0	1	3	9	P12109	0	1757.81	High	0	4.768e-05	4.77
	FALSE	High	DTTPLNVLCSPGIQVVSVGIK	1xCarbamidomethyl [C9]	9.55763e-07	0	1	3	5	P12109	0	2197.19	High	0	1.515e-07	4.93
	FALSE	High	EPCGGLEDAVNEAK	1xCarbamidomethyl [C3]	0.0010918	0	1	5	2	P12109	0	1488.66	High	0	0.0004069	3.45
	FALSE	High	ENYAELLEDAFLK		0.0067577	0	1	3	1	P12109	0	1554.77	High	0	0.003152	1.78
	FALSE	High	GDEGEAGDPGDDNNDIAPR		5.62226e-06	0	1	4	1	P12109	0	1913.77	High	0	1.108e-06	4.09
	FALSE	High	GLEQLLVGGSHLK		0.000334372	0	1	5	5	P12109	0	1350.77	High	0	0.0001084	3.59
	FALSE	High	VPSYQALLR		0.0394342	0.000630936	1	3	2	P12109	0	1046.6	High	0.001029	0.04942	2.3
	FALSE	High	LKPYGALVDK		0.046374	0.000890901	1	6	3	P12109	0	1103.65	High	0.001168	0.05657	2.41
	FALSE	High	YLIVVTDGHPLEGYKEPCGGLEDAVNEAK	1xCarbamidomethyl [C18]	0.0555421	0.000890901	1	5	1	P12109	1	3173.55	High	0.0007119	0.03398	2.17
	FALSE	High	DQLLPPSPNNR		0.0497876	0.000890901	1	3	5	P12109	0	1250.65	High	0.002558	0.1191	2.6
	FALSE	High	DVFDFIPGSDQLNVISCQGLAPSQGRPGLSLVK	1xCarbamidomethyl [C17]	0.215035	0.00473328	1	3	1	P12109	0	3514.8	High	0.003119	0.1579	1.38
FALSE	High	Master Protein	P13645	Keratin, type I cytoskeletal 10 OS=Homo sapiens GN=KRT10 PE=1 SV=6	0	90.745	40	17	52	17	1	584	58.8	5.21	161.88	17	cell death;cell differentiation;metabolic process	cytoplasm;cytoskeleton;cytosol;membrane;nucleus	structural molecule activity	Pf00038, Pf04111	3858	KRT10	17		ENSG00000186395.7	Staphylococcus aureus infection
	Checked	Confidence	Sequence	Modifications	Qvality PEP	Qvality q-value	# Protein Groups	# Proteins	# PSMs	Master Protein Accessions	# Missed Cleavages	Theo. MH+ [Da]	Confidence (by Search Engine): Sequest HT	Percolator q-Value (by Search Engine): Sequest HT	Percolator PEP (by Search Engine): Sequest HT	XCorr (by Search Engine): Sequest HT
	FALSE	High	NVQALEIELQSQLALK		0.000377136	0	1	1	2	P13645	0	1797.01	High	0	0.000124	2.69
	FALSE	High	NVSTGDVNVEMNAAPGVDLTQLLNNMR		0.00503975	0	1	1	2	P13645	0	2872.39	High	0	0.004215	2.44
	FALSE	High	NVSTGDVNVEMNAAPGVDLTQLLNNMR	1xOxidation [M11]	9.66351e-06	0	1	1	2	P13645	0	2888.39	High	0	8.657e-05	3.58
	FALSE	High	NVSTGDVNVEMNAAPGVDLTQLLNNMR	2xOxidation [M11; M26]	0.00917914	0	1	1	1	P13645	0	2904.38	High	0	0.004445	3.66
	FALSE	High	QSLEASLAETEGR		0.000506127	0	1	1	4	P13645	0	1390.68	High	0	0.0002006	4.21
	FALSE	High	QSVEADINGLR		0.00289612	0	1	7	2	P13645	0	1201.62	High	0	0.001224	3.33
	FALSE	High	NQILNLTTDNANILLQIDNAR		6.87117e-06	0	1	1	2	P13645	0	2367.26	High	0	1.385e-06	4.89
	FALSE	High	LENEIQTYR		0.00572052	0	1	1	3	P13645	0	1165.58	High	0.0007119	0.03258	3.43
	FALSE	High	LKYENEVALR		0.0138564	0	1	1	6	P13645	1	1234.68	High	0	0.0107	3.74
	FALSE	High	IRLENEIQTYR		0.0122153	0	1	1	3	P13645	1	1434.77	High	0	0.006151	3.77
	FALSE	High	VLDELTLTK		0.0057973	0	1	1	4	P13645	0	1031.6	High	0.0005466	0.02886	2.62
	FALSE	High	SQYEQLAEQNR		0.00375754	0	1	1	1	P13645	0	1365.64	High	0	0.001634	2.84
	FALSE	High	ELTTEIDNNIEQISSYK		3.05947e-06	0	1	1	4	P13645	0	1996.97	High	0	7.835e-06	5.18
	FALSE	High	ALEESNYELEGK		0.00159805	0	1	1	3	P13645	0	1381.65	High	0	0.005771	3.6
	FALSE	High	AETECQNTEYQQLLDIK	1xCarbamidomethyl [C5]	5.0977e-07	0	1	1	3	P13645	0	2082.96	High	0	7.479e-08	5.58
	FALSE	High	DAEAWFNEK		0.0161372	0	1	4	4	P13645	0	1109.49	High	0.0008662	0.03876	2.84
	FALSE	High	GSLGGGFSSGGFSGGSFSR		7.05743e-06	0	1	1	2	P13645	0	1707.77	High	0	1.427e-06	3.52
	FALSE	High	GSSGGGCFGGSSGGYGGLGGFGGGSFR	1xCarbamidomethyl [C7]	1.62797e-05	0	1	1	2	P13645	0	2342.98	High	0	3.66e-06	4.61
	FALSE	High	QSVEADINGLRR		0.0566216	0.000890901	1	6	2	P13645	1	1357.72	High	0.002401	0.117	2.96
FALSE	High	Master Protein	Q4LE33	TNC variant protein (Fragment) OS=Homo sapiens GN=TNC variant protein PE=2 SV=1	0	89.856	18	25	31	4	1	2233	244.2	4.94	92.99	25	cell communication;cell differentiation;cell organization and biogenesis;regulation of biological process;response to stimulus	extracellular;membrane	protein binding	Pf00041, Pf00147, Pf07974	3371	TNC	9	TGF-beta Signaling Pathway; Focal Adhesion		MicroRNAs in cancer; Focal adhesion; ECM-receptor interaction; PI3K-Akt signaling pathway
	Checked	Confidence	Sequence	Modifications	Qvality PEP	Qvality q-value	# Protein Groups	# Proteins	# PSMs	Master Protein Accessions	# Missed Cleavages	Theo. MH+ [Da]	Confidence (by Search Engine): Sequest HT	Percolator q-Value (by Search Engine): Sequest HT	Percolator PEP (by Search Engine): Sequest HT	XCorr (by Search Engine): Sequest HT
	FALSE	High	ITAQGQYELR		0.0142288	0	2	8	1	J3QSU6; Q4LE33	0	1178.62	High	0	0.007302	2.79
	FALSE	High	ITYVPITGGTPSMVTVDGTK		0.000578536	0	2	9	1	J3QSU6; Q4LE33	0	2037.06	High	0	0.0002003	3.52
	FALSE	High	QSEPLEITLLAPER		0.0042941	0	2	7	2	J3QSU6; Q4LE33	0	1595.86	High	0	0.001891	3.52
	FALSE	High	LEELENLVSSLR		0.000726187	0	2	9	2	J3QSU6; Q4LE33	0	1401.76	High	0	0.0002578	3.2
	FALSE	High	LPVGSQCSVDLESASGEK	1xCarbamidomethyl [C7]	8.25016e-07	0	2	10	1	J3QSU6; Q4LE33	0	1862.88	High	0	1.291e-07	4.12
	FALSE	High	VATYLPAPEGLK		0.00766938	0	2	9	1	J3QSU6; Q4LE33	0	1258.7	High	0	0.003641	2.84
	FALSE	High	TVSGNTVEYALTDLEPATEYTLR		0.000436897	0	2	9	3	J3QSU6; Q4LE33	0	2543.25	High	0	0.0001464	3.86
	FALSE	High	YAPISGGDHAEVDVPK		0.000216512	0	2	9	2	J3QSU6; Q4LE33	0	1654.81	High	0	6.659e-05	3.23
	FALSE	High	WQPAIATVDSYVISYTGEK		0.00471454	0	2	9	1	J3QSU6; Q4LE33	0	2128.06	High	0	0.002113	1.95
	FALSE	High	VSQTDNSITLEWR		0.000225374	0	2	9	1	J3QSU6; Q4LE33	0	1548.77	High	0	6.955e-05	3.17
	FALSE	High	TTLTGLRPGTEYGIGVSAVK		0.00201911	0	2	8	1	J3QSU6; Q4LE33	0	2020.11	High	0	0.0008109	2.78
	FALSE	High	EQCTAGAGCCLQPATGR	3xCarbamidomethyl [C3; C9; C10]	3.53598e-05	0	2	9	1	J3QSU6; Q4LE33	0	1836.78	High	0	8.706e-06	4.06
	FALSE	High	AEIVTEAEPEVDNLLVSDATPDGFR		0.00192685	0	1	3	1	Q4LE33	0	2687.3	High	0	0.0007751	2.75
	FALSE	High	AVDIPGLK		0.0256105	0	2	7	1	J3QSU6; Q4LE33	0	812.488	High	0	0.01411	2.27
	FALSE	High	ASTEQAPELENLTVTEVGWDGLR		2.30491e-05	0	2	6	1	J3QSU6; Q4LE33	0	2515.23	High	0	5.375e-06	4.4
	FALSE	High	CEEGQCVCDEGFAGVDCSEK	4xCarbamidomethyl [C1; C6; C8; C17]	0.000530377	0	2	8	1	J3QSU6; Q4LE33	0	2335.86	High	0	0.0001813	3.33
	FALSE	High	GLCVDGQCVCEDGFTGPDCAELSCPNDCHGR	6xCarbamidomethyl [C3; C8; C10; C19; C24; C28]	1.39315e-07	0	1	5	1	Q4LE33	0	3542.36	High	0	1.747e-08	6.09
	FALSE	High	GLEPGQEYNVLLTAEK		0.000555788	0	2	8	2	J3QSU6; Q4LE33	0	1760.91	High	0	0.0001919	3.41
	FALSE	High	ESNPATINAATELDTPK		0.000594217	0	2	8	1	J3QSU6; Q4LE33	0	1771.87	High	0	0.000206	3.29
	FALSE	High	EVIVGPDTTSYSLADLSPSTHYTAK		0.00227712	0	2	9	1	J3QSU6; Q4LE33	0	2652.3	High	0	0.0009333	4.36
	FALSE	High	ETFTTGLDAPR		0.00128177	0	2	9	1	J3QSU6; Q4LE33	0	1207.6	High	0	0.0004892	2.49
	FALSE	High	ELEPGVEYFIR		0.0320066	0.000320199	1	2	1	Q4LE33	0	1351.69	High	0.0001924	0.01816	2.33
	FALSE	High	LDAPSQIEVK		0.0379246	0.000630936	2	9	1	J3QSU6; Q4LE33	0	1099.6	High	0.0003787	0.02194	2.38
	FALSE	High	SMEIPGLR		0.082883	0.0016819	1	5	1	Q4LE33	0	902.476	High	0.001168	0.05335	1.81
	FALSE	High	IQALNGPLR		0.131614	0.00301083	2	9	1	J3QSU6; Q4LE33	0	981.584	High	0.001959	0.09004	2.05
FALSE	High	Master Protein	Q8N2S1	Latent-transforming growth factor beta-binding protein 4 OS=Homo sapiens GN=LTBP4 PE=1 SV=2	0	86.523	19	18	26	18	1	1624	173.3	5.43	86.54	18	development;metabolic process;regulation of biological process;response to stimulus;transport	extracellular	catalytic activity;metal ion binding;protein binding;receptor activity;signal transducer activity	Pf00683, Pf07645, Pf12662, Pf12947	8425	LTBP4	19		ENSG00000090006.17
	Checked	Confidence	Sequence	Modifications	Qvality PEP	Qvality q-value	# Protein Groups	# Proteins	# PSMs	Master Protein Accessions	# Missed Cleavages	Theo. MH+ [Da]	Confidence (by Search Engine): Sequest HT	Percolator q-Value (by Search Engine): Sequest HT	Percolator PEP (by Search Engine): Sequest HT	XCorr (by Search Engine): Sequest HT
	FALSE	High	LECIDNDECADEEPACEGGR	3xCarbamidomethyl [C3; C9; C16]	1.74466e-06	0	1	8	2	Q8N2S1	0	2338.89	High	0	2.974e-07	5.02
	FALSE	High	IQQCPGTETAEYQSLCPHGR	2xCarbamidomethyl [C4; C16]	1.18101e-05	0	1	6	1	Q8N2S1	0	2332.04	High	0	2.548e-06	4.34
	FALSE	High	VSGPWEEADAEAVAR		0.000887456	0	1	2	1	Q8N2S1	0	1586.74	High	0	0.0003225	3.59
	FALSE	High	SSCISQHVISEAK	1xCarbamidomethyl [C3]	0.000117036	0	1	2	3	Q8N2S1	0	1445.71	High	0	3.339e-05	4.18
	FALSE	High	DGGCSLPILR	1xCarbamidomethyl [C4]	0.0156117	0	1	2	1	Q8N2S1	0	1087.56	High	0	0.008117	2.84
	FALSE	High	EDGYSDASGFGYCFR	1xCarbamidomethyl [C13]	0.0011751	0	1	2	1	Q8N2S1	0	1730.68	High	0	0.0004442	2.9
	FALSE	High	AGPDLASCLDVDECR	2xCarbamidomethyl [C8; C14]	3.85711e-05	0	1	12	1	Q8N2S1	0	1677.72	High	0	9.608e-06	3.93
	FALSE	High	AEAAAPYTVLAQSAPR		5.72265e-05	0	1	2	1	Q8N2S1	0	1615.84	High	0	1.49e-05	3.31
	FALSE	High	DCDPGYHAGPEGTCDDVDECQEYGPEICGAQR	4xCarbamidomethyl [C2; C14; C20; C28]	5.54757e-06	0	1	6	1	Q8N2S1	0	3657.39	High	0	1.093e-06	5.95
	FALSE	High	ECYFDTAAPDACDNILAR	2xCarbamidomethyl [C2; C12]	0.00019196	0	1	6	2	Q8N2S1	0	2101.9	High	0	5.815e-05	3.42
	FALSE	High	GSACEEDVDECAQEPPPCGPGR	3xCarbamidomethyl [C4; C11; C18]	2.38328e-05	0	1	2	2	Q8N2S1	0	2416.94	High	0	5.581e-06	4.18
	FALSE	High	GCQLCPPFGSEGFR	2xCarbamidomethyl [C2; C5]	0.000334372	0	1	2	2	Q8N2S1	0	1611.7	High	0	0.000108	3.07
	FALSE	High	GGYTCVCPDGFLLDSSR	2xCarbamidomethyl [C5; C7]	8.17589e-06	0	1	2	2	Q8N2S1	0	1903.83	High	0	1.688e-06	3.96
	FALSE	High	FDMPDFEDDGGPYGESEAPAPPGPGTR		4.6825e-05	0	1	7	2	Q8N2S1	0	2808.17	High	0	2.729e-05	4.13
	FALSE	High	GYLAPSGDLSLR		0.0544823	0.000890901	1	6	1	Q8N2S1	0	1248.66	High	0.0007119	0.03303	2.4
	FALSE	High	GGECASPLPGLR	1xCarbamidomethyl [C4]	0.0592188	0.000890901	1	2	1	Q8N2S1	0	1213.6	High	0.0007119	0.03648	2.94
	FALSE	High	GAGLAWGVHDCQLCSER	2xCarbamidomethyl [C11; C14]	0.0485192	0.000890901	1	2	1	Q8N2S1	0	1915.85	High	0.0005466	0.02908	2.05
	FALSE	High	CLCPPDFAGK	2xCarbamidomethyl [C1; C3]	0.253869	0.00675822	1	2	1	Q8N2S1	0	1164.52	High	0.004478	0.1922	1.25
FALSE	High	Master Protein	A0A0A0MQS9	Laminin subunit alpha-4 OS=Homo sapiens GN=LAMA4 PE=1 SV=1	0	84.299	19	26	38	26	1	1823	202.4	6.25	81.96	26	cell differentiation;cell organization and biogenesis;regulation of biological process;transport	cytoskeleton;extracellular;membrane	catalytic activity;motor activity;protein binding;structural molecule activity	Pf00053, Pf00054, Pf00529, Pf01576, Pf02210, Pf03302, Pf05483, Pf06008, Pf06009, Pf06160, Pf07888, Pf10174, Pf12128, Pf13385, Pf13868, Pf14662	3910	LAMA4	6	miRNA targets in ECM and membrane receptors; Focal Adhesion-PI3K-Akt-mTOR-signaling pathway; Focal Adhesion	ENSG00000112769.18	Small cell lung cancer; Amoebiasis; PI3K-Akt signaling pathway; Toxoplasmosis; ECM-receptor interaction; Focal adhesion; Pathways in cancer; African trypanosomiasis
	Checked	Confidence	Sequence	Modifications	Qvality PEP	Qvality q-value	# Protein Groups	# Proteins	# PSMs	Master Protein Accessions	# Missed Cleavages	Theo. MH+ [Da]	Confidence (by Search Engine): Sequest HT	Percolator q-Value (by Search Engine): Sequest HT	Percolator PEP (by Search Engine): Sequest HT	XCorr (by Search Engine): Sequest HT
	FALSE	High	MLYYGEEHELSPK		0.00245075	0	1	6	1	A0A0A0MQS9	0	1595.74	High	0	0.001015	2.88
	FALSE	High	NDNLVYVYNLGTK		0.00168581	0	1	6	1	A0A0A0MQS9	0	1512.77	High	0	0.0006633	3.52
	FALSE	High	LAALSIEEGK		0.00462112	0	1	10	1	A0A0A0MQS9	0	1030.58	High	0	0.002063	3.01
	FALSE	High	IPFTDIYIGGAPPEILQSR		2.11302e-05	0	1	6	3	A0A0A0MQS9	0	2087.12	High	0	4.91e-06	3.32
	FALSE	High	IQINNAENTMK		0.00493991	0	1	8	1	A0A0A0MQS9	0	1275.64	High	0	0.002223	2
	FALSE	High	VLEESLPPTEATWK		0.00412557	0	1	5	2	A0A0A0MQS9	0	1599.83	High	0	0.001811	2.49
	FALSE	High	VFLTVPSLSSTAEEK		0.000533935	0	1	6	1	A0A0A0MQS9	0	1607.85	High	0	0.0001833	3.31
	FALSE	High	SLLSDVEELVEK		0.000316957	0	1	8	1	A0A0A0MQS9	0	1360.72	High	0	0.0001019	1.7
	FALSE	High	SGVLSVSSGAAAHR		0.00211578	0	1	10	3	A0A0A0MQS9	0	1298.68	High	0	0.006782	2.99
	FALSE	High	TLFPVVLEQLDDYNAK		0.000231483	0	1	6	2	A0A0A0MQS9	0	1864.97	High	0	7.161e-05	3.97
	FALSE	High	DESENLLNQAR		0.0118952	0	1	7	1	A0A0A0MQS9	0	1288.61	High	0	0.005975	2.94
	FALSE	High	DFNLLEQTETLGVGYGCPEDSLISR	1xCarbamidomethyl [C17]	4.15151e-05	0	1	6	1	A0A0A0MQS9	0	2813.33	High	0	1.04e-05	3.82
	FALSE	High	DVEVEDFQR		0.0247823	0	1	6	1	A0A0A0MQS9	0	1136.52	High	0	0.01366	2.32
	FALSE	High	EPVFVGGVPESLLTPR		2.42107e-06	0	1	5	3	A0A0A0MQS9	0	1696.93	High	0	4.299e-07	3.47
	FALSE	High	AIEHAYQYGGTANSR		0.00307552	0	1	5	3	A0A0A0MQS9	0	1637.77	High	0	0.00131	1.76
	FALSE	High	AASYFFDGSGYAVVR		0.0116606	0	1	6	1	A0A0A0MQS9	0	1609.76	High	0	0.00583	2.36
	FALSE	High	CICNENYAGPNCER	3xCarbamidomethyl [C1; C3; C12]	0.00283867	0	1	8	2	A0A0A0MQS9	0	1756.68	High	0	0.001392	2.86
	FALSE	High	CLDGYIGDSIR	1xCarbamidomethyl [C1]	0.00280101	0	1	8	1	A0A0A0MQS9	0	1268.59	High	0	0.001176	2.04
	FALSE	High	CVWDLTDDLR	1xCarbamidomethyl [C1]	0.003586	0	1	9	1	A0A0A0MQS9	0	1292.59	High	0	0.001553	2.04
	FALSE	High	CAPGYYGNPLLIGSTCK	2xCarbamidomethyl [C1; C16]	0.000122645	0	1	8	2	A0A0A0MQS9	0	1870.88	High	0	3.527e-05	3.31
	FALSE	High	CDCSGNSDPNLIFEDCDEVTGQCR	4xCarbamidomethyl [C1; C3; C16; C23]	0.00118298	0	1	9	1	A0A0A0MQS9	0	2848.09	High	0	0.0004474	2.44
	FALSE	High	MILVVDR		0.0758878	0.00143624	1	6	1	A0A0A0MQS9	0	845.491	High	0.001029	0.04822	2.08
	FALSE	High	AHLPLDINFR		0.217466	0.00473328	1	6	1	A0A0A0MQS9	0	1195.66	High	0.003119	0.1604	1.64
	FALSE	High	LVIDGLR		0.251119	0.00598828	1	5	1	A0A0A0MQS9	0	785.488	High	0.004174	0.1898	1.6
	FALSE	High	LTLSELDDIIK		0.24569	0.00598828	1	6	1	A0A0A0MQS9	0	1259.71	High	0.003869	0.184	1.37
	FALSE	High	AALVSGAVSINSCPAA	1xCarbamidomethyl [C13]	0.293275	0.00978084	1	5	1	A0A0A0MQS9	0	1487.75	High	0.007038	0.2258	2.04
FALSE	High	Master Protein	O15230	Laminin subunit alpha-5 OS=Homo sapiens GN=LAMA5 PE=1 SV=8	0	83.835	10	27	28	27	1	3695	399.5	7.02	72.91	27	cell differentiation;cell organization and biogenesis;cell proliferation;cellular component movement;regulation of biological process;response to stimulus;transport	extracellular;membrane;nucleus	catalytic activity;motor activity;protein binding;structural molecule activity	Pf00052, Pf00053, Pf00054, Pf00055, Pf00529, Pf01576, Pf02210, Pf06008, Pf06009, Pf12795, Pf13514, Pf13747	3911	LAMA5	20	Primary Focal Segmental Glomerulosclerosis FSGS; Focal Adhesion; Focal Adhesion-PI3K-Akt-mTOR-signaling pathway; Inflammatory Response Pathway; Alpha 6 Beta 4 signaling pathway	ENSG00000130702.15	PI3K-Akt signaling pathway; Focal adhesion; ECM-receptor interaction; Pathways in cancer; Metabolic pathways; Small cell lung cancer; Toxoplasmosis; Amoebiasis
	Checked	Confidence	Sequence	Modifications	Qvality PEP	Qvality q-value	# Protein Groups	# Proteins	# PSMs	Master Protein Accessions	# Missed Cleavages	Theo. MH+ [Da]	Confidence (by Search Engine): Sequest HT	Percolator q-Value (by Search Engine): Sequest HT	Percolator PEP (by Search Engine): Sequest HT	XCorr (by Search Engine): Sequest HT
	FALSE	High	LVGGPVAGGDPNQTIR		0.00065252	0	1	1	1	O15230	0	1550.83	High	0	0.0002294	3.35
	FALSE	High	LELEEAATPEGHAVR		0.0181777	0	1	1	1	O15230	0	1621.82	High	0	0.009626	3.25
	FALSE	High	LCDELTGQCICPPR	3xCarbamidomethyl [C2; C9; C11]	0.000175979	0	1	1	1	O15230	0	1718.77	High	0	5.28e-05	3.8
	FALSE	High	ISFDSQISTTK		0.00446951	0	1	1	1	O15230	0	1226.63	High	0	0.001984	1.94
	FALSE	High	VQEQLSSLWEENQALATQTR		7.36367e-07	0	1	1	1	O15230	0	2331.16	High	0	1.138e-07	4.3
	FALSE	High	TYQPWQFFASSK		0.00510743	0	1	1	1	O15230	0	1489.71	High	0	0.0023	1.61
	FALSE	High	VQSQLQAMQENVER		0.000105162	0	1	1	1	O15230	0	1659.81	High	0	2.969e-05	3.58
	FALSE	High	YALVVEYANEDAR		0.00092997	0	1	1	1	O15230	0	1512.73	High	0	0.0003417	3.23
	FALSE	High	TPPYLQLQVTEK		0.00215862	0	1	1	1	O15230	0	1416.77	High	0	0.0008753	1.77
	FALSE	High	TQCLCKPGYAGASCER	3xCarbamidomethyl [C3; C5; C14]	0.010625	0	1	1	1	O15230	0	1857.8	High	0	0.005266	1.92
	FALSE	High	DQASQLLAGTEATLGHAK		2.80475e-06	0	1	1	2	O15230	0	1810.93	High	0	5.085e-07	4.16
	FALSE	High	DGFFGLDQADYFGCR	1xCarbamidomethyl [C14]	0.00051294	0	1	1	1	O15230	0	1767.74	High	0	0.0001754	3.2
	FALSE	High	DLGAPQAAAEAELAAAQR		3.01172e-05	0	1	1	1	O15230	0	1752.89	High	0	7.28e-06	3.74
	FALSE	High	DLADLAAYTALK		0.00320124	0	1	1	1	O15230	0	1264.68	High	0	0.001369	2.18
	FALSE	High	ECAPGYWGLPEQGCR	2xCarbamidomethyl [C2; C14]	0.00396363	0	1	1	1	O15230	0	1779.76	High	0	0.001729	2.87
	FALSE	High	CNCESDFTDGTCEDLTGR	3xCarbamidomethyl [C1; C3; C12]	0.000199818	0	1	1	1	O15230	0	2136.79	High	0	6.081e-05	3.29
	FALSE	High	ASPDGLCQVSLQQGR	1xCarbamidomethyl [C7]	0.000835637	0	1	1	1	O15230	0	1615.79	High	0	0.0003015	3.69
	FALSE	High	FPKPPQPIILR		0.0230516	0	1	1	1	O15230	0	1305.8	High	0	0.01255	2.32
	FALSE	High	FYLQGPEPEPGQGTEDR		0.0311799	0	1	1	1	O15230	0	1919.88	High	0	0.01765	2.06
	FALSE	High	GALDQLCGAGGLCR	2xCarbamidomethyl [C7; C13]	0.000240959	0	1	1	1	O15230	0	1447.68	High	0	7.499e-05	4.05
	FALSE	High	EQVLPAGQIVNCDCSAAGTQGNACR	3xCarbamidomethyl [C12; C14; C24]	1.33207e-05	0	1	1	1	O15230	0	2676.19	High	0	2.909e-06	4.5
	FALSE	High	FGPQTLER		0.0379246	0.000630936	1	1	1	O15230	0	947.495	High	0.0003787	0.02206	2
	FALSE	High	LLWEMR		0.0916121	0.0016819	1	1	1	O15230	0	847.449	High	0.001168	0.05983	1.28
	FALSE	High	DTLASVFR		0.11656	0.00275142	1	1	1	O15230	0	908.484	High	0.001804	0.07866	1.5
	FALSE	High	ILLVTDGAR		0.17194	0.00427568	1	1	1	O15230	0	957.573	High	0.002696	0.1228	2.3
	FALSE	High	SVEVHGAVGASGCPAA	1xCarbamidomethyl [C13]	0.189738	0.00473328	1	1	1	O15230	0	1468.68	High	0.003119	0.137	3.39
	FALSE	High	TLPQLLAK		0.282647	0.00877415	1	1	1	O15230	0	883.561	High	0.006293	0.217	1.26
FALSE	High	Master Protein	P08253	72 kDa type IV collagenase OS=Homo sapiens GN=MMP2 PE=1 SV=2	0	83.628	36	17	36	17	1	660	73.8	5.47	115.35	17	cell differentiation;cell organization and biogenesis;metabolic process;regulation of biological process;response to stimulus	cytoplasm;extracellular;membrane;mitochondrion;nucleus	catalytic activity;metal ion binding;protein binding	Pf00040, Pf00045, Pf00413, Pf01471	4313	MMP2	16	Lung fibrosis; Photodynamic therapy-induced NF-kB survival signaling; Matrix Metalloproteinases; VEGFA-VEGFR2 Signaling Pathway; AGE/RAGE pathway	ENSG00000087245.12	GnRH signaling pathway; Leukocyte transendothelial migration; Pathways in cancer; Endocrine resistance; Proteoglycans in cancer; Estrogen signaling pathway; Bladder cancer; AGE-RAGE signaling pathway in diabetic complications
	Checked	Confidence	Sequence	Modifications	Qvality PEP	Qvality q-value	# Protein Groups	# Proteins	# PSMs	Master Protein Accessions	# Missed Cleavages	Theo. MH+ [Da]	Confidence (by Search Engine): Sequest HT	Percolator q-Value (by Search Engine): Sequest HT	Percolator PEP (by Search Engine): Sequest HT	XCorr (by Search Engine): Sequest HT
	FALSE	High	MWCATTANYDDDR	1xCarbamidomethyl [C3]	0.000567048	0	1	1	1	P08253	0	1618.63	High	0	0.0001956	3.13
	FALSE	High	MWCATTANYDDDRK	1xCarbamidomethyl [C3]	6.94724e-05	0	1	1	4	P08253	1	1746.72	High	0	5.531e-05	3.91
	FALSE	High	QDIVFDGIAQIR		0.000813588	0	1	2	1	P08253	0	1374.74	High	0	0.0002947	3.67
	FALSE	High	IDAVYEAPQEEK		0.000502754	0	1	2	2	P08253	0	1391.67	High	0	0.0002366	2.9
	FALSE	High	IIGYTPDLDPETVDDAFAR		1.13457e-05	0	1	3	4	P08253	0	2108.02	High	0	1.696e-05	4.69
	FALSE	High	YGFCPHEALFTMGGNAEGQPCK	2xCarbamidomethyl [C4; C21]	0.000544752	0	1	1	2	P08253	0	2471.06	High	0	0.0001873	4.75
	FALSE	High	WCGTTEDYDR	1xCarbamidomethyl [C2]	0.0163523	0	1	2	1	P08253	0	1302.51	High	0	0.008519	1.8
	FALSE	High	WDKNQITYR		0.0099417	0	1	3	1	P08253	1	1223.62	High	0	0.004858	1.74
	FALSE	High	WEHGDGYPFDGK		0.00112138	0	1	3	4	P08253	0	1407.6	High	0	0.0004202	3.11
	FALSE	High	SDGFLWCSTTYNFEK	1xCarbamidomethyl [C7]	0.000382213	0	1	2	1	P08253	0	1854.8	High	0	0.0001254	4.01
	FALSE	High	DKPMGPLLVATFWPELPEK		0.000610322	0	1	2	1	P08253	0	2168.15	High	0	0.000213	2.83
	FALSE	High	ELAVQYLNTFYGCPK	1xCarbamidomethyl [C13]	2.46431e-05	0	1	1	2	P08253	0	1802.88	High	0	5.817e-06	4.51
	FALSE	High	AFQVWSDVTPLR		0.00368304	0	1	3	1	P08253	0	1418.74	High	0	0.001599	3.46
	FALSE	High	CGNPDVANYNFFPR	1xCarbamidomethyl [C1]	0.000179545	0	1	3	4	P08253	0	1670.74	High	0	5.383e-05	4.43
	FALSE	High	FQGTSYDSCTTEGR	1xCarbamidomethyl [C9]	2.58239e-05	0	1	1	2	P08253	0	1608.66	High	0	0.000319	4.21
	FALSE	High	GYPKPLTSLGLPPDVQR		0.00169711	0	1	2	1	P08253	0	1838.02	High	0	0.00067	2.39
	FALSE	High	FFGLPQTGDLDQNTIETMR		2.60586e-06	0	1	3	3	P08253	0	2183.04	High	0	5.836e-07	4.83
	FALSE	High	FFGLPQTGDLDQNTIETMR	1xOxidation [M18]	0.0335051	0.000320199	1	3	1	P08253	0	2199.04	High	0.0001924	0.01916	1.63
FALSE	High	Master Protein	Q92626	Peroxidasin homolog OS=Homo sapiens GN=PXDN PE=1 SV=2	0	83.581	24	23	27	23	1	1479	165.2	7.17	74.14	23	cell organization and biogenesis;metabolic process;regulation of biological process;response to stimulus	endoplasmic reticulum;extracellular	antioxidant activity;catalytic activity;metal ion binding;protein binding;structural molecule activity	Pf00047, Pf00093, Pf03098, Pf05825, Pf07679, Pf07686, Pf08205, Pf12799, Pf13855, Pf13895, Pf13927	7837	PXDN	2	EGF/EGFR Signaling Pathway	ENSG00000130508.10
	Checked	Confidence	Sequence	Modifications	Qvality PEP	Qvality q-value	# Protein Groups	# Proteins	# PSMs	Master Protein Accessions	# Missed Cleavages	Theo. MH+ [Da]	Confidence (by Search Engine): Sequest HT	Percolator q-Value (by Search Engine): Sequest HT	Percolator PEP (by Search Engine): Sequest HT	XCorr (by Search Engine): Sequest HT
	FALSE	High	LWYENPGVFSPAQLTQIK		1.20494e-05	0	1	1	3	Q92626	0	2091.09	High	0	2.607e-06	3.48
	FALSE	High	ITSEPQDADVTSGNTVYFTCR	1xCarbamidomethyl [C20]	5.18875e-06	0	1	3	1	Q92626	0	2361.07	High	0	1.01e-06	4.58
	FALSE	High	IVNEGGIDPLLR		0.00313775	0	1	1	1	Q92626	0	1295.73	High	0	0.001332	2.54
	FALSE	High	NLNTLLLNNNQIK		0.00299446	0	1	3	1	Q92626	0	1511.85	High	0	0.00127	3.83
	FALSE	High	NGDPFVATSIVEAIATVDR		0.00180231	0	1	2	1	Q92626	0	1975.01	High	0	0.0007189	2.13
	FALSE	High	LDENFQPIAQDHLPLHK		0.00409813	0	1	1	1	Q92626	0	2015.03	High	0	0.001807	2.42
	FALSE	High	IPSGAFEDLENLK		0.000212212	0	1	4	1	Q92626	0	1432.73	High	0	6.493e-05	3.92
	FALSE	High	ISGVALHDQGQYECQAVNIIGSQK	1xCarbamidomethyl [C14]	8.74127e-06	0	1	2	1	Q92626	0	2615.29	High	0	1.823e-06	5.05
	FALSE	High	LNPHWDGDTIYYETR		0.0136738	0	1	1	1	Q92626	0	1879.86	High	0	0.00698	1.7
	FALSE	High	VPSQLLNTELTER		0.00108452	0	1	1	1	Q92626	0	1499.81	High	0	0.0004062	2.86
	FALSE	High	TYAESGNAQAAAICEYPR	1xCarbamidomethyl [C14]	2.78606e-06	0	1	4	1	Q92626	0	1971.89	High	0	5.052e-07	5.5
	FALSE	High	VVAHLTVQPR		0.0187884	0	1	2	2	Q92626	0	1119.66	High	0	0.01	1.88
	FALSE	High	VVIEGQTVDFQCEAK	1xCarbamidomethyl [C12]	6.62956e-05	0	1	2	1	Q92626	0	1722.84	High	0	1.76e-05	3.39
	FALSE	High	SSPVCGSGMTSLLMNSVYPR	1xCarbamidomethyl [C5]	3.13501e-05	0	1	1	1	Q92626	0	2143	High	0	7.622e-06	4.18
	FALSE	High	SPNDLLALFR		0.00167458	0	1	2	1	Q92626	0	1145.63	High	0	0.0006611	2.86
	FALSE	High	SVATITPEELNCERPR	1xCarbamidomethyl [C12]	0.00256806	0	1	4	2	Q92626	0	1871.93	High	0.009435	0.2462	2.79
	FALSE	High	SVYENGFNTPR		0.000574681	0	1	1	1	Q92626	0	1283.6	High	0	0.000199	2.13
	FALSE	High	EQINQLTSYIDASNVYGSTEHEAR		3.27876e-07	0	1	1	1	Q92626	0	2725.27	High	0	4.586e-08	6.37
	FALSE	High	AEGNPKPEIIWLR		0.0107671	0	1	2	1	Q92626	0	1522.84	High	0	0.005348	1.82
	FALSE	High	FSDGQHCSNVCSNDPPCFSVMIPPNDSR	3xCarbamidomethyl [C7; C11; C17]	0.00346827	0	1	1	1	Q92626	0	3224.33	High	0	0.001491	3.36
	FALSE	High	HLVLSSGTLR		0.0573523	0.000890901	1	2	1	Q92626	0	1082.63	High	0.0007119	0.03522	2.05
	FALSE	High	EFVLEMQK		0.0773385	0.00143624	1	2	1	Q92626	0	1023.52	High	0.001029	0.04948	1.83
	FALSE	High	AFFSPFR		0.131614	0.00301083	1	1	1	Q92626	0	871.446	High	0.001959	0.09036	1.49
FALSE	High	Master Protein	P35908	Keratin, type II cytoskeletal 2 epidermal OS=Homo sapiens GN=KRT2 PE=1 SV=2	0	82.796	40	19	44	15	1	639	65.4	8	141.14	19	cell death;cell organization and biogenesis;cell proliferation;cellular component movement;metabolic process	cytoskeleton;cytosol;membrane;nucleus	protein binding;structural molecule activity	Pf00038, Pf08614, Pf12128, Pf13166	3849	KRT2	12		ENSG00000172867.3
	Checked	Confidence	Sequence	Modifications	Qvality PEP	Qvality q-value	# Protein Groups	# Proteins	# PSMs	Master Protein Accessions	# Missed Cleavages	Theo. MH+ [Da]	Confidence (by Search Engine): Sequest HT	Percolator q-Value (by Search Engine): Sequest HT	Percolator PEP (by Search Engine): Sequest HT	XCorr (by Search Engine): Sequest HT
	FALSE	High	MSGDLSSNVTVSVTSSTISSNVASK		0.000140193	0	1	1	1	P35908	0	2458.2	High	0	4.089e-05	4.02
	FALSE	High	NVQDAIADAEQR		0.00215862	0	1	1	2	P35908	0	1329.64	High	0	0.002721	3.52
	FALSE	High	NKLNDLEEALQQAK		0.000626863	0	1	1	1	P35908	1	1613.85	High	0	0.0002198	4.3
	FALSE	High	NLDLDSIIAEVK		0.00322268	0	3	19	2	P35908; O95678; P13647	0	1329.73	High	0	0.001451	3.33
	FALSE	High	IEISELNR		0.0192914	0	2	8	4	P35908; H6VRG1	0	973.531	High	0.001959	0.09094	2.67
	FALSE	High	LALDVEIATYR		0.000215069	0	3	20	2	P35908; O95678; P13647	0	1263.69	High	0	6.623e-05	2.79
	FALSE	High	LNDLEEALQQAK		0.000414142	0	1	1	2	P35908	0	1371.71	High	0	0.001053	3.86
	FALSE	High	VLYDAEISQIHQSVTDTNVILSMDNSR		0.000364736	0	1	1	1	P35908	0	3048.49	High	0	0.0001194	2.49
	FALSE	High	VDLLNQEIEFLK		0.000726187	0	1	1	4	P35908	0	1460.8	High	0	0.0002582	4.29
	FALSE	High	YEELQVTVGR		0.00468319	0	1	1	2	P35908	0	1193.62	High	0	0.006598	3.23
	FALSE	High	SISISVAGGGGGFGAAGGFGGR		4.23563e-05	0	1	1	2	P35908	0	1838.91	High	0	1.065e-05	4.51
	FALSE	High	TSQNSELNNMQDLVEDYK		2.27966e-06	0	1	1	2	P35908	0	2127.95	High	0	4.034e-07	5.06
	FALSE	High	TSQNSELNNMQDLVEDYKK		4.18923e-06	0	1	1	5	P35908	1	2256.04	High	0	8.953e-06	5.99
	FALSE	High	TAAENDFVTLKK		0.000355111	0	1	1	1	P35908	1	1336.71	High	0	0.0001162	3.55
	FALSE	High	DYQELMNVK		0.0127116	0	1	5	3	P35908	0	1139.54	High	0.0001924	0.01918	2.25
	FALSE	High	FLEQQNQVLQTK		0.000150894	0	2	10	6	P35908; H6VRG1	0	1475.79	High	0	0.0002753	4.01
	FALSE	High	GGGFGGGSSFGGGSGFSGGGFGGGGFGGGR		1.02339e-10	0	1	1	2	P35908	0	2399.02	High	0	5.35719e-12	5.72
	FALSE	High	DVDNAYMIK	1xOxidation [M7]	0.0396914	0.000630936	1	1	1	P35908	0	1084.5	High	0.0005466	0.02317	1.77
	FALSE	High	YLDGLTAER		0.0980992	0.0016819	1	1	1	P35908	0	1037.53	High	0.001168	0.06465	2.09
FALSE	High	Master Protein	H6VRG1	Keratin 1 OS=Homo sapiens GN=KRT1 PE=3 SV=1	0	82.747	36	16	55	14	1	645	66.1	8.12	171.99	16	cell death;defense response;metabolic process;regulation of biological process;response to stimulus;transport	cytoskeleton;cytosol;extracellular;membrane;nucleus	catalytic activity;motor activity;protein binding;receptor activity;structural molecule activity	Pf00038, Pf01576, Pf05103, Pf05957, Pf12128, Pf13166, Pf13514	3848	KRT1	12	Corticotropin-releasing hormone signaling pathway
	Checked	Confidence	Sequence	Modifications	Qvality PEP	Qvality q-value	# Protein Groups	# Proteins	# PSMs	Master Protein Accessions	# Missed Cleavages	Theo. MH+ [Da]	Confidence (by Search Engine): Sequest HT	Percolator q-Value (by Search Engine): Sequest HT	Percolator PEP (by Search Engine): Sequest HT	XCorr (by Search Engine): Sequest HT
	FALSE	High	MSGECAPNVSVSVSTSHTTISGGGSR	1xCarbamidomethyl [C5]	1.29997e-06	0	1	7	1	H6VRG1	0	2565.17	High	0	2.146e-07	6.01
	FALSE	High	MSGECAPNVSVSVSTSHTTISGGGSR	1xCarbamidomethyl [C5]; 1xOxidation [M1]	0.000199818	0	1	7	1	H6VRG1	0	2581.16	High	0	6.096e-05	2.99
	FALSE	High	QISNLQQSISDAEQR		0.000152925	0	1	7	5	H6VRG1	0	1716.85	High	0	0.000112	4.62
	FALSE	High	NMQDMVEDYR		0.00168581	0	1	7	3	H6VRG1	0	1300.53	High	0	0.006676	3.06
	FALSE	High	NMQDMVEDYR	1xOxidation [M]	0.0100748	0	1	7	4	H6VRG1	0	1316.52	High	0.0003787	0.02248	2.23
	FALSE	High	NKLNDLEDALQQAK		0.00229239	0	1	7	3	H6VRG1	1	1599.83	High	0	0.0009401	3.36
	FALSE	High	IEISELNR		0.0192914	0	2	8	4	P35908; H6VRG1	0	973.531	High	0.001959	0.09094	2.67
	FALSE	High	LALDLEIATYR		0.0011751	0	1	32	6	H6VRG1	0	1277.71	High	0	0.0004426	3.42
	FALSE	High	LNDLEDALQQAK		0.00218765	0	1	7	2	H6VRG1	0	1357.7	High	0	0.0008932	4.16
	FALSE	High	YEELQITAGR		0.0042941	0	1	8	3	H6VRG1	0	1179.6	High	0	0.01043	2.75
	FALSE	High	SLNNQFASFIDK		0.000648172	0	1	7	3	H6VRG1	0	1383.69	High	0	0.001378	3.51
	FALSE	High	SLDLDSIIAEVK		0.00167458	0	1	6	3	H6VRG1	0	1302.72	High	0	0.00201	3.31
	FALSE	High	TNAENEFVTIK		0.00111391	0	1	7	2	H6VRG1	0	1265.64	High	0	0.004101	3.64
	FALSE	High	TNAENEFVTIKK		0.000310662	0	1	7	3	H6VRG1	1	1393.73	High	0	0.0001809	3.58
	FALSE	High	FSSCGGGGGSFGAGGGFGSR	1xCarbamidomethyl [C4]	4.6112e-07	0	1	6	4	H6VRG1	0	1765.73	High	0	1.95e-05	5.39
	FALSE	High	FLEQQNQVLQTK		0.000150894	0	2	10	6	P35908; H6VRG1	0	1475.79	High	0	0.0002753	4.01
	FALSE	High	GGGGGGYGSGGSSYGSGGGSYGSGGGGGGGR		3.89216e-06	0	1	7	3	H6VRG1	0	2383.95	High	0	7.347e-07	5.26
	FALSE	High	GSYGSGGSSYGSGGGSYGSGGGGGGHGSYGSGSSSGGYR		1.18101e-05	0	1	6	2	H6VRG1	0	3312.31	High	0	2.543e-06	4.75
FALSE	High	Master Protein	Q9NR99	Matrix-remodeling-associated protein 5 OS=Homo sapiens GN=MXRA5 PE=2 SV=3	0	79.637	11	21	27	21	1	2828	312	8.32	76.09	21		extracellular	protein binding	Pf00047, Pf07679, Pf13855, Pf13895, Pf13927	25878	MXRA5	X		ENSG00000101825.7
	Checked	Confidence	Sequence	Modifications	Qvality PEP	Qvality q-value	# Protein Groups	# Proteins	# PSMs	Master Protein Accessions	# Missed Cleavages	Theo. MH+ [Da]	Confidence (by Search Engine): Sequest HT	Percolator q-Value (by Search Engine): Sequest HT	Percolator PEP (by Search Engine): Sequest HT	XCorr (by Search Engine): Sequest HT
	FALSE	High	QDADEEALYYTGVR		0.000100353	0	1	1	1	Q9NR99	0	1629.74	High	0	2.797e-05	3.66
	FALSE	High	LDCSASGDPWPR	1xCarbamidomethyl [C3]	0.00112138	0	1	1	1	Q9NR99	0	1360.6	High	0	0.0004207	2.38
	FALSE	High	VITGQTLQGLSNLMR		7.47749e-05	0	1	1	2	Q9NR99	0	1630.89	High	0	2.018e-05	3.21
	FALSE	High	VLVQSPSTQPAEK		0.000172484	0	1	1	1	Q9NR99	0	1383.75	High	0	5.142e-05	3.29
	FALSE	High	TYLAVQVPYGDVVTVACEAK	1xCarbamidomethyl [C17]	4.80943e-05	0	1	1	1	Q9NR99	0	2183.11	High	0	1.231e-05	3.61
	FALSE	High	YQIYQDGTLLIQK		0.0037827	0	1	1	1	Q9NR99	0	1582.85	High	0	0.001645	3.15
	FALSE	High	SMEPSDSGLYQCIAQVR	1xCarbamidomethyl [C12]	0.0002346	0	1	1	1	Q9NR99	0	1940.88	High	0	7.265e-05	4.35
	FALSE	High	SIEEEQEQEEDGGSQLILEK		1.21589e-06	0	1	1	2	Q9NR99	0	2290.06	High	0	1.983e-07	5.09
	FALSE	High	SSLSTQDTLLIK		0.0082521	0	1	1	1	Q9NR99	0	1305.73	High	0	0.00394	2.33
	FALSE	High	DMTCLKPSIESPLR	1xCarbamidomethyl [C4]	0.000602215	0	1	1	2	Q9NR99	0	1646.82	High	0	0.0002094	3.06
	FALSE	High	DQTVLEGGPCQLSCNVK	2xCarbamidomethyl [C10; C14]	0.00399017	0	1	1	1	Q9NR99	0	1904.88	High	0	0.001751	3.33
	FALSE	High	EMSQTLQGGNMLEGDPTHSR		7.9413e-05	0	1	1	2	Q9NR99	0	2187.98	High	0	3.767e-05	4.47
	FALSE	High	EMSQTLQGGNMLEGDPTHSR	1xOxidation [M11]	0.00942664	0	1	1	1	Q9NR99	0	2203.97	High	0	0.004573	2.71
	FALSE	High	EEGDYTCFAENQVGK	1xCarbamidomethyl [C7]	0.000711767	0	1	1	1	Q9NR99	0	1746.73	High	0	0.0002523	3.01
	FALSE	High	ASESPSIFWVLPDGSILK		0.0233571	0	1	1	2	Q9NR99	0	1946.03	High	0	0.01276	2.39
	FALSE	High	CVASNAAGADSLAIR	1xCarbamidomethyl [C1]	0.0172411	0	1	1	1	Q9NR99	0	1475.73	High	0	0.009055	2.68
	FALSE	High	AYEGGQLCAMCFSPK	2xCarbamidomethyl [C8; C11]	0.000405918	0	1	1	1	Q9NR99	0	1718.73	High	0	0.0001342	3.19
	FALSE	High	DAGDYLCVAR	1xCarbamidomethyl [C7]	0.0501097	0.000890901	1	1	1	Q9NR99	0	1139.51	High	0.0005466	0.03009	2.14
	FALSE	High	SLASVPAGIAK		0.0524206	0.000890901	1	1	1	Q9NR99	0	1013.6	High	0.0007119	0.03177	2.04
	FALSE	High	SWVMIEPSGAVQR		0.0566216	0.000890901	1	1	1	Q9NR99	0	1459.74	High	0.0007119	0.03472	2.53
	FALSE	High	WADILAK		0.124636	0.00275142	1	1	1	Q9NR99	0	816.461	High	0.001804	0.08461	1.63
	FALSE	High	TTYIHVF		0.187566	0.00452759	1	1	1	Q9NR99	0	880.456	High	0.002846	0.1357	1.13
FALSE	High	Master Protein	J3QSU6	Tenascin OS=Homo sapiens GN=TNC PE=1 SV=1	0	77.06	18	22	28	1	1	2019	220.7	4.93	82.32	22	cell communication;cell differentiation;cell organization and biogenesis;regulation of biological process;response to stimulus	extracellular;membrane	protein binding	Pf00041, Pf00147, Pf07974	3371	TNC	9	TGF-beta Signaling Pathway; Focal Adhesion-PI3K-Akt-mTOR-signaling pathway; Amplification and Expansion of Oncogenic Pathways as Metastatic Traits; Focal Adhesion; TGF-B Signaling in Thyroid Cells for Epithelial-Mesenchymal Transition	ENSG00000041982.15
	Checked	Confidence	Sequence	Modifications	Qvality PEP	Qvality q-value	# Protein Groups	# Proteins	# PSMs	Master Protein Accessions	# Missed Cleavages	Theo. MH+ [Da]	Confidence (by Search Engine): Sequest HT	Percolator q-Value (by Search Engine): Sequest HT	Percolator PEP (by Search Engine): Sequest HT	XCorr (by Search Engine): Sequest HT
	FALSE	High	ITAQGQYELR		0.0142288	0	2	8	1	J3QSU6; Q4LE33	0	1178.62	High	0	0.007302	2.79
	FALSE	High	ITYVPITGGTPSMVTVDGTK		0.000578536	0	2	9	1	J3QSU6; Q4LE33	0	2037.06	High	0	0.0002003	3.52
	FALSE	High	QSEPLEITLLAPER		0.0042941	0	2	7	2	J3QSU6; Q4LE33	0	1595.86	High	0	0.001891	3.52
	FALSE	High	LEELENLVSSLR		0.000726187	0	2	9	2	J3QSU6; Q4LE33	0	1401.76	High	0	0.0002578	3.2
	FALSE	High	LPVGSQCSVDLESASGEK	1xCarbamidomethyl [C7]	8.25016e-07	0	2	10	1	J3QSU6; Q4LE33	0	1862.88	High	0	1.291e-07	4.12
	FALSE	High	VATYLPAPEGLK		0.00766938	0	2	9	1	J3QSU6; Q4LE33	0	1258.7	High	0	0.003641	2.84
	FALSE	High	TVSGNTVEYALTDLEPATEYTLR		0.000436897	0	2	9	3	J3QSU6; Q4LE33	0	2543.25	High	0	0.0001464	3.86
	FALSE	High	YAPISGGDHAEVDVPK		0.000216512	0	2	9	2	J3QSU6; Q4LE33	0	1654.81	High	0	6.659e-05	3.23
	FALSE	High	WQPAIATVDSYVISYTGEK		0.00471454	0	2	9	1	J3QSU6; Q4LE33	0	2128.06	High	0	0.002113	1.95
	FALSE	High	VSQTDNSITLEWR		0.000225374	0	2	9	1	J3QSU6; Q4LE33	0	1548.77	High	0	6.955e-05	3.17
	FALSE	High	TTLTGLRPGTEYGIGVSAVK		0.00201911	0	2	8	1	J3QSU6; Q4LE33	0	2020.11	High	0	0.0008109	2.78
	FALSE	High	EQCTAGAGCCLQPATGR	3xCarbamidomethyl [C3; C9; C10]	3.53598e-05	0	2	9	1	J3QSU6; Q4LE33	0	1836.78	High	0	8.706e-06	4.06
	FALSE	High	AVDIPGLK		0.0256105	0	2	7	1	J3QSU6; Q4LE33	0	812.488	High	0	0.01411	2.27
	FALSE	High	ASTEQAPELENLTVTEVGWDGLR		2.30491e-05	0	2	6	1	J3QSU6; Q4LE33	0	2515.23	High	0	5.375e-06	4.4
	FALSE	High	CEEGQCVCDEGFAGVDCSEK	4xCarbamidomethyl [C1; C6; C8; C17]	0.000530377	0	2	8	1	J3QSU6; Q4LE33	0	2335.86	High	0	0.0001813	3.33
	FALSE	High	GLEPGQEYNVLLTAEK		0.000555788	0	2	8	2	J3QSU6; Q4LE33	0	1760.91	High	0	0.0001919	3.41
	FALSE	High	ESNPATINAATELDTPK		0.000594217	0	2	8	1	J3QSU6; Q4LE33	0	1771.87	High	0	0.000206	3.29
	FALSE	High	EVIVGPDTTSYSLADLSPSTHYTAK		0.00227712	0	2	9	1	J3QSU6; Q4LE33	0	2652.3	High	0	0.0009333	4.36
	FALSE	High	ETFTTGLDAPR		0.00128177	0	2	9	1	J3QSU6; Q4LE33	0	1207.6	High	0	0.0004892	2.49
	FALSE	High	LDAPSQIEVK		0.0379246	0.000630936	2	9	1	J3QSU6; Q4LE33	0	1099.6	High	0.0003787	0.02194	2.38
	FALSE	High	TISATATTEAEPEVDNLLVSDATPDGFR		0.120905	0.00275142	1	2	1	J3QSU6	0	2920.41	High	0.001804	0.08203	2.31
	FALSE	High	IQALNGPLR		0.131614	0.00301083	2	9	1	J3QSU6; Q4LE33	0	981.584	High	0.001959	0.09004	2.05
FALSE	High	Master Protein	D3DQH8	Secreted protein, acidic, cysteine-rich (Osteonectin), isoform CRA_a OS=Homo sapiens GN=SPARC PE=4 SV=1	0	71.569	40	10	79	10	1	315	36	4.88	224.99	10	cell organization and biogenesis;regulation of biological process;response to stimulus;transport	cell surface;cytoplasm;extracellular;membrane;mitochondrion;organelle lumen	metal ion binding;protein binding	Pf00050, Pf07648, Pf09289, Pf10591	6678	SPARC	5	miR-509-3p alteration of YAP1/ECM axis; Senescence and Autophagy in Cancer
	Checked	Confidence	Sequence	Modifications	Qvality PEP	Qvality q-value	# Protein Groups	# Proteins	# PSMs	Master Protein Accessions	# Missed Cleavages	Theo. MH+ [Da]	Confidence (by Search Engine): Sequest HT	Percolator q-Value (by Search Engine): Sequest HT	Percolator PEP (by Search Engine): Sequest HT	XCorr (by Search Engine): Sequest HT
	FALSE	High	NVLVTLYER		0.0131404	0	1	7	3	D3DQH8	0	1106.62	High	0.0005466	0.02542	2.87
	FALSE	High	LHLDYIGPCK	1xCarbamidomethyl [C9]	0.0118952	0	1	6	5	D3DQH8	0	1215.62	High	0	0.005977	3.4
	FALSE	High	LEAGDHPVELLAR		0.000111685	0	1	5	10	D3DQH8	0	1419.76	High	0	0.002099	4.41
	FALSE	High	VCELDENNTPMCVCQDPTSCPAPIGEFEK	4xCarbamidomethyl [C2; C12; C14; C20]	2.13221e-06	0	1	4	6	D3DQH8	0	3397.41	High	0	3.73e-07	5.93
	FALSE	High	VCELDENNTPMCVCQDPTSCPAPIGEFEK	4xCarbamidomethyl [C2; C12; C14; C20]; 1xOxidation [M11]	8.7619e-07	0	1	4	2	D3DQH8	0	3413.41	High	0	6.108e-06	4.56
	FALSE	High	YIALDEWAGCFGIK	1xCarbamidomethyl [C10]	0.000755907	0	1	4	3	D3DQH8	0	1642.79	High	0	0.0002708	3.3
	FALSE	High	YIPPCLDSELTEFPLR	1xCarbamidomethyl [C5]	3.44266e-05	0	1	5	14	D3DQH8	0	1949.97	High	0	4.795e-05	4.62
	FALSE	High	RLEAGDHPVELLAR		0.00545966	0	1	5	4	D3DQH8	1	1575.86	High	0	0.002485	3.25
	FALSE	High	TFDSSCHFFATK	1xCarbamidomethyl [C6]	0.00087567	0	1	6	10	D3DQH8	0	1447.63	High	0	0.0006794	4.33
	FALSE	High	APLIPMEHCTTR	1xCarbamidomethyl [C9]	0.00167458	0	1	3	8	D3DQH8	0	1425.7	High	0	0.002596	3.46
	FALSE	High	APLIPMEHCTTR	1xCarbamidomethyl [C9]; 1xOxidation [M6]	0.00353844	0	1	3	11	D3DQH8	0	1441.69	High	0	0.002626	2.82
	FALSE	High	FFETCDLDNDK	1xCarbamidomethyl [C5]	0.00313775	0	1	4	3	D3DQH8	0	1403.58	High	0	0.001338	3.35
FALSE	High	Master Protein	A0A0S2Z3Y1	Lectin galactoside-binding soluble 3 binding protein isoform 1 (Fragment) OS=Homo sapiens GN=LGALS3BP PE=2 SV=1	0	69.463	31	13	44	13	1	585	65.3	5.27	128.66	13	defense response;regulation of biological process;response to stimulus;transport	extracellular;membrane;organelle lumen	protein binding;receptor activity	Pf00530, Pf07707	3959	LGALS3BP	17		ENSG00000108679.12
	Checked	Confidence	Sequence	Modifications	Qvality PEP	Qvality q-value	# Protein Groups	# Proteins	# PSMs	Master Protein Accessions	# Missed Cleavages	Theo. MH+ [Da]	Confidence (by Search Engine): Sequest HT	Percolator q-Value (by Search Engine): Sequest HT	Percolator PEP (by Search Engine): Sequest HT	XCorr (by Search Engine): Sequest HT
	FALSE	High	IYTSPTWSAFVTDSSWSAR		6.73471e-06	0	1	6	3	A0A0S2Z3Y1	0	2162.02	High	0	1.36e-06	4.75
	FALSE	High	YSSDYFQAPSDYR		0.000111685	0	1	6	5	A0A0S2Z3Y1	0	1598.68	High	0	0.00141	3.88
	FALSE	High	YYPYQSFQTPQHPSFLFQDK		0.00432285	0	1	6	3	A0A0S2Z3Y1	0	2521.18	High	0	0.001908	3.19
	FALSE	High	SDLAVPSELALLK		0.00211578	0	1	6	1	A0A0S2Z3Y1	0	1355.78	High	0	0.0008567	2.95
	FALSE	High	RIDITLSSVK		0.00480984	0	1	6	2	A0A0S2Z3Y1	1	1131.67	High	0	0.002162	3.78
	FALSE	High	STSSFPCPAGHFNGFR	1xCarbamidomethyl [C7]	0.000372126	0	1	6	3	A0A0S2Z3Y1	0	1768.79	High	0	0.0001221	3.24
	FALSE	High	ELSEALGQIFDSQR		0.000164597	0	1	6	4	A0A0S2Z3Y1	0	1592.79	High	0	4.879e-05	4.37
	FALSE	High	AAFGQGSGPIMLDEVQCTGTEASLADCK	2xCarbamidomethyl [C17; C27]	7.87289e-07	0	1	6	2	A0A0S2Z3Y1	0	2913.31	High	0	1.227e-07	7.37
	FALSE	High	AAFGQGSGPIMLDEVQCTGTEASLADCK	2xCarbamidomethyl [C17; C27]; 1xOxidation [M11]	0.000179545	0	1	6	1	A0A0S2Z3Y1	0	2929.3	High	0	5.379e-05	3.49
	FALSE	High	AVDTWSWGER		0.00787638	0	1	6	5	A0A0S2Z3Y1	0	1206.55	High	0	0.01366	2.9
	FALSE	High	ASHEEVEGLVEK		0.000606255	0	1	6	8	A0A0S2Z3Y1	0	1326.65	High	0	0.0002103	4.18
	FALSE	High	GQWGTVCDNLWDLTDASVVCR	2xCarbamidomethyl [C7; C20]	7.71653e-07	0	1	10	5	A0A0S2Z3Y1	0	2452.1	High	0	1.193e-07	5.34
	FALSE	High	IDITLSSVK		0.0893532	0.0016819	1	6	1	A0A0S2Z3Y1	0	975.572	High	0.001168	0.05804	2.89
	FALSE	High	VEIFYR		0.134017	0.00327546	1	13	1	A0A0S2Z3Y1	0	826.446	High	0.002115	0.09246	1.45
FALSE	High	Master Protein	B4DUV1	Fibulin-1 OS=Homo sapiens PE=2 SV=1	0	69.462	35	13	30	4	1	641	70.1	5.26	102.08	13	cell organization and biogenesis;metabolic process;regulation of biological process;response to stimulus	extracellular	enzyme regulator activity;metal ion binding;protein binding;structural molecule activity	Pf07645, Pf12662, Pf14670	2192	FBLN1	22
	Checked	Confidence	Sequence	Modifications	Qvality PEP	Qvality q-value	# Protein Groups	# Proteins	# PSMs	Master Protein Accessions	# Missed Cleavages	Theo. MH+ [Da]	Confidence (by Search Engine): Sequest HT	Percolator q-Value (by Search Engine): Sequest HT	Percolator PEP (by Search Engine): Sequest HT	XCorr (by Search Engine): Sequest HT
	FALSE	High	MGPSSAVPGDSMQLAITGGNEEGFFTTR		7.83581e-05	0	1	2	3	B4DUV1	0	2857.31	High	0	0.002501	4.37
	FALSE	High	MVQEQCCHSQLEELHCATGISLANEQDR	3xCarbamidomethyl [C6; C7; C16]	8.4738e-07	0	2	7	5	B4DUV1; P23142	0	3343.46	High	0	1.325e-07	5.21
	FALSE	High	IIEVEEEQEDPYLNDR		4.75675e-06	0	2	7	4	B4DUV1; P23142	0	1990.92	High	0	1.943e-06	5.56
	FALSE	High	SQETGDLDVGGLQETDK		1.9896e-05	0	2	7	2	B4DUV1; P23142	0	1791.82	High	0	4.562e-06	5.57
	FALSE	High	TGYYFDGISR		0.00887883	0	2	4	1	B4DUV1; P23142	0	1178.55	High	0	0.004304	2.43
	FALSE	High	DSSCGTGYELTEDNSCK	2xCarbamidomethyl [C4; C16]	4.09636e-05	0	2	6	2	B4DUV1; P23142	0	1922.74	High	0	1.026e-05	3.73
	FALSE	High	AAQAQGQSCEYSLMVGYQCGQVFR	2xCarbamidomethyl [C9; C19]	0.0180579	0	1	1	1	B4DUV1	0	2738.21	High	0	0.00954	2.92
	FALSE	High	CLAFECPENYR	2xCarbamidomethyl [C1; C6]	0.000639563	0	2	4	3	B4DUV1; P23142	0	1458.61	High	0	0.000224	3.08
	FALSE	High	DCSLPYATESK	1xCarbamidomethyl [C2]	0.00968077	0	2	7	2	B4DUV1; P23142	0	1270.56	High	0	0.009811	2.54
	FALSE	High	CVDVDECAPPAEPCGK	3xCarbamidomethyl [C1; C7; C14]	3.6562e-05	0	2	4	2	B4DUV1; P23142	0	1803.73	High	0	9.068e-06	4.42
	FALSE	High	GYQLSDVDGVTCEDIDECALPTGGHICSYR	3xCarbamidomethyl [C12; C18; C27]	6.51575e-09	0	2	4	2	B4DUV1; P23142	0	3387.46	High	0	5.646e-10	7.57
	FALSE	High	HGTVSSFVAK		0.00019585	0	1	2	2	B4DUV1	0	1032.55	High	0	5.931e-05	3.01
	FALSE	High	DIILTVK		0.179089	0.00427568	1	3	2	B4DUV1	0	801.508	High	0.002696	0.1281	1.44
FALSE	High	Master Protein	Q12841	Follistatin-related protein 1 OS=Homo sapiens GN=FSTL1 PE=1 SV=1	0	69.085	44	12	62	12	1	308	35	5.52	197.17	12	metabolic process;regulation of biological process;response to stimulus;transport	extracellular;membrane;organelle lumen	metal ion binding;protein binding;transporter activity	Pf00050, Pf03137, Pf07648, Pf13499	11167	FSTL1	3		ENSG00000163430.11
	Checked	Confidence	Sequence	Modifications	Qvality PEP	Qvality q-value	# Protein Groups	# Proteins	# PSMs	Master Protein Accessions	# Missed Cleavages	Theo. MH+ [Da]	Confidence (by Search Engine): Sequest HT	Percolator q-Value (by Search Engine): Sequest HT	Percolator PEP (by Search Engine): Sequest HT	XCorr (by Search Engine): Sequest HT
	FALSE	High	ICANVFCGAGR	2xCarbamidomethyl [C2; C7]	0.00607423	0	1	2	2	Q12841	0	1224.56	High	0	0.00292	2.52
	FALSE	High	TYLNHCELHR	1xCarbamidomethyl [C6]	0.00285769	0	1	2	13	Q12841	0	1342.63	High	0	0.005567	3.11
	FALSE	High	SVSPSASPVVCYQSNR	1xCarbamidomethyl [C11]	4.6825e-05	0	1	3	1	Q12841	0	1737.82	High	0	1.19e-05	4
	FALSE	High	CLNPSFNPPEK	1xCarbamidomethyl [C1]	0.00948954	0	1	4	2	Q12841	0	1302.61	High	0	0.0115	2.67
	FALSE	High	CLNPSFNPPEKK	1xCarbamidomethyl [C1]	0.000582417	0	1	4	6	Q12841	1	1430.71	High	0	0.0002018	3.73
	FALSE	High	CVCACGNWVCTAMTCDGK	5xCarbamidomethyl [C1; C3; C5; C10; C15]	3.97103e-06	0	1	3	4	Q12841	0	2149.81	High	0	1.67e-06	5.14
	FALSE	High	CALEDETYADGAETEVDCNR	2xCarbamidomethyl [C1; C18]	1.60696e-08	0	1	3	10	Q12841	0	2317.92	High	0	1.55e-09	6.6
	FALSE	High	GEPTCLCIEQCKPHK	3xCarbamidomethyl [C5; C7; C11]	4.62029e-05	0	1	2	14	Q12841	0	1856.85	High	0	3.705e-05	4.49
	FALSE	High	GLCVDALIELSDENADWK	1xCarbamidomethyl [C3]	0.000433986	0	1	3	1	Q12841	0	2047.96	High	0	0.0001453	3.19
	FALSE	High	KCALEDETYADGAETEVDCNR	2xCarbamidomethyl [C2; C19]	3.6562e-05	0	1	3	2	Q12841	1	2446.01	High	0	9.071e-06	5.6
	FALSE	High	LDSSEFLK		0.0389246	0.000630936	1	2	4	Q12841	0	938.483	High	0.003119	0.1503	2.02
	FALSE	High	LSFQEFLK		0.10631	0.0022283	1	3	3	Q12841	0	1011.55	High	0.002696	0.1208	2.67
FALSE	High	Master Protein	O43707	Alpha-actinin-4 OS=Homo sapiens GN=ACTN4 PE=1 SV=2	0	66.078	28	20	24	14	1	911	104.8	5.44	64.71	20	cell organization and biogenesis;cellular component movement;regulation of biological process;response to stimulus;transport	cytoplasm;cytoskeleton;cytosol;extracellular;nucleus;organelle lumen	DNA binding;metal ion binding;protein binding;RNA binding	Pf00307, Pf00435, Pf08726, Pf11971, Pf13499	81	ACTN4	19; CHR_HG26_PATCH	Primary Focal Segmental Glomerulosclerosis FSGS; Striated Muscle Contraction; Arrhythmogenic Right Ventricular Cardiomyopathy	ENSG00000282844.1; ENSG00000130402.11	Regulation of actin cytoskeleton; Tight junction; Viral carcinogenesis; Systemic lupus erythematosus; Adherens junction; Arrhythmogenic right ventricular cardiomyopathy (ARVC); Leukocyte transendothelial migration; Focal adhesion; Amoebiasis
	Checked	Confidence	Sequence	Modifications	Qvality PEP	Qvality q-value	# Protein Groups	# Proteins	# PSMs	Master Protein Accessions	# Missed Cleavages	Theo. MH+ [Da]	Confidence (by Search Engine): Sequest HT	Percolator q-Value (by Search Engine): Sequest HT	Percolator PEP (by Search Engine): Sequest HT	XCorr (by Search Engine): Sequest HT
	FALSE	High	MLDAEDIVNTARPDEK		0.000143034	0	1	3	2	O43707	0	1816.87	High	0	4.166e-05	5.15
	FALSE	High	MAPYQGPDAVPGALDYK		0.000220899	0	1	6	1	O43707	0	1792.86	High	0	6.781e-05	3.61
	FALSE	High	LSNRPAFMPSEGK		0.0069402	0	1	10	2	O43707	0	1433.72	High	0	0.003261	3.51
	FALSE	High	LVSIGAEEIVDGNAK		0.000282901	0	1	3	1	O43707	0	1514.81	High	0	9.007e-05	3.36
	FALSE	High	QFASQANVVGPWIQTK		0.000792121	0	1	5	1	O43707	0	1773.93	High	0	0.000284	3.72
	FALSE	High	LASDLLEWIR		0.00905783	0	2	9	1	P12814; O43707	0	1215.67	High	0	0.00439	2.28
	FALSE	High	VGWEQLLTTIAR		0.00611486	0	2	17	1	P12814; O43707	0	1386.77	High	0	0.002831	1.88
	FALSE	High	VLAVNQENEHLMEDYEK		0.000473394	0	1	5	2	O43707	0	2060.96	High	0	0.0001604	3.54
	FALSE	High	DLLLDPAWEK		0.0105546	0	2	14	1	P12814; O43707	0	1199.63	High	0	0.005219	2.28
	FALSE	High	EGLLLWCQR	1xCarbamidomethyl [C7]	0.0247823	0	2	18	1	P12814; O43707	0	1174.6	High	0	0.01363	2.07
	FALSE	High	ELPPDQAEYCIAR	1xCarbamidomethyl [C10]	0.000688369	0	2	13	2	P12814; O43707	0	1561.73	High	0	0.002805	2.94
	FALSE	High	ACLISLGYDVENDR	1xCarbamidomethyl [C2]	0.000329931	0	1	4	1	O43707	0	1624.76	High	0	0.0001068	3.61
	FALSE	High	AGTQIENIDEDFR		0.00195277	0	1	7	1	O43707	0	1507.7	High	0	0.0007855	3.16
	FALSE	High	AGTQIENIDEDFRDGLK		0.00819735	0	1	7	1	O43707	1	1920.93	High	0	0.003918	1.95
	FALSE	High	GISQEQMQEFR		0.000523332	0	1	6	1	O43707	0	1352.63	High	0	0.0001786	2.54
	FALSE	High	KDDPVTNLNNAFEVAEK		0.00245075	0	1	4	2	O43707	1	1903.94	High	0.0005466	0.02557	2.52
	FALSE	High	ETTDTDTADQVIASFK		0.00128177	0	1	6	1	O43707	0	1741.81	High	0	0.0004906	4.53
	FALSE	High	ALDFIASK		0.0514179	0.000890901	2	17	1	P12814; O43707	0	864.483	High	0.0007119	0.03095	2.52
	FALSE	High	LSGSNPYTTVTPQIINSK		0.0431863	0.000890901	1	4	1	O43707	0	1920.01	High	0.0005466	0.02548	2.14
	FALSE	High	TIPWLEDR		0.0415378	0.000890901	1	5	1	O43707	0	1029.54	High	0.0005466	0.0243	1.58
FALSE	High	Master Protein	P23142	Fibulin-1 OS=Homo sapiens GN=FBLN1 PE=1 SV=4	0	64.525	26	12	28	3	1	703	77.2	5.22	93.35	12	cell organization and biogenesis;metabolic process;regulation of biological process;response to stimulus	extracellular	enzyme regulator activity;metal ion binding;protein binding;structural molecule activity	Pf01821, Pf07645, Pf12662, Pf14670	2192	FBLN1	22		ENSG00000077942.18
	Checked	Confidence	Sequence	Modifications	Qvality PEP	Qvality q-value	# Protein Groups	# Proteins	# PSMs	Master Protein Accessions	# Missed Cleavages	Theo. MH+ [Da]	Confidence (by Search Engine): Sequest HT	Percolator q-Value (by Search Engine): Sequest HT	Percolator PEP (by Search Engine): Sequest HT	XCorr (by Search Engine): Sequest HT
	FALSE	High	MVQEQCCHSQLEELHCATGISLANEQDR	3xCarbamidomethyl [C6; C7; C16]	8.4738e-07	0	2	7	5	B4DUV1; P23142	0	3343.46	High	0	1.325e-07	5.21
	FALSE	High	IIEVEEEQEDPYLNDR		4.75675e-06	0	2	7	4	B4DUV1; P23142	0	1990.92	High	0	1.943e-06	5.56
	FALSE	High	YMDGMTVGVVR		0.0072232	0	1	2	1	P23142	0	1227.59	High	0	0.003395	2.6
	FALSE	High	YMDGMTVGVVR	1xOxidation [M2]	0.00246718	0	1	2	1	P23142	0	1243.58	High	0	0.001017	1.89
	FALSE	High	SQETGDLDVGGLQETDK		1.9896e-05	0	2	7	2	B4DUV1; P23142	0	1791.82	High	0	4.562e-06	5.57
	FALSE	High	TGYYFDGISR		0.00887883	0	2	4	1	B4DUV1; P23142	0	1178.55	High	0	0.004304	2.43
	FALSE	High	DSSCGTGYELTEDNSCK	2xCarbamidomethyl [C4; C16]	4.09636e-05	0	2	6	2	B4DUV1; P23142	0	1922.74	High	0	1.026e-05	3.73
	FALSE	High	EFTRPEEIIFLR		0.00235447	0	1	2	2	P23142	0	1549.84	High	0	0.0009648	3.27
	FALSE	High	CLAFECPENYR	2xCarbamidomethyl [C1; C6]	0.000639563	0	2	4	3	B4DUV1; P23142	0	1458.61	High	0	0.000224	3.08
	FALSE	High	DCSLPYATESK	1xCarbamidomethyl [C2]	0.00968077	0	2	7	2	B4DUV1; P23142	0	1270.56	High	0	0.009811	2.54
	FALSE	High	CVDVDECAPPAEPCGK	3xCarbamidomethyl [C1; C7; C14]	3.6562e-05	0	2	4	2	B4DUV1; P23142	0	1803.73	High	0	9.068e-06	4.42
	FALSE	High	GYQLSDVDGVTCEDIDECALPTGGHICSYR	3xCarbamidomethyl [C12; C18; C27]	6.51575e-09	0	2	4	2	B4DUV1; P23142	0	3387.46	High	0	5.646e-10	7.57
	FALSE	High	DSFDIIK		0.144019	0.00350841	1	3	1	P23142	0	837.435	High	0.002248	0.1003	1.8
FALSE	High	Master Protein	Q59FG9	Chondroitin sulfate proteoglycan 2 (Versican) variant (Fragment) OS=Homo sapiens PE=2 SV=1	0	63.549	7	21	41	3	1	3410	374.1	4.53	100.08	21	cell differentiation;cell organization and biogenesis;development;metabolic process	extracellular;membrane;organelle lumen	metal ion binding;protein binding;structural molecule activity	Pf00008, Pf00059, Pf00084, Pf00193, Pf07645, Pf12947	1462	VCAN	5			Cell adhesion molecules (CAMs)
	Checked	Confidence	Sequence	Modifications	Qvality PEP	Qvality q-value	# Protein Groups	# Proteins	# PSMs	Master Protein Accessions	# Missed Cleavages	Theo. MH+ [Da]	Confidence (by Search Engine): Sequest HT	Percolator q-Value (by Search Engine): Sequest HT	Percolator PEP (by Search Engine): Sequest HT	XCorr (by Search Engine): Sequest HT
	FALSE	High	ITCMNPSAYQR	1xCarbamidomethyl [C3]; 1xOxidation [M4]	0.0057973	0	2	7	1	Q59FG9; A0A024RAL1	0	1356.6	High	0	0.002653	1.51
	FALSE	High	ITCMNPSAYQR	1xCarbamidomethyl [C3]	0.00166343	0	2	7	2	Q59FG9; A0A024RAL1	0	1340.61	High	0	0.003408	3.23
	FALSE	High	QEIESETTSEEQIQEEK		1.14218e-05	0	2	5	2	Q59FG9; A0A024RAL1	0	2036.91	High	0	2.454e-06	4.5
	FALSE	High	NGFDQCDYGWLSDASVR	1xCarbamidomethyl [C6]	7.57816e-05	0	2	7	2	Q59FG9; A0A024RAL1	0	1989.84	High	0	2.052e-05	4.3
	FALSE	High	LGEPNYGAEIR		0.00876146	0	2	6	1	Q59FG9; A0A024RAL1	0	1218.61	High	0	0.00424	2.93
	FALSE	High	LATVGELQAAWR		0.000372126	0	2	7	4	Q59FG9; A0A024RAL1	0	1314.72	High	0	0.003126	3.72
	FALSE	High	LLASDAGLYR		0.0268158	0	2	8	2	Q59FG9; A0A024RAL1	0	1078.59	High	0.0007119	0.03134	2.49
	FALSE	High	VGHDYQWIGLNDK		0.0226005	0	2	7	2	Q59FG9; A0A024RAL1	0	1544.75	High	0.0005466	0.02368	2.93
	FALSE	High	YTLNFEAAQK		0.029783	0	2	7	1	Q59FG9; A0A024RAL1	0	1184.59	High	0	0.01672	2.75
	FALSE	High	VSVPTHPEAVGDASLTVVK		1.42419e-05	0	2	8	2	Q59FG9; A0A024RAL1	0	1906.03	High	0	0.0001455	4.64
	FALSE	High	AQCGGGLLGVR	1xCarbamidomethyl [C3]	0.00968077	0	2	7	2	Q59FG9; A0A024RAL1	0	1087.57	High	0	0.007404	2.93
	FALSE	High	CLCLPSYVGALCEQDTETCDYGWHK	4xCarbamidomethyl [C1; C3; C12; C19]	0.0096166	0	2	7	2	Q59FG9; A0A024RAL1	0	3062.28	High	0	0.004696	2.4
	FALSE	High	GQDSTIAASEQQVAAR		0.000225374	0	2	4	1	Q59FG9; A0A024RAL1	0	1631.8	High	0	6.94e-05	3.4
	FALSE	High	KGTVACGQPPVVENAK	1xCarbamidomethyl [C6]	0.00545966	0	2	7	4	Q59FG9; A0A024RAL1	1	1654.86	High	0	0.01475	3.72
	FALSE	High	ETTVLVAQNGNIK		0.00265528	0	2	8	1	Q59FG9; A0A024RAL1	0	1386.76	High	0	0.001104	3.05
	FALSE	High	GTVACGQPPVVENAK	1xCarbamidomethyl [C5]	0.00438093	0	2	7	2	Q59FG9; A0A024RAL1	0	1526.76	High	0	0.001947	3.22
	FALSE	High	FDAYCFKPK	1xCarbamidomethyl [C5]	0.0307744	0	1	4	1	Q59FG9	0	1175.56	High	0	0.01732	2.31
	FALSE	High	MFEHDFR		0.0530994	0.000890901	2	7	2	Q59FG9; A0A024RAL1	0	981.425	High	0.003119	0.1468	2.12
	FALSE	High	FTFEEAAK		0.0730628	0.00115911	2	7	3	Q59FG9; A0A024RAL1	0	942.457	High	0.003119	0.1555	2.09
	FALSE	High	ITEEFLGK		0.0962892	0.0016819	1	4	1	Q59FG9	0	936.504	High	0.001168	0.06343	1.41
	FALSE	High	YEINSLIR		0.115143	0.00249891	2	7	2	Q59FG9; A0A024RAL1	0	1007.55	High	0.001652	0.07736	1.99
	FALSE	High	LDISEIK		0.166009	0.00376927	1	4	1	Q59FG9	0	817.467	High	0.002558	0.1179	1.52
FALSE	High	Master Protein	Q16270	Insulin-like growth factor-binding protein 7 OS=Homo sapiens GN=IGFBP7 PE=1 SV=1	0	62.823	45	10	47	10	1	282	29.1	7.9	165.5	10	metabolic process;regulation of biological process;response to stimulus	extracellular;organelle lumen	protein binding	Pf07648, Pf07679	3490	IGFBP7	4	VEGFA-VEGFR2 Signaling Pathway; Simplified Interaction Map Between LOXL4 and Oxidative Stress Pathway; Senescence and Autophagy in Cancer	ENSG00000163453.11
	Checked	Confidence	Sequence	Modifications	Qvality PEP	Qvality q-value	# Protein Groups	# Proteins	# PSMs	Master Protein Accessions	# Missed Cleavages	Theo. MH+ [Da]	Confidence (by Search Engine): Sequest HT	Percolator q-Value (by Search Engine): Sequest HT	Percolator PEP (by Search Engine): Sequest HT	XCorr (by Search Engine): Sequest HT
	FALSE	High	ITVVDALHEIPVK		2.83582e-05	0	1	2	8	Q16270	0	1433.84	High	0	6.787e-06	4.84
	FALSE	High	ITVVDALHEIPVKK		0.00443979	0	1	2	4	Q16270	1	1561.93	High	0	0.00567	4.5
	FALSE	High	YPVCGSDGTTYPSGCQLR	2xCarbamidomethyl [C4; C15]	1.78421e-07	0	1	2	7	Q16270	0	2017.87	High	0	1.3e-06	6.23
	FALSE	High	SRYPVCGSDGTTYPSGCQLR	2xCarbamidomethyl [C6; C17]	6.77989e-06	0	1	2	3	Q16270	1	2261.01	High	0	1.372e-06	5.76
	FALSE	High	TELLPGDRDNLAIQTR		0.0290124	0	1	2	4	Q16270	1	1811.96	High	0.0005466	0.02758	3.29
	FALSE	High	EDAGEYECHASNSQGQASASAK	1xCarbamidomethyl [C8]	0.000519845	0	1	2	1	Q16270	0	2296.94	High	0	0.0001776	5.29
	FALSE	High	AGAAAGGPGVSGVCVCK	2xCarbamidomethyl [C14; C16]	3.98825e-05	0	1	2	3	Q16270	0	1517.72	High	0	9.955e-06	5.15
	FALSE	High	HEVTGWVLVSPLSK		0.000245841	0	1	2	2	Q16270	0	1551.85	High	0	7.665e-05	3.46
	FALSE	High	GYCAPGMECVK	2xCarbamidomethyl [C3; C9]	0.00299446	0	1	1	5	Q16270	0	1271.52	High	0.001168	0.06336	2.52
	FALSE	High	GYCAPGMECVK	2xCarbamidomethyl [C3; C9]; 1xOxidation [M7]	0.00480984	0	1	1	5	Q16270	0	1287.52	High	0	0.002164	2.19
	FALSE	High	GTCEQGPSIVTPPK	1xCarbamidomethyl [C3]	0.000357493	0	1	2	5	Q16270	0	1470.73	High	0	0.003096	3.96
FALSE	High	Master Protein	G3XAI2	Laminin subunit beta-1 OS=Homo sapiens GN=LAMB1 PE=1 SV=1	0	61.117	18	19	24	19	1	1810	200.3	4.96	75.56	19	cell differentiation;cell organization and biogenesis;cellular component movement;metabolic process;regulation of biological process;response to stimulus;transport	extracellular;membrane	catalytic activity;motor activity;nucleotide binding;protein binding;signal transducer activity;structural molecule activity	Pf00015, Pf00053, Pf00055, Pf01576, Pf02841, Pf03938, Pf04156, Pf05103, Pf05335, Pf05667, Pf05698, Pf05701, Pf06428, Pf07111, Pf07767, Pf08317, Pf08647, Pf09731, Pf10174, Pf13476, Pf13514, Pf13851, Pf15346, Pf15619	3912	LAMB1	7	Focal Adhesion-PI3K-Akt-mTOR-signaling pathway; Focal Adhesion; Inflammatory Response Pathway; Alpha 6 Beta 4 signaling pathway	ENSG00000091136.13
	Checked	Confidence	Sequence	Modifications	Qvality PEP	Qvality q-value	# Protein Groups	# Proteins	# PSMs	Master Protein Accessions	# Missed Cleavages	Theo. MH+ [Da]	Confidence (by Search Engine): Sequest HT	Percolator q-Value (by Search Engine): Sequest HT	Percolator PEP (by Search Engine): Sequest HT	XCorr (by Search Engine): Sequest HT
	FALSE	High	MEMPSTPQQLQNLTEDIR		0.0119744	0	1	3	1	G3XAI2	0	2131.02	High	0	0.006015	3.03
	FALSE	High	QSAEDILLK		0.0123786	0	1	3	1	G3XAI2	0	1016.56	High	0	0.006232	2.35
	FALSE	High	NIGNLFEEAEK		0.00761848	0	1	3	1	G3XAI2	0	1263.62	High	0	0.003624	2.37
	FALSE	High	IPSWTGAGFVR		0.012544	0	1	3	1	G3XAI2	0	1190.63	High	0	0.006337	2.45
	FALSE	High	LQSLDLSAAAEMTCGTPPGASCSETECGGPNCR	4xCarbamidomethyl [C14; C22; C27; C32]	0.000377136	0	1	3	1	G3XAI2	0	3484.45	High	0	0.0001235	3.61
	FALSE	High	YFAYDCEASFPGISTGPMK	1xCarbamidomethyl [C6]	0.000781601	0	1	3	1	G3XAI2	0	2140.94	High	0	0.0002817	3.32
	FALSE	High	YSDIEPSTEGEVIFR		0.000968027	0	1	3	1	G3XAI2	0	1741.83	High	0	0.0003563	3.46
	FALSE	High	DIRDPNFCER	1xCarbamidomethyl [C8]	0.00905783	0	1	3	1	G3XAI2	1	1321.6	High	0	0.004375	2.92
	FALSE	High	DILAQSPAAEPLK		0.0033995	0	1	3	1	G3XAI2	0	1352.74	High	0	0.001459	3.71
	FALSE	High	ELDSLQTEAESLDNTVK		5.45022e-07	0	1	3	2	G3XAI2	0	1891.91	High	0	8.096e-08	4.84
	FALSE	High	EGFYDLSSEDPFGCK	1xCarbamidomethyl [C14]	0.0013888	0	1	3	1	G3XAI2	0	1750.73	High	0	0.0005356	3.91
	FALSE	High	CTCDPAGSQNEGICDSYTDFSTGLIAGQCR	4xCarbamidomethyl [C1; C3; C14; C29]	0.00426555	0	1	3	1	G3XAI2	0	3340.36	High	0	0.001883	2.55
	FALSE	High	CGNTIPDDDNQVVSLSPGSR	1xCarbamidomethyl [C1]	0.00309612	0	1	3	2	G3XAI2	0	2130.97	High	0	0.001317	2.74
	FALSE	High	ATGQCLCLPNVIGQNCDR	3xCarbamidomethyl [C5; C7; C16]	0.000127665	0	1	3	1	G3XAI2	0	2075.94	High	0	3.668e-05	3.34
	FALSE	High	GIETPQCDQSTGQCVCVEGVEGPR	3xCarbamidomethyl [C7; C14; C16]	1.96317e-05	0	1	3	2	G3XAI2	0	2663.15	High	0	4.522e-06	4.7
	FALSE	High	ISGVIGPYR		0.032428	0.000320199	1	3	2	G3XAI2	0	961.547	High	0.0001924	0.01846	2.3
	FALSE	High	LHTLGDNLLDSR		0.0320066	0.000320199	1	3	2	G3XAI2	0	1353.71	High	0.0005466	0.02924	2.6
	FALSE	High	SCACNPLGTIPGGNPCDSETGHCYCK	5xCarbamidomethyl [C2; C4; C16; C23; C25]	0.0660064	0.00115911	1	3	1	G3XAI2	0	2912.15	High	0.0008662	0.04134	2.36
	FALSE	High	DRVEDVMMER		0.197504	0.00473328	1	3	1	G3XAI2	1	1279.58	High	0.003119	0.1435	2.66
FALSE	High	Master Protein	Q14767	Latent-transforming growth factor beta-binding protein 2 OS=Homo sapiens GN=LTBP2 PE=1 SV=3	0	60.617	16	18	32	18	1	1821	194.9	5.19	84.52	18	cell organization and biogenesis;regulation of biological process;response to stimulus;transport	cell surface;extracellular;membrane	metal ion binding;protein binding	Pf00683, Pf06247, Pf07645, Pf12662	4053	LTBP2	14	Hypothesized Pathways in Pathogenesis of Cardiovascular Disease	ENSG00000119681.11
	Checked	Confidence	Sequence	Modifications	Qvality PEP	Qvality q-value	# Protein Groups	# Proteins	# PSMs	Master Protein Accessions	# Missed Cleavages	Theo. MH+ [Da]	Confidence (by Search Engine): Sequest HT	Percolator q-Value (by Search Engine): Sequest HT	Percolator PEP (by Search Engine): Sequest HT	XCorr (by Search Engine): Sequest HT
	FALSE	High	IVFTPTICK	1xCarbamidomethyl [C8]	0.0221581	0	1	5	2	Q14767	0	1078.6	High	0	0.01196	2.24
	FALSE	High	KVTNDVCSEPLR	1xCarbamidomethyl [C7]	0.00256806	0	1	4	3	Q14767	1	1417.71	High	0	0.001062	2.71
	FALSE	High	SSEVYAQLCNVAR	1xCarbamidomethyl [C9]	0.000181962	0	1	5	2	Q14767	0	1496.72	High	0	0.0001743	3.71
	FALSE	High	TTYTECCCQDGEAWSQQCALCPPR	5xCarbamidomethyl [C6; C7; C8; C18; C21]	0.000414142	0	1	5	2	Q14767	0	2978.16	High	0	0.0001373	3.89
	FALSE	High	EICPAGHGYTYASSDIR	1xCarbamidomethyl [C3]	0.000126814	0	1	5	4	Q14767	0	1896.85	High	0	3.657e-05	3.89
	FALSE	High	EQDAPVAGLQPVER		0.0100748	0	1	4	1	Q14767	0	1508.77	High	0	0.004951	3.07
	FALSE	High	AISMLQGLCYR	1xCarbamidomethyl [C9]	0.00196586	0	1	5	1	Q14767	0	1311.65	High	0	0.0007926	2.64
	FALSE	High	CPLPGTEAFR	1xCarbamidomethyl [C1]	0.0184196	0	1	5	1	Q14767	0	1147.56	High	0	0.009746	2.6
	FALSE	High	CSCEQGYEVTSDEK	2xCarbamidomethyl [C1; C3]	0.00111391	0	1	5	1	Q14767	0	1691.65	High	0	0.0004175	2.9
	FALSE	High	CHCSPGYVAEAGPPHCTAK	3xCarbamidomethyl [C1; C3; C16]	0.000169059	0	1	4	2	Q14767	0	2098.89	High	0	0.0001761	4.91
	FALSE	High	DCDGGYRPSPLGDSCEDVDECEDPQSSCLGGECK	5xCarbamidomethyl [C2; C15; C21; C28; C33]	0.00798196	0	1	6	1	Q14767	0	3850.45	High	0	0.003795	2.88
	FALSE	High	CEEVIPDEEFDPQNSR	1xCarbamidomethyl [C1]	0.00106299	0	1	5	3	Q14767	0	1963.83	High	0	0.000395	3.26
	FALSE	High	GQSGSCVDVNECLTPGVCAHGK	3xCarbamidomethyl [C6; C12; C18]	5.99687e-05	0	1	5	1	Q14767	0	2332.01	High	0	1.58e-05	5.12
	FALSE	High	GAGGQSMSEAPTGDHAPAPTR		0.00186354	0	1	5	3	Q14767	0	1994.9	High	0	0.000937	4.75
	FALSE	High	CVCSPGYQLHPSQAYCTDDNECLR	4xCarbamidomethyl [C1; C3; C16; C22]	0.061143	0.000890901	1	5	1	Q14767	0	2930.2	High	0.0007119	0.03781	1.66
	FALSE	High	GAGGQSMSEAPTGDHAPAPTR	1xOxidation [M7]	0.0415378	0.000890901	1	5	1	Q14767	0	2010.89	High	0.0005466	0.02442	3.01
	FALSE	High	QSTFTLPLSNQLASVNPSLVK		0.087146	0.0016819	1	5	1	Q14767	0	2244.22	High	0.001168	0.05636	1.44
	FALSE	High	ALLEAPLK		0.101186	0.0016819	1	5	1	Q14767	0	854.535	High	0.001168	0.06686	2.11
	FALSE	High	CVCSPGYQLHPSQAYCTDDNECLRDPCK	5xCarbamidomethyl [C1; C3; C16; C22; C27]	0.134017	0.00327546	1	5	1	Q14767	1	3430.4	High	0.002115	0.09207	2.14
FALSE	High	Master Protein	A0A024RAL1	Chondroitin sulfate proteoglycan 2 (Versican), isoform CRA_c OS=Homo sapiens GN=CSPG2 PE=4 SV=1	0	60.554	10	19	39	1	1	2409	264.9	4.54	99.87	19	cell differentiation;cell organization and biogenesis;development;metabolic process	extracellular;membrane;organelle lumen	metal ion binding;protein binding;structural molecule activity	Pf00008, Pf00059, Pf00084, Pf00193, Pf07645, Pf12947	1462	VCAN	5	Spinal Cord Injury	ENSG00000038427.15
	Checked	Confidence	Sequence	Modifications	Qvality PEP	Qvality q-value	# Protein Groups	# Proteins	# PSMs	Master Protein Accessions	# Missed Cleavages	Theo. MH+ [Da]	Confidence (by Search Engine): Sequest HT	Percolator q-Value (by Search Engine): Sequest HT	Percolator PEP (by Search Engine): Sequest HT	XCorr (by Search Engine): Sequest HT
	FALSE	High	ITCMNPSAYQR	1xCarbamidomethyl [C3]; 1xOxidation [M4]	0.0057973	0	2	7	1	Q59FG9; A0A024RAL1	0	1356.6	High	0	0.002653	1.51
	FALSE	High	ITCMNPSAYQR	1xCarbamidomethyl [C3]	0.00166343	0	2	7	2	Q59FG9; A0A024RAL1	0	1340.61	High	0	0.003408	3.23
	FALSE	High	QEIESETTSEEQIQEEK		1.14218e-05	0	2	5	2	Q59FG9; A0A024RAL1	0	2036.91	High	0	2.454e-06	4.5
	FALSE	High	NGFDQCDYGWLSDASVR	1xCarbamidomethyl [C6]	7.57816e-05	0	2	7	2	Q59FG9; A0A024RAL1	0	1989.84	High	0	2.052e-05	4.3
	FALSE	High	LGEPNYGAEIR		0.00876146	0	2	6	1	Q59FG9; A0A024RAL1	0	1218.61	High	0	0.00424	2.93
	FALSE	High	LATVGELQAAWR		0.000372126	0	2	7	4	Q59FG9; A0A024RAL1	0	1314.72	High	0	0.003126	3.72
	FALSE	High	LLASDAGLYR		0.0268158	0	2	8	2	Q59FG9; A0A024RAL1	0	1078.59	High	0.0007119	0.03134	2.49
	FALSE	High	VGHDYQWIGLNDK		0.0226005	0	2	7	2	Q59FG9; A0A024RAL1	0	1544.75	High	0.0005466	0.02368	2.93
	FALSE	High	YTLNFEAAQK		0.029783	0	2	7	1	Q59FG9; A0A024RAL1	0	1184.59	High	0	0.01672	2.75
	FALSE	High	VSVPTHPEAVGDASLTVVK		1.42419e-05	0	2	8	2	Q59FG9; A0A024RAL1	0	1906.03	High	0	0.0001455	4.64
	FALSE	High	AQCGGGLLGVR	1xCarbamidomethyl [C3]	0.00968077	0	2	7	2	Q59FG9; A0A024RAL1	0	1087.57	High	0	0.007404	2.93
	FALSE	High	CLCLPSYVGALCEQDTETCDYGWHK	4xCarbamidomethyl [C1; C3; C12; C19]	0.0096166	0	2	7	2	Q59FG9; A0A024RAL1	0	3062.28	High	0	0.004696	2.4
	FALSE	High	GQDSTIAASEQQVAAR		0.000225374	0	2	4	1	Q59FG9; A0A024RAL1	0	1631.8	High	0	6.94e-05	3.4
	FALSE	High	KGTVACGQPPVVENAK	1xCarbamidomethyl [C6]	0.00545966	0	2	7	4	Q59FG9; A0A024RAL1	1	1654.86	High	0	0.01475	3.72
	FALSE	High	ETTVLVAQNGNIK		0.00265528	0	2	8	1	Q59FG9; A0A024RAL1	0	1386.76	High	0	0.001104	3.05
	FALSE	High	GTVACGQPPVVENAK	1xCarbamidomethyl [C5]	0.00438093	0	2	7	2	Q59FG9; A0A024RAL1	0	1526.76	High	0	0.001947	3.22
	FALSE	High	MFEHDFR		0.0530994	0.000890901	2	7	2	Q59FG9; A0A024RAL1	0	981.425	High	0.003119	0.1468	2.12
	FALSE	High	FTFEEAAK		0.0730628	0.00115911	2	7	3	Q59FG9; A0A024RAL1	0	942.457	High	0.003119	0.1555	2.09
	FALSE	High	YEINSLIR		0.115143	0.00249891	2	7	2	Q59FG9; A0A024RAL1	0	1007.55	High	0.001652	0.07736	1.99
	FALSE	High	FDAYCFK	1xCarbamidomethyl [C5]	0.179089	0.00427568	1	3	1	A0A024RAL1	0	950.408	High	0.002696	0.1281	2.1
FALSE	High	Master Protein	Q15582	Transforming growth factor-beta-induced protein ig-h3 OS=Homo sapiens GN=TGFBI PE=1 SV=1	0	59.705	30	15	36	15	1	683	74.6	7.71	95.43	15	cell differentiation;cell organization and biogenesis;cell proliferation;metabolic process;regulation of biological process;response to stimulus	extracellular;membrane	protein binding	Pf02469, Pf07546	7045	TGFBI	5		ENSG00000120708.16
	Checked	Confidence	Sequence	Modifications	Qvality PEP	Qvality q-value	# Protein Groups	# Proteins	# PSMs	Master Protein Accessions	# Missed Cleavages	Theo. MH+ [Da]	Confidence (by Search Engine): Sequest HT	Percolator q-Value (by Search Engine): Sequest HT	Percolator PEP (by Search Engine): Sequest HT	XCorr (by Search Engine): Sequest HT
	FALSE	High	LTLLAPLNSVFK		0.00251712	0	1	8	2	Q15582	0	1315.8	High	0	0.001044	3.1
	FALSE	High	NSLCIENSCIAAHDKR	2xCarbamidomethyl [C4; C9]	2.48084e-05	0	1	4	2	Q15582	1	1887.88	High	0	5.873e-06	4.53
	FALSE	High	ILGDPEALR		0.0299788	0	1	6	2	Q15582	0	983.552	High	0	0.01691	2.74
	FALSE	High	VLTPPMGTVMDVLK		0.00166343	0	1	4	4	Q15582	0	1500.82	High	0	0.003369	3.13
	FALSE	High	YLYHGQTLETLGGK		3.58359e-05	0	1	6	5	Q15582	0	1579.81	High	0	8.85e-06	4.76
	FALSE	High	SLQGDKLEVSLK		0.0010773	0	1	4	4	Q15582	1	1316.74	High	0	0.0004018	3.17
	FALSE	High	SPYQLVLQHSR		0.00256806	0	1	3	1	Q15582	0	1327.71	High	0	0.001065	3.01
	FALSE	High	STVISYECCPGYEK	2xCarbamidomethyl [C8; C9]	0.000509522	0	1	4	2	Q15582	0	1692.72	High	0	0.0001741	3.29
	FALSE	High	EGVYTVFAPTNEAFR		0.000602215	0	1	5	1	Q15582	0	1700.83	High	0	0.000209	3.58
	FALSE	High	AAVAASGLNTMLEGNGQYTLLAPTNEAFEK		3.09336e-05	0	1	4	3	Q15582	0	3081.52	High	0	7.494e-06	5.54
	FALSE	High	FSMLVAAIQSAGLTETLNR		3.85711e-05	0	1	4	2	Q15582	0	2022.07	High	0	9.621e-06	4.32
	FALSE	High	GDELADSALEIFK		0.000688369	0	1	5	2	Q15582	0	1407.7	High	0	0.004456	3.5
	FALSE	High	YGTLFTMDR		0.0607534	0.000890901	1	4	2	Q15582	0	1103.52	High	0.0007119	0.03763	2.31
	FALSE	High	DLLNNHILK		0.062725	0.00115911	1	5	3	Q15582	0	1079.62	High	0.002401	0.1148	2.51
	FALSE	High	ELANILK		0.270854	0.00724471	1	4	1	Q15582	0	800.488	High	0.004925	0.2068	1.64
FALSE	High	Master Protein	V9HWB8	Pyruvate kinase OS=Homo sapiens GN=HEL-S-30 PE=1 SV=1	0	58.472	39	15	29	1	1	531	57.9	7.84	88.04	15	cell death;cell organization and biogenesis;metabolic process;response to stimulus;transport	cytoplasm;cytosol;extracellular;mitochondrion;nucleus;organelle lumen	catalytic activity;metal ion binding;nucleotide binding;protein binding;RNA binding	Pf00224, Pf02887	5315	PKM	15	Amino Acid metabolism; Glycolysis and Gluconeogenesis; Photodynamic therapy-induced HIF-1 survival signaling	ENSG00000067225.17	Glucagon signaling pathway; Purine metabolism; Viral carcinogenesis; Biosynthesis of amino acids; Type II diabetes mellitus; Carbon metabolism; Glycolysis / Gluconeogenesis; Pyruvate metabolism; Central carbon metabolism in cancer; Metabolic pathways
	Checked	Confidence	Sequence	Modifications	Qvality PEP	Qvality q-value	# Protein Groups	# Proteins	# PSMs	Master Protein Accessions	# Missed Cleavages	Theo. MH+ [Da]	Confidence (by Search Engine): Sequest HT	Percolator q-Value (by Search Engine): Sequest HT	Percolator PEP (by Search Engine): Sequest HT	XCorr (by Search Engine): Sequest HT
	FALSE	High	IYVDDGLISLQVK		0.000377136	0	2	7	2	A0A024R5Z9; V9HWB8	0	1462.82	High	0	0.0001241	3.04
	FALSE	High	ITLDNAYMEK		0.0013888	0	2	10	2	A0A024R5Z9; V9HWB8	0	1197.58	High	0	0.0005363	1.98
	FALSE	High	NTGIICTIGPASR	1xCarbamidomethyl [C6]	0.0034915	0	2	11	1	A0A024R5Z9; V9HWB8	0	1359.7	High	0	0.001506	3.23
	FALSE	High	LAPITSDPTEATAVGAVEASFK		4.96316e-07	0	1	5	4	V9HWB8	0	2175.12	High	0	7.311e-08	5.24
	FALSE	High	LDIDSPPITAR		0.00201911	0	2	13	1	A0A024R5Z9; V9HWB8	0	1197.65	High	0	0.0008166	2.55
	FALSE	High	TATESFASDPILYRPVAVALDTK		0.000105867	0	2	8	3	A0A024R5Z9; V9HWB8	0	2465.29	High	0	0.00128	4.87
	FALSE	High	DPVQEAWAEDVDLR		1.86092e-05	0	2	7	2	A0A024R5Z9; V9HWB8	0	1642.77	High	0	4.248e-06	5.04
	FALSE	High	AEGSDVANAVLDGADCIMLSGETAK	1xCarbamidomethyl [C16]	1.34417e-06	0	2	8	4	A0A024R5Z9; V9HWB8	0	2494.14	High	0	2.234e-07	6.34
	FALSE	High	CDENILWLDYK	1xCarbamidomethyl [C1]	0.0173556	0	2	9	1	A0A024R5Z9; V9HWB8	0	1468.68	High	0	0.009099	1.25
	FALSE	High	GDLGIEIPAEK		0.0096166	0	2	13	2	A0A024R5Z9; V9HWB8	0	1141.61	High	0	0.004695	2.39
	FALSE	High	GADFLVTEVENGGSLGSK		1.59564e-05	0	2	8	2	A0A024R5Z9; V9HWB8	0	1779.88	High	0	3.582e-06	4.62
	FALSE	High	KGVNLPGAAVDLPAVSEK		0.001436	0	2	10	2	A0A024R5Z9; V9HWB8	1	1764.99	High	0	0.00135	4.13
	FALSE	High	GVNLPGAAVDLPAVSEK		0.0259494	0	2	10	1	A0A024R5Z9; V9HWB8	0	1636.89	High	0	0.01436	3.49
	FALSE	High	GDYPLEAVR		0.182229	0.00452759	2	8	1	A0A024R5Z9; V9HWB8	0	1019.52	High	0.002846	0.1306	1.64
	FALSE	High	GIFPVLCK	1xCarbamidomethyl [C7]	0.187566	0.00452759	2	8	1	A0A024R5Z9; V9HWB8	0	933.523	High	0.002846	0.1352	1.29
FALSE	High	Master Protein	B4DID6	cDNA FLJ52545, highly similar to Dickkopf-related protein 3 OS=Homo sapiens PE=2 SV=1	0	58.415	40	9	48	9	1	364	39.8	4.67	160.74	9	development;regulation of biological process;response to stimulus	extracellular		Pf04706, Pf06607, Pf11703	27122	DKK3	11
	Checked	Confidence	Sequence	Modifications	Qvality PEP	Qvality q-value	# Protein Groups	# Proteins	# PSMs	Master Protein Accessions	# Missed Cleavages	Theo. MH+ [Da]	Confidence (by Search Engine): Sequest HT	Percolator q-Value (by Search Engine): Sequest HT	Percolator PEP (by Search Engine): Sequest HT	XCorr (by Search Engine): Sequest HT
	FALSE	High	LLDLITWELEPDGALDR		1.84053e-06	0	1	8	7	B4DID6	0	1969.03	High	0	1.184e-05	4.51
	FALSE	High	SAVEEMEAEEAAAK		0.000106578	0	1	10	2	B4DID6	0	1464.65	High	0	7.661e-05	4.25
	FALSE	High	DQDGEILLPR		0.00899777	0	1	7	3	B4DID6	0	1155.6	High	0	0.01147	3.22
	FALSE	High	DSECCGDQLCVWGHCTK	4xCarbamidomethyl [C4; C5; C10; C15]	1.08524e-06	0	1	9	6	B4DID6	0	2111.8	High	0	7.558e-06	5.22
	FALSE	High	DCQPGLCCAFQR	3xCarbamidomethyl [C2; C7; C8]	0.00363419	0	1	9	2	B4DID6	0	1511.62	High	0	0.006445	2.94
	FALSE	High	GLLFPVCTPLPVEGELCHDPASR	2xCarbamidomethyl [C7; C17]	9.03847e-06	0	1	7	12	B4DID6	0	2564.26	High	0	1.066e-05	5.73
	FALSE	High	EVPDEYEVGSFMEEVR		7.18344e-05	0	1	6	4	B4DID6	0	1914.84	High	0	0.0001139	3.7
	FALSE	High	EVEELMEDTQHK	1xOxidation [M6]	0.000502754	0	1	8	5	B4DID6	0	1503.66	High	0	0.000171	2.95
	FALSE	High	EVEELMEDTQHK		0.000271777	0	1	8	6	B4DID6	0	1487.67	High	0	0.0002976	3.96
	FALSE	High	SLTEEMALGEPAAAAAALLGGEEI		0.044034	0.000890901	1	4	1	B4DID6	0	2314.15	High	0.0005466	0.02597	3.71
FALSE	High	Master Protein	P63261	Actin, cytoplasmic 2 OS=Homo sapiens GN=ACTG1 PE=1 SV=1	0	57.001	35	9	26	5	1	375	41.8	5.48	86.35	9	cell organization and biogenesis;cellular component movement;regulation of biological process;response to stimulus	cytoplasm;cytoskeleton;cytosol;membrane;nucleus	nucleotide binding;protein binding;structural molecule activity	Pf00022	71	ACTG1	17	Striated Muscle Contraction; Focal Adhesion; Regulation of Actin Cytoskeleton; Common Pathways Underlying Drug Addiction; Arrhythmogenic Right Ventricular Cardiomyopathy; Fas Ligand (FasL) pathway and Stress induction of Heat Shock Proteins (HSP) regulation; Myometrial Relaxation and Contraction Pathways; Pathogenic Escherichia coli infection	ENSG00000184009.9	Thyroid hormone signaling pathway; Pathogenic Escherichia coli infection; Viral myocarditis; Regulation of actin cytoskeleton; Apoptosis; Rap1 signaling pathway; Platelet activation; Arrhythmogenic right ventricular cardiomyopathy (ARVC); Bacterial invasion of epithelial cells; Salmonella infection; Dilated cardiomyopathy; Influenza A; Focal adhesion; Tight junction; Vibrio cholerae infection; Ph…
	Checked	Confidence	Sequence	Modifications	Qvality PEP	Qvality q-value	# Protein Groups	# Proteins	# PSMs	Master Protein Accessions	# Missed Cleavages	Theo. MH+ [Da]	Confidence (by Search Engine): Sequest HT	Percolator q-Value (by Search Engine): Sequest HT	Percolator PEP (by Search Engine): Sequest HT	XCorr (by Search Engine): Sequest HT
	FALSE	High	QEYDESGPSIVHR		0.000384777	0	1	22	3	P63261	0	1516.7	High	0	0.0002561	3.42
	FALSE	High	LCYVALDFEQEMATAASSSSLEK	1xCarbamidomethyl [C2]	2.95304e-08	0	1	20	2	P63261	0	2550.17	High	0	3.074e-09	4.67
	FALSE	High	VAPEEHPVLLTEAPLNPK		8.10538e-08	0	1	35	5	P63261	0	1954.06	High	0	9.515e-09	6.42
	FALSE	High	SYELPDGQVITIGNER		0.000132891	0	3	38	2	A8K3K1; Q562R1; P63261	0	1790.89	High	0	0.000235	4.51
	FALSE	High	DLYANTVLSGGTTMYPGIADR		3.54433e-06	0	1	20	6	P63261	0	2215.07	High	0	6.616e-07	5.63
	FALSE	High	EITALAPSTMK		0.00653627	0	2	31	2	A8K3K1; P63261	0	1161.62	High	0	0.003049	2.69
	FALSE	High	AVFPSIVGRPR		0.00157684	0	2	41	3	A8K3K1; P63261	0	1198.71	High	0	0.0113	2.2
	FALSE	High	DLTDYLMK		0.105656	0.0022283	3	29	1	A8K3K1; Q562R1; P63261	0	998.486	High	0.001492	0.07045	1.96
	FALSE	High	GYSFTTTAER		0.157443	0.00350841	1	16	2	P63261	0	1132.53	High	0.002248	0.111	2.72
FALSE	High	Master Protein	P35556	Fibrillin-2 OS=Homo sapiens GN=FBN2 PE=1 SV=3	0	54.146	9	17	24	15	1	2912	314.6	4.86	58.11	17	cell organization and biogenesis;regulation of biological process	extracellular	metal ion binding;protein binding;structural molecule activity	Pf00683, Pf07645, Pf12662, Pf12947, Pf14670	2201	FBN2	5	Hypothesized Pathways in Pathogenesis of Cardiovascular Disease	ENSG00000138829.11
	Checked	Confidence	Sequence	Modifications	Qvality PEP	Qvality q-value	# Protein Groups	# Proteins	# PSMs	Master Protein Accessions	# Missed Cleavages	Theo. MH+ [Da]	Confidence (by Search Engine): Sequest HT	Percolator q-Value (by Search Engine): Sequest HT	Percolator PEP (by Search Engine): Sequest HT	XCorr (by Search Engine): Sequest HT
	FALSE	High	NCIDIDECLVNR	2xCarbamidomethyl [C2; C8]	0.00287684	0	1	3	1	P35556	0	1520.68	High	0	0.00121	2.93
	FALSE	High	NCMDIDECERNPLLCR	3xCarbamidomethyl [C2; C8; C15]	0.00968077	0	1	4	2	P35556	1	2094.88	High	0.002248	0.09747	3.21
	FALSE	High	MPGEGWGDPCELCPK	2xCarbamidomethyl [C10; C13]	0.0021017	0	1	2	1	P35556	0	1732.71	High	0	0.0008489	3.33
	FALSE	High	LSSTGLICIDSLK	1xCarbamidomethyl [C8]	0.000586324	0	1	3	1	P35556	0	1406.76	High	0	0.0002028	3.34
	FALSE	High	NLIGTFMCICPPGMAR	2xCarbamidomethyl [C8; C10]	0.0089381	0	1	2	1	P35556	0	1837.86	High	0	0.004338	2.09
	FALSE	High	LLCDNGLCR	2xCarbamidomethyl [C3; C8]	0.0186646	0	1	3	1	P35556	0	1120.52	High	0	0.009884	2.2
	FALSE	High	YECNCPPDFQLNPTGVGCVDNR	3xCarbamidomethyl [C3; C5; C18]	0.00320124	0	1	2	1	P35556	0	2612.1	High	0	0.001367	2.95
	FALSE	High	SECCATLGAAWGSPCER	3xCarbamidomethyl [C3; C4; C15]	0.00241823	0	1	5	1	P35556	0	1911.78	High	0	0.0009932	3.07
	FALSE	High	TLPGGNQCIVPICR	2xCarbamidomethyl [C8; C13]	0.00595397	0	2	9	4	P35556; P35555	0	1584.8	High	0	0.003202	2.97
	FALSE	High	TGPCFTQVNNQMCQGQLTGIVCTK	3xCarbamidomethyl [C4; C13; C22]	0.00484204	0	1	5	1	P35556	0	2742.25	High	0	0.002167	3.31
	FALSE	High	DINECALDPDICANGICENLR	3xCarbamidomethyl [C5; C12; C17]	1.29691e-05	0	1	3	1	P35556	0	2462.07	High	0	2.83e-06	4.07
	FALSE	High	DLDECAEGLHDCESR	2xCarbamidomethyl [C5; C12]	1.58501e-05	0	1	2	2	P35556	0	1805.71	High	0	3.54e-06	3.82
	FALSE	High	EDCVDINECSLSDNLCR	3xCarbamidomethyl [C3; C9; C16]	1.89862e-05	0	1	4	1	P35556	0	2098.85	High	0	4.341e-06	4.1
	FALSE	High	CECPMGYNLDYTGVR	2xCarbamidomethyl [C1; C3]	0.00426555	0	1	2	2	P35556	0	1834.76	High	0	0.001956	2.66
	FALSE	High	CACVYGFTGPQCER	3xCarbamidomethyl [C1; C3; C12]	0.0192914	0	1	4	1	P35556	0	1704.69	High	0	0.0103	1.69
	FALSE	High	GFIPNIR		0.12925	0.00301083	2	6	2	P35556; P35555	0	816.473	High	0.004174	0.1904	1.46
	FALSE	High	CWGIGTIPEACPVR	2xCarbamidomethyl [C1; C11]	0.203212	0.00473328	1	3	1	P35556	0	1615.77	High	0.003119	0.1482	1.37
FALSE	High	Master Protein	B4DPQ0	Complement C1r subcomponent OS=Homo sapiens GN=C1R PE=1 SV=1	0	53.671	26	14	26	14	1	719	81.8	6.37	63.56	14	defense response;metabolic process;regulation of biological process;response to stimulus	extracellular	catalytic activity;metal ion binding;protein binding	Pf00084, Pf00089, Pf00431, Pf07645, Pf12662, Pf14670	715	C1R	12	Oxidative Damage; Complement and Coagulation Cascades; Complement Activation	ENSG00000159403.15
	Checked	Confidence	Sequence	Modifications	Qvality PEP	Qvality q-value	# Protein Groups	# Proteins	# PSMs	Master Protein Accessions	# Missed Cleavages	Theo. MH+ [Da]	Confidence (by Search Engine): Sequest HT	Percolator q-Value (by Search Engine): Sequest HT	Percolator PEP (by Search Engine): Sequest HT	XCorr (by Search Engine): Sequest HT
	FALSE	High	QDACQGDSGGVFAVR	1xCarbamidomethyl [C4]	0.000268166	0	1	7	1	B4DPQ0	0	1566.7	High	0	8.464e-05	4.92
	FALSE	High	LPVANPQACENWLR	1xCarbamidomethyl [C9]	3.8314e-05	0	1	7	2	B4DPQ0	0	1667.83	High	0	0.0001396	4.51
	FALSE	High	IQYYCHEPYYK	1xCarbamidomethyl [C5]	0.00120694	0	1	7	2	B4DPQ0	0	1563.69	High	0	0.000458	2.77
	FALSE	High	VLNYVDWIK		0.010008	0	1	7	2	B4DPQ0	0	1149.63	High	0	0.0049	2.35
	FALSE	High	YTTTMGVNTYK		0.0195479	0	1	7	2	B4DPQ0	0	1278.6	High	0	0.01044	2.9
	FALSE	High	WILTAAHTLYPK		0.00393726	0	1	9	4	B4DPQ0	0	1413.79	High	0	0.001727	2.31
	FALSE	High	TLDEFTIIQNLQPQYQFR		5.27101e-07	0	1	8	4	B4DPQ0	0	2254.15	High	0	7.798e-08	4.99
	FALSE	High	CLPVCGKPVNPVEQR	2xCarbamidomethyl [C1; C5]	2.27429e-05	0	1	7	1	B4DPQ0	0	1752.89	High	0	5.322e-06	3.65
	FALSE	High	GFLAYYQAVDLDECASR	1xCarbamidomethyl [C14]	4.46838e-05	0	1	12	1	B4DPQ0	0	1977.9	High	0	1.133e-05	3.61
	FALSE	High	FCGQLGSPLGNPPGKK	1xCarbamidomethyl [C2]	0.00619692	0	1	8	2	B4DPQ0	1	1656.85	High	0	0.002869	3.22
	FALSE	High	FCGQLGSPLGNPPGK	1xCarbamidomethyl [C2]	0.00666824	0	1	8	1	B4DPQ0	0	1528.76	High	0	0.003106	3.41
	FALSE	High	ESEQGVYTCTAQGIWK	1xCarbamidomethyl [C9]	3.78051e-05	0	1	7	2	B4DPQ0	0	1856.85	High	0	9.415e-06	4.4
	FALSE	High	YTTTMGVNTYK	1xOxidation [M5]	0.0348436	0.000320199	1	7	2	B4DPQ0	0	1294.6	High	0.0001924	0.02006	1.51
	FALSE	High	QRPPDLDTSSNAVDLLFFTDESGDSR		0.062725	0.00115911	1	8	1	B4DPQ0	0	2882.34	High	0.0008662	0.03895	1.88
	FALSE	High	DYFIATCK	1xCarbamidomethyl [C7]	0.219919	0.00473328	1	8	1	B4DPQ0	0	1017.47	High	0.003119	0.1624	1.67
FALSE	High	Master Protein	P12814	Alpha-actinin-1 OS=Homo sapiens GN=ACTN1 PE=1 SV=2	0	53.639	25	17	19	11	1	892	103	5.41	50.7	17	cell differentiation;cell organization and biogenesis;regulation of biological process;transport	cytoplasm;cytoskeleton;cytosol;extracellular;membrane;organelle lumen	metal ion binding;protein binding;RNA binding	Pf00036, Pf00307, Pf00435, Pf08726, Pf11971, Pf13405, Pf13499	87	ACTN1	14	Focal Adhesion; Arrhythmogenic Right Ventricular Cardiomyopathy; Regulation of Actin Cytoskeleton	ENSG00000072110.13	Regulation of actin cytoskeleton; Tight junction; Viral carcinogenesis; Leukocyte transendothelial migration; Focal adhesion; Amoebiasis; Systemic lupus erythematosus; Adherens junction; Arrhythmogenic right ventricular cardiomyopathy (ARVC)
	Checked	Confidence	Sequence	Modifications	Qvality PEP	Qvality q-value	# Protein Groups	# Proteins	# PSMs	Master Protein Accessions	# Missed Cleavages	Theo. MH+ [Da]	Confidence (by Search Engine): Sequest HT	Percolator q-Value (by Search Engine): Sequest HT	Percolator PEP (by Search Engine): Sequest HT	XCorr (by Search Engine): Sequest HT
	FALSE	High	MLDAEDIVGTARPDEK		1.18894e-05	0	1	7	2	P12814	0	1759.85	High	0	2.567e-06	4.88
	FALSE	High	LVSIGAEEIVDGNVK		0.00115949	0	1	13	1	P12814	0	1542.84	High	0	0.0004371	3.49
	FALSE	High	LASDLLEWIR		0.00905783	0	2	9	1	P12814; O43707	0	1215.67	High	0	0.00439	2.28
	FALSE	High	LAILGIHNEVSK		0.0162444	0	1	7	1	P12814	0	1293.75	High	0	0.008476	1.75
	FALSE	High	LLETIDQLYLEYAK		0.00443979	0	1	9	1	P12814	0	1711.92	High	0	0.001965	2.1
	FALSE	High	VGWEQLLTTIAR		0.00611486	0	2	17	1	P12814; O43707	0	1386.77	High	0	0.002831	1.88
	FALSE	High	VLAVNQENEQLMEDYEK		4.80943e-05	0	1	6	1	P12814	0	2051.96	High	0	1.229e-05	3.78
	FALSE	High	VEQIAAIAQELNELDYYDSPSVNAR		0.0226005	0	1	8	1	P12814	0	2808.37	High	0	0.01223	1.6
	FALSE	High	DLLLDPAWEK		0.0105546	0	2	14	1	P12814; O43707	0	1199.63	High	0	0.005219	2.28
	FALSE	High	EGLLLWCQR	1xCarbamidomethyl [C7]	0.0247823	0	2	18	1	P12814; O43707	0	1174.6	High	0	0.01363	2.07
	FALSE	High	ELPPDQAEYCIAR	1xCarbamidomethyl [C10]	0.000688369	0	2	13	2	P12814; O43707	0	1561.73	High	0	0.002805	2.94
	FALSE	High	DYETATLSEIK		0.00383354	0	1	8	1	P12814	0	1269.62	High	0	0.001666	1.92
	FALSE	High	AGTQIENIEEDFR		0.00142643	0	1	12	1	P12814	0	1521.72	High	0	0.000551	3.64
	FALSE	High	DDPLTNLNTAFDVAEK		0.000160253	0	1	7	1	P12814	0	1762.85	High	0	4.738e-05	3.57
	FALSE	High	ETADTDTADQVMASFK		0.000264604	0	1	7	1	P12814	0	1729.76	High	0	8.349e-05	4.26
	FALSE	High	TIPWLENR		0.0386722	0.000630936	1	11	1	P12814	0	1028.55	High	0.0003787	0.02252	1.8
	FALSE	High	ALDFIASK		0.0514179	0.000890901	2	17	1	P12814; O43707	0	864.483	High	0.0007119	0.03095	2.52
FALSE	High	Master Protein	Q14315	Filamin-C OS=Homo sapiens GN=FLNC PE=1 SV=3	0	53.271	9	17	18	13	1	2725	290.8	5.97	53.01	17	cell organization and biogenesis	cytoplasm;cytoskeleton;cytosol;membrane	protein binding	Pf00307, Pf00630	2318	FLNC	7		ENSG00000128591.15	Focal adhesion; Proteoglycans in cancer; MAPK signaling pathway; Salmonella infection
	Checked	Confidence	Sequence	Modifications	Qvality PEP	Qvality q-value	# Protein Groups	# Proteins	# PSMs	Master Protein Accessions	# Missed Cleavages	Theo. MH+ [Da]	Confidence (by Search Engine): Sequest HT	Percolator q-Value (by Search Engine): Sequest HT	Percolator PEP (by Search Engine): Sequest HT	XCorr (by Search Engine): Sequest HT
	FALSE	High	ITESDLSQLTASIR		8.6625e-05	0	1	2	1	Q14315	0	1533.81	High	0	2.377e-05	3.33
	FALSE	High	LTVTSLQETGLK		0.00603388	0	1	2	1	Q14315	0	1289.73	High	0	0.002788	2.15
	FALSE	High	QAPSIATIGSTCDLNLK	1xCarbamidomethyl [C12]	0.000185649	0	1	2	1	Q14315	0	1788.92	High	0	5.586e-05	3.51
	FALSE	High	LLGWIQNK		0.0271703	0	3	10	2	P21333; A0A024R321; Q14315	0	971.567	High	0.001168	0.06215	1.86
	FALSE	High	VPQLPITNFNR		0.0133159	0	1	1	1	Q14315	0	1298.72	High	0	0.006783	2.71
	FALSE	High	VAVGQEQAFSVNTR		0.00156633	0	1	1	1	Q14315	0	1505.77	High	0	0.0006111	3.23
	FALSE	High	VEAAEIVEGEDSAYSVR		5.74971e-07	0	1	2	1	Q14315	0	1823.87	High	0	8.574e-08	4.8
	FALSE	High	SPFVVNVAPPLDLSK		0.000519845	0	1	1	1	Q14315	0	1582.88	High	0	0.0001782	3.13
	FALSE	High	TSQLNVGTSTDVSLK		7.52766e-05	0	1	2	1	Q14315	0	1549.81	High	0	2.031e-05	3.98
	FALSE	High	EAGAGGLSIAVEGPSK		0.000202508	0	2	6	1	A0A024R321; Q14315	0	1442.75	High	0	6.19e-05	4.12
	FALSE	High	APLQVAVLGPTGVAEPVEVR		0.012544	0	1	2	1	Q14315	0	2002.13	High	0	0.006344	3.01
	FALSE	High	AFGPGLEGGLVNK		0.0106958	0	1	1	1	Q14315	0	1258.68	High	0	0.005275	2.72
	FALSE	High	FNDEHIPDSPFVVPVASLSDDAR		0.000237758	0	1	2	1	Q14315	0	2527.21	High	0	7.397e-05	4.5
	FALSE	High	GAGTGGLGLTVEGPCEAK	1xCarbamidomethyl [C15]	0.000760977	0	2	5	1	A0A024R321; Q14315	0	1673.82	High	0	0.000273	3.58
	FALSE	High	DLAEDAPWK		0.10308	0.00196152	3	10	1	P21333; A0A024R321; Q14315	0	1044.5	High	0.001492	0.0685	2.35
	FALSE	High	VSGPGVEPHGVLR		0.165037	0.00376927	1	1	1	Q14315	0	1303.71	High	0.002401	0.1166	1.86
	FALSE	High	DAGEGGLSLAVEGPSK		0.290209	0.00927816	1	2	1	Q14315	0	1486.74	High	0.006747	0.2231	2.38
FALSE	High	Master Protein	A0A1S5UZ07	Talin-1 OS=Homo sapiens GN=TLN1 PE=2 SV=1	0	52.912	8	13	13	13	1	2558	271.3	6.11	36.78	13	cell organization and biogenesis	cytoskeleton	protein binding;structural molecule activity	Pf00373, Pf01608, Pf02174, Pf08913, Pf09141, Pf09379	7094	TLN1	9	Integrin-mediated Cell Adhesion; Focal Adhesion
	Checked	Confidence	Sequence	Modifications	Qvality PEP	Qvality q-value	# Protein Groups	# Proteins	# PSMs	Master Protein Accessions	# Missed Cleavages	Theo. MH+ [Da]	Confidence (by Search Engine): Sequest HT	Percolator q-Value (by Search Engine): Sequest HT	Percolator PEP (by Search Engine): Sequest HT	XCorr (by Search Engine): Sequest HT
	FALSE	High	LAQAAQSSVATITR		3.55971e-05	0	1	2	1	A0A1S5UZ07	0	1416.78	High	0	8.786e-06	3.48
	FALSE	High	LNEAAAGLNQAATELVQASR		2.49844e-08	0	1	2	1	A0A1S5UZ07	0	2027.05	High	0	2.559e-09	4.46
	FALSE	High	VAGSVTELIQAAEAMK		6.07761e-05	0	1	2	1	A0A1S5UZ07	0	1617.85	High	0	1.601e-05	2.78
	FALSE	High	VGAIPANALDDGQWSQGLISAAR		0.00128177	0	1	2	1	A0A1S5UZ07	0	2310.18	High	0	0.0004873	3.26
	FALSE	High	VVAPTISSPVCQEQLVEAGR	1xCarbamidomethyl [C11]	3.5055e-07	0	1	2	1	A0A1S5UZ07	0	2140.11	High	0	4.916e-08	3.49
	FALSE	High	TMLESAGGLIQTAR		0.000707025	0	1	2	1	A0A1S5UZ07	0	1447.76	High	0	0.000251	2.84
	FALSE	High	DLDQASLAAVSQQLAPR		5.29389e-06	0	1	2	1	A0A1S5UZ07	0	1782.93	High	0	1.034e-06	4.44
	FALSE	High	EAAYHPEVAPDVR		0.0127962	0	1	2	1	A0A1S5UZ07	0	1453.71	High	0	0.006469	2.64
	FALSE	High	ALSTDPAAPNLK		0.0110571	0	1	2	1	A0A1S5UZ07	0	1197.65	High	0	0.005482	2.39
	FALSE	High	ALGDLISATK		0.0128814	0	1	2	1	A0A1S5UZ07	0	988.567	High	0	0.006513	2.04
	FALSE	High	AVTDSINQLITMCTQQAPGQK	1xCarbamidomethyl [C13]	0.0215816	0	1	2	1	A0A1S5UZ07	0	2304.13	High	0	0.01168	1.28
	FALSE	High	AVAEQIPLLVQGVR		0.000109467	0	1	2	1	A0A1S5UZ07	0	1492.88	High	0	3.089e-05	3.25
	FALSE	High	VSQMAQYFEPLTLAAVGAASK		0.0993232	0.0016819	1	2	1	A0A1S5UZ07	0	2182.12	High	0.001168	0.06563	1.71
FALSE	High	Master Protein	Q8IUX7	Adipocyte enhancer-binding protein 1 OS=Homo sapiens GN=AEBP1 PE=1 SV=1	0	52.668	13	11	16	11	1	1158	130.8	5.11	53.94	11	metabolic process;regulation of biological process	cytoplasm;extracellular;nucleus	catalytic activity;DNA binding;metal ion binding;protein binding	Pf00246, Pf00754, Pf08400, Pf13620, Pf13715	165	AEBP1	7		ENSG00000106624.10
	Checked	Confidence	Sequence	Modifications	Qvality PEP	Qvality q-value	# Protein Groups	# Proteins	# PSMs	Master Protein Accessions	# Missed Cleavages	Theo. MH+ [Da]	Confidence (by Search Engine): Sequest HT	Percolator q-Value (by Search Engine): Sequest HT	Percolator PEP (by Search Engine): Sequest HT	XCorr (by Search Engine): Sequest HT
	FALSE	High	NPFVLGANLNGGER		0.00174309	0	1	2	1	Q8IUX7	0	1457.75	High	0	0.0006896	3.14
	FALSE	High	YTAGIHGNEVLGR		0.00129036	0	1	2	1	Q8IUX7	0	1386.71	High	0	0.0004939	2.45
	FALSE	High	VVNEECPTITR	1xCarbamidomethyl [C6]	0.000808168	0	1	4	2	Q8IUX7	0	1317.65	High	0	0.00156	3.39
	FALSE	High	TPTQEQLLAAAMAAAR		0.000105867	0	1	3	2	Q8IUX7	0	1642.86	High	0	2.984e-05	4.64
	FALSE	High	TCNVDYDIGATQCNFILAR	2xCarbamidomethyl [C2; C13]	9.30538e-07	0	1	3	1	Q8IUX7	0	2231.02	High	0	1.472e-07	4.29
	FALSE	High	GEDEDEVSEAQETPDHAIFR		5.609e-05	0	1	3	2	Q8IUX7	0	2273.98	High	0	1.466e-05	4.92
	FALSE	High	GGCQAQDYTGGMGIVNGAK	1xCarbamidomethyl [C3]	1.60634e-05	0	1	2	1	Q8IUX7	0	1883.84	High	0	3.606e-06	4.81
	FALSE	High	KGEELEEEWTPTEK		2.6765e-06	0	1	2	2	Q8IUX7	1	1704.8	High	0	4.827e-07	4.11
	FALSE	High	ILNPGEYR		0.0507598	0.000890901	1	3	1	Q8IUX7	0	961.51	High	0.0005466	0.0306	2.31
	FALSE	High	AIIAWMEK		0.0429072	0.000890901	1	2	2	Q8IUX7	0	961.518	High	0.0008662	0.03835	1.77
	FALSE	High	VWPEPPEEK		0.0987095	0.0016819	1	1	1	Q8IUX7	0	1110.55	High	0.001168	0.06507	1.86
FALSE	High	Master Protein	A0A024R5Z9	Pyruvate kinase OS=Homo sapiens GN=PKM2 PE=3 SV=1	0	51.048	36	15	26	1	1	531	58	7.71	73.61	15	cell death;cell organization and biogenesis;metabolic process;response to stimulus;transport	cytoplasm;cytosol;extracellular;mitochondrion;nucleus;organelle lumen	catalytic activity;metal ion binding;nucleotide binding;protein binding;RNA binding	Pf00224, Pf02887	5315	PKM	15	Amino Acid metabolism; Glycolysis and Gluconeogenesis; Photodynamic therapy-induced HIF-1 survival signaling	ENSG00000067225.17
	Checked	Confidence	Sequence	Modifications	Qvality PEP	Qvality q-value	# Protein Groups	# Proteins	# PSMs	Master Protein Accessions	# Missed Cleavages	Theo. MH+ [Da]	Confidence (by Search Engine): Sequest HT	Percolator q-Value (by Search Engine): Sequest HT	Percolator PEP (by Search Engine): Sequest HT	XCorr (by Search Engine): Sequest HT
	FALSE	High	IYVDDGLISLQVK		0.000377136	0	2	7	2	A0A024R5Z9; V9HWB8	0	1462.82	High	0	0.0001241	3.04
	FALSE	High	ITLDNAYMEK		0.0013888	0	2	10	2	A0A024R5Z9; V9HWB8	0	1197.58	High	0	0.0005363	1.98
	FALSE	High	NTGIICTIGPASR	1xCarbamidomethyl [C6]	0.0034915	0	2	11	1	A0A024R5Z9; V9HWB8	0	1359.7	High	0	0.001506	3.23
	FALSE	High	LFEELVR		0.0241386	0	1	5	1	A0A024R5Z9	0	905.509	High	0	0.01325	1.39
	FALSE	High	LDIDSPPITAR		0.00201911	0	2	13	1	A0A024R5Z9; V9HWB8	0	1197.65	High	0	0.0008166	2.55
	FALSE	High	TATESFASDPILYRPVAVALDTK		0.000105867	0	2	8	3	A0A024R5Z9; V9HWB8	0	2465.29	High	0	0.00128	4.87
	FALSE	High	DPVQEAWAEDVDLR		1.86092e-05	0	2	7	2	A0A024R5Z9; V9HWB8	0	1642.77	High	0	4.248e-06	5.04
	FALSE	High	AEGSDVANAVLDGADCIMLSGETAK	1xCarbamidomethyl [C16]	1.34417e-06	0	2	8	4	A0A024R5Z9; V9HWB8	0	2494.14	High	0	2.234e-07	6.34
	FALSE	High	CDENILWLDYK	1xCarbamidomethyl [C1]	0.0173556	0	2	9	1	A0A024R5Z9; V9HWB8	0	1468.68	High	0	0.009099	1.25
	FALSE	High	GDLGIEIPAEK		0.0096166	0	2	13	2	A0A024R5Z9; V9HWB8	0	1141.61	High	0	0.004695	2.39
	FALSE	High	GADFLVTEVENGGSLGSK		1.59564e-05	0	2	8	2	A0A024R5Z9; V9HWB8	0	1779.88	High	0	3.582e-06	4.62
	FALSE	High	KGVNLPGAAVDLPAVSEK		0.001436	0	2	10	2	A0A024R5Z9; V9HWB8	1	1764.99	High	0	0.00135	4.13
	FALSE	High	GVNLPGAAVDLPAVSEK		0.0259494	0	2	10	1	A0A024R5Z9; V9HWB8	0	1636.89	High	0	0.01436	3.49
	FALSE	High	GDYPLEAVR		0.182229	0.00452759	2	8	1	A0A024R5Z9; V9HWB8	0	1019.52	High	0.002846	0.1306	1.64
	FALSE	High	GIFPVLCK	1xCarbamidomethyl [C7]	0.187566	0.00452759	2	8	1	A0A024R5Z9; V9HWB8	0	933.523	High	0.002846	0.1352	1.29
FALSE	High	Master Protein	A8K7E0	cDNA FLJ76911, highly similar to Homo sapiens biglycan (BGN), mRNA OS=Homo sapiens PE=2 SV=1	0	47.716	31	8	16	8	1	368	41.6	7.52	58.76	8	cell organization and biogenesis;metabolic process;regulation of biological process;response to stimulus	cell surface;cytoplasm;extracellular;membrane;organelle lumen	enzyme regulator activity;protein binding;structural molecule activity	Pf01462, Pf12799, Pf13855, Pf14580	633	BGN	X
	Checked	Confidence	Sequence	Modifications	Qvality PEP	Qvality q-value	# Protein Groups	# Proteins	# PSMs	Master Protein Accessions	# Missed Cleavages	Theo. MH+ [Da]	Confidence (by Search Engine): Sequest HT	Percolator q-Value (by Search Engine): Sequest HT	Percolator PEP (by Search Engine): Sequest HT	XCorr (by Search Engine): Sequest HT
	FALSE	High	NMNCIEMGGNPLENSGFEPGAFDGLK	1xCarbamidomethyl [C4]	2.53708e-06	0	1	10	3	A8K7E0	0	2798.22	High	0	4.532e-07	4.93
	FALSE	High	NHLVEIPPNLPSSLVELR		1.22936e-05	0	1	9	2	A8K7E0	0	2027.13	High	0	2.662e-06	3.21
	FALSE	High	LAIQFGNYK		0.00510743	0	1	11	2	A8K7E0	0	1053.57	High	0	0.002313	2.13
	FALSE	High	VGVNDFCPMGFGVK	1xCarbamidomethyl [C7]	0.000219426	0	1	11	2	A8K7E0	0	1526.71	High	0	6.772e-05	4.21
	FALSE	High	VVQCSDLGLK	1xCarbamidomethyl [C4]	0.0151032	0	1	11	1	A8K7E0	0	1118.59	High	0	0.007818	2.4
	FALSE	High	DLPETLNELHLDHNK		7.04077e-05	0	1	9	1	A8K7E0	0	1787.89	High	0	1.885e-05	3.36
	FALSE	High	EISPDTTLLDLQNNDISELR		1.1195e-05	0	1	9	2	A8K7E0	0	2286.15	High	0	2.394e-06	5.41
	FALSE	High	EISPDTTLLDLQNNDISELRK		7.62901e-05	0	1	9	3	A8K7E0	1	2414.24	High	0	0.0001551	6.27
FALSE	High	Master Protein	A0A0C4DFX3	EMILIN-1 OS=Homo sapiens GN=EMILIN1 PE=1 SV=1	0	47.407	20	12	17	12	1	1016	106.6	5.17	49.75	12	cell organization and biogenesis;regulation of biological process	extracellular	protein binding;structural molecule activity	Pf00386, Pf07546	11117	EMILIN1	2		ENSG00000138080.13
	Checked	Confidence	Sequence	Modifications	Qvality PEP	Qvality q-value	# Protein Groups	# Proteins	# PSMs	Master Protein Accessions	# Missed Cleavages	Theo. MH+ [Da]	Confidence (by Search Engine): Sequest HT	Percolator q-Value (by Search Engine): Sequest HT	Percolator PEP (by Search Engine): Sequest HT	XCorr (by Search Engine): Sequest HT
	FALSE	High	LVGSGLHTVEAAGEAR		0.0010918	0	1	2	2	A0A0C4DFX3	0	1566.82	High	0	0.0004083	3.27
	FALSE	High	QATLEGLQEVVGR		0.000128522	0	1	2	1	A0A0C4DFX3	0	1399.75	High	0	3.7e-05	3.43
	FALSE	High	LGQLEGLLQAHGDEGCGACGGVQEELGR	2xCarbamidomethyl [C16; C19]	0.000173641	0	1	2	1	A0A0C4DFX3	0	2910.35	High	0	5.21e-05	4.98
	FALSE	High	LQESCSVCLAGLDGFR	2xCarbamidomethyl [C5; C8]	1.26268e-05	0	1	2	1	A0A0C4DFX3	0	1811.84	High	0	2.754e-06	4.16
	FALSE	High	VLLNDGGYYDPETGVFTAPLAGR		5.8386e-05	0	1	3	3	A0A0C4DFX3	0	2425.2	High	0	1.531e-05	3.93
	FALSE	High	VQQLEEQVQSLTK		0.00119091	0	1	2	1	A0A0C4DFX3	0	1529.82	High	0	0.0004508	3.57
	FALSE	High	YLLSAVLTGHR		0.012461	0	1	3	1	A0A0C4DFX3	0	1229.7	High	0	0.006277	1.82
	FALSE	High	APAPASAPPGPSEELLR		0.00181439	0	1	2	2	A0A0C4DFX3	0	1659.87	High	0	0.0007223	3.31
	FALSE	High	GLEEGQAQAGQCPSLEGR	1xCarbamidomethyl [C12]	5.71139e-07	0	1	3	1	A0A0C4DFX3	0	1886.87	High	0	8.51e-08	4.72
	FALSE	High	LDTVAGGLQGLR		0.0580921	0.000890901	1	3	1	A0A0C4DFX3	0	1199.67	High	0.0007119	0.03566	2.66
	FALSE	High	GTELGGAAGQGGHPPGYTSLASR		0.0798142	0.00143624	1	2	1	A0A0C4DFX3	0	2141.04	High	0.001029	0.0512	3.08
	FALSE	High	SEPGTVPFDR		0.145749	0.00350841	1	3	2	A0A0C4DFX3	0	1104.53	High	0.002248	0.1013	1.97
FALSE	High	Master Protein	A0A024QYT5	Serpin peptidase inhibitor, clade E (Nexin, plasminogen activator inhibitor type 1), member 1, isoform CRA_b OS=Homo sapiens GN=SERPINE1 PE=3 SV=1	0	46.65	32	11	22	11	1	402	45	7.2	66.28	11	cell organization and biogenesis;defense response;regulation of biological process;response to stimulus;transport	extracellular;membrane;organelle lumen	enzyme regulator activity;protein binding	Pf00079	5054	SERPINE1	7	Blood Clotting Cascade; Oncostatin M Signaling Pathway; Senescence and Autophagy in Cancer; Complement and Coagulation Cascades; Folate Metabolism; Hypothesized Pathways in Pathogenesis of Cardiovascular Disease; Photodynamic therapy-induced HIF-1 survival signaling; Vitamin B12 Metabolism; TGF-beta Receptor Signaling; Adipogenesis; Selenium Micronutrient Network	ENSG00000106366.8	AGE-RAGE signaling pathway in diabetic complications; Chagas disease (American trypanosomiasis); Complement and coagulation cascades; HIF-1 signaling pathway; p53 signaling pathway; Hippo signaling pathway
	Checked	Confidence	Sequence	Modifications	Qvality PEP	Qvality q-value	# Protein Groups	# Proteins	# PSMs	Master Protein Accessions	# Missed Cleavages	Theo. MH+ [Da]	Confidence (by Search Engine): Sequest HT	Percolator q-Value (by Search Engine): Sequest HT	Percolator PEP (by Search Engine): Sequest HT	XCorr (by Search Engine): Sequest HT
	FALSE	High	QFQADFTSLSDQEPLHVAQALQK		1.26268e-05	0	1	4	5	A0A024QYT5	0	2601.29	High	0	2.739e-06	7.19
	FALSE	High	IEVNESGTVASSSTAVIVSAR		4.23726e-08	0	1	4	3	A0A024QYT5	0	2077.08	High	0	4.595e-09	4.92
	FALSE	High	QVDFSEVER		0.00375754	0	1	3	2	A0A024QYT5	0	1108.53	High	0	0.01045	2.27
	FALSE	High	SDGSTVSVPMMAQTNK		0.00391107	0	1	3	1	A0A024QYT5	0	1652.76	High	0	0.001711	3.59
	FALSE	High	KPLENLGMTDMFR		8.45385e-06	0	1	4	2	A0A024QYT5	0	1551.77	High	0	1.746e-06	4.2
	FALSE	High	DEISTTDAIFVQR		9.51259e-05	0	1	3	1	A0A024QYT5	0	1494.74	High	0	2.654e-05	3
	FALSE	High	FSLETEVDLR		0.00151486	0	1	4	1	A0A024QYT5	0	1208.62	High	0	0.000589	2.05
	FALSE	High	ELMGPWNK		0.0793132	0.00143624	1	3	1	A0A024QYT5	0	974.476	High	0.001029	0.05057	1.84
	FALSE	High	GMISNLLGK		0.0849896	0.0016819	1	3	2	A0A024QYT5	0	932.523	High	0.001168	0.05491	1.88
	FALSE	High	ELMGPWNKDEISTTDAIFVQR		0.103719	0.0022283	1	3	1	A0A024QYT5	1	2450.2	High	0.001492	0.06869	2.7
	FALSE	High	FIINDWVK		0.183286	0.00452759	1	3	1	A0A024QYT5	0	1034.57	High	0.002846	0.1318	1.76
	FALSE	High	SDGSTVSVPMMAQTNK	1xOxidation [M]	0.24301	0.00598828	1	3	2	A0A024QYT5	0	1668.76	High	0.003869	0.1819	1.34
FALSE	High	Master Protein	P02545	Prelamin-A/C OS=Homo sapiens GN=LMNA PE=1 SV=1	0	45.932	21	11	14	11	1	664	74.1	7.02	44.98	11	cell organization and biogenesis;regulation of biological process;response to stimulus;transport	cytosol;membrane;nucleus	protein binding;structural molecule activity	Pf00038, Pf00932	4000	LMNA	1	Arrhythmogenic Right Ventricular Cardiomyopathy; Adipogenesis; Fas Ligand (FasL) pathway and Stress induction of Heat Shock Proteins (HSP) regulation	ENSG00000160789.19	Hypertrophic cardiomyopathy (HCM); Dilated cardiomyopathy; Apoptosis; Arrhythmogenic right ventricular cardiomyopathy (ARVC)
	Checked	Confidence	Sequence	Modifications	Qvality PEP	Qvality q-value	# Protein Groups	# Proteins	# PSMs	Master Protein Accessions	# Missed Cleavages	Theo. MH+ [Da]	Confidence (by Search Engine): Sequest HT	Percolator q-Value (by Search Engine): Sequest HT	Percolator PEP (by Search Engine): Sequest HT	XCorr (by Search Engine): Sequest HT
	FALSE	High	MQQQLDEYQELLDIK		7.10478e-06	0	1	7	1	P02545	0	1893.93	High	0	1.445e-06	4.21
	FALSE	High	QNGDDPLLTYR		0.00361001	0	1	5	1	P02545	0	1291.63	High	0	0.001564	2.41
	FALSE	High	LADALQELR		0.00521065	0	1	7	1	P02545	0	1028.57	High	0	0.002366	2.33
	FALSE	High	SNEDQSMGNWQIK		0.000101704	0	1	6	2	P02545	0	1536.67	High	0	9.037e-05	3.4
	FALSE	High	TALINSTGEEVAMR		0.000369646	0	1	4	2	P02545	0	1491.75	High	0	0.0002313	3.42
	FALSE	High	SVGGSGGGSFGDNLVTR		0.000236174	0	1	2	1	P02545	0	1566.75	High	0	7.344e-05	3.9
	FALSE	High	EAALSTALSEK		0.000968027	0	1	7	1	P02545	0	1119.59	High	0	0.0003559	2.72
	FALSE	High	ASASGSGAQVGGPISSGSSASSVTVTR		3.35309e-08	0	1	2	2	P02545	0	2365.16	High	0	3.548e-09	6.65
	FALSE	High	LAVYIDR		0.0343918	0.000320199	1	6	1	P02545	0	849.483	High	0.0001924	0.01966	1.9
	FALSE	High	NIYSEELR		0.0402106	0.000890901	1	7	1	P02545	0	1023.51	High	0.0005466	0.02346	1.52
	FALSE	High	DLEDSLAR		0.251119	0.00598828	1	6	1	P02545	0	918.453	High	0.004174	0.1895	1.6
FALSE	High	Master Protein	P00558	Phosphoglycerate kinase 1 OS=Homo sapiens GN=PGK1 PE=1 SV=3	0	45.426	36	11	14	11	1	417	44.6	8.1	45.81	11	cell differentiation;metabolic process;regulation of biological process;response to stimulus	cytoplasm;cytosol;membrane	catalytic activity;nucleotide binding;protein binding	Pf00162	5230	PGK1	X	Photodynamic therapy-induced HIF-1 survival signaling; Cori Cycle; Glycolysis and Gluconeogenesis	ENSG00000102144.13	Biosynthesis of amino acids; HIF-1 signaling pathway; Metabolic pathways; Carbon metabolism; Glycolysis / Gluconeogenesis
	Checked	Confidence	Sequence	Modifications	Qvality PEP	Qvality q-value	# Protein Groups	# Proteins	# PSMs	Master Protein Accessions	# Missed Cleavages	Theo. MH+ [Da]	Confidence (by Search Engine): Sequest HT	Percolator q-Value (by Search Engine): Sequest HT	Percolator PEP (by Search Engine): Sequest HT	XCorr (by Search Engine): Sequest HT
	FALSE	High	ITLPVDFVTADKFDENAK		7.88838e-05	0	1	4	1	P00558	1	2023.04	High	0	2.143e-05	4.16
	FALSE	High	LGDVYVNDAFGTAHR		0.000961578	0	1	4	2	P00558	0	1634.79	High	0	0.0003547	3.13
	FALSE	High	IQLINNMLDK		0.00181439	0	1	6	1	P00558	0	1201.66	High	0	0.0007219	2.59
	FALSE	High	VLNNMEIGTSLFDEEGAK		1.68332e-05	0	1	5	1	P00558	0	1966.94	High	0	3.778e-06	3.96
	FALSE	High	VDFNVPMK		0.0293953	0	1	5	1	P00558	0	949.481	High	0	0.01645	2.28
	FALSE	High	TGQATVASGIPAGWMGLDCGPESSKK	1xCarbamidomethyl [C19]	0.00583608	0	1	3	1	P00558	1	2605.24	High	0	0.002671	3.29
	FALSE	High	TGQATVASGIPAGWMGLDCGPESSK	1xCarbamidomethyl [C19]	0.000824539	0	1	3	1	P00558	0	2477.14	High	0	0.000297	3.78
	FALSE	High	AHSSMVGVNLPQK		0.00468319	0	1	2	1	P00558	0	1367.71	High	0	0.002085	2.76
	FALSE	High	ACANPAAGSVILLENLR	1xCarbamidomethyl [C2]	1.64989e-05	0	1	1	3	P00558	0	1768.94	High	0	3.699e-06	4.44
	FALSE	High	GCITIIGGGDTATCCAK	3xCarbamidomethyl [C2; C14; C15]	0.000201159	0	1	5	1	P00558	0	1754.79	High	0	6.113e-05	3.79
	FALSE	High	ALMDEVVK		0.0399502	0.000890901	1	5	1	P00558	0	904.481	High	0.0005466	0.02341	2.47
FALSE	High	Master Protein	A4D2D2	Procollagen C-endopeptidase enhancer OS=Homo sapiens GN=PCOLCE PE=4 SV=1	0	44.806	36	10	27	10	1	449	47.9	7.43	88.57	10	development;metabolic process;regulation of biological process	extracellular	enzyme regulator activity;protein binding	Pf00431, Pf01759	5118	PCOLCE	7
	Checked	Confidence	Sequence	Modifications	Qvality PEP	Qvality q-value	# Protein Groups	# Proteins	# PSMs	Master Protein Accessions	# Missed Cleavages	Theo. MH+ [Da]	Confidence (by Search Engine): Sequest HT	Percolator q-Value (by Search Engine): Sequest HT	Percolator PEP (by Search Engine): Sequest HT	XCorr (by Search Engine): Sequest HT
	FALSE	High	VFDLELHPACR	1xCarbamidomethyl [C10]	0.000139259	0	1	3	6	A4D2D2	0	1356.67	High	0	0.000449	3.24
	FALSE	High	YDSVSVFNGAVSDDSR		0.000164597	0	1	2	1	A4D2D2	0	1717.77	High	0	4.894e-05	4.32
	FALSE	High	YDALEVFAGSGTSGQR		0.000147897	0	1	3	3	A4D2D2	0	1657.78	High	0	4.772e-05	4.42
	FALSE	High	SQPPEKTEESPSAPDAPTCPK	1xCarbamidomethyl [C19]	0.000496076	0	1	2	4	A4D2D2	1	2253.03	High	0	0.0001691	4.53
	FALSE	High	TGTLQSNFCASSLVVTATVK	1xCarbamidomethyl [C9]	6.51326e-06	0	1	2	1	A4D2D2	0	2084.07	High	0	1.308e-06	5.49
	FALSE	High	TGGLDLPSPPTGASLK		0.00083007	0	1	2	3	A4D2D2	0	1510.81	High	0	0.0002995	3.78
	FALSE	High	EPGEGLAVTVSLIGAYK		0.00549618	0	1	2	2	A4D2D2	0	1703.92	High	0	0.002507	2.47
	FALSE	High	GESGYVASEGFPNLYPPNK		0.000431094	0	1	3	3	A4D2D2	0	2025.96	High	0	0.0004361	4.29
	FALSE	High	FDLEPDTYCR	1xCarbamidomethyl [C9]	0.00230775	0	1	2	2	A4D2D2	0	1315.56	High	0	0.0009481	2.67
	FALSE	High	GVSYLLMGQVEENR		0.000316957	0	1	2	2	A4D2D2	0	1594.79	High	0	0.0001741	4.17
FALSE	High	Master Protein	A0A024RAM4	Microtubule-associated protein 1B, isoform CRA_b OS=Homo sapiens GN=MAP1B PE=4 SV=1	0	44.025	11	15	15	15	1	2468	270.5	4.81	35.23	15	cell growth;cell organization and biogenesis;cellular component movement;regulation of biological process;transport	cytosol;membrane	protein binding;structural molecule activity		4131	MAP1B	5
	Checked	Confidence	Sequence	Modifications	Qvality PEP	Qvality q-value	# Protein Groups	# Proteins	# PSMs	Master Protein Accessions	# Missed Cleavages	Theo. MH+ [Da]	Confidence (by Search Engine): Sequest HT	Percolator q-Value (by Search Engine): Sequest HT	Percolator PEP (by Search Engine): Sequest HT	XCorr (by Search Engine): Sequest HT
	FALSE	High	NLISPDLGVVFLNVPENLK		0.00887883	0	1	12	1	A0A024RAM4	0	2081.16	High	0	0.004277	2.2
	FALSE	High	VSAEAEVAPVSPEVTQEVVEEHCASPEDK	1xCarbamidomethyl [C23]	1.59564e-05	0	1	4	1	A0A024RAM4	0	3122.45	High	0	3.558e-06	5.14
	FALSE	High	TLEVVSPSQSVTGSAGHTPYYQSPTDEK		0.00121503	0	1	4	1	A0A024RAM4	0	2965.41	High	0	0.0004605	3.52
	FALSE	High	TPEDGDYSYEIIEK		0.000151906	0	1	4	1	A0A024RAM4	0	1658.74	High	0	4.478e-05	3.53
	FALSE	High	TPEEGGYSYDISEK		0.000348059	0	1	4	1	A0A024RAM4	0	1574.69	High	0	0.0001129	3.44
	FALSE	High	AAEAGGAEEQYGFLTTPTK		3.33733e-06	0	1	4	1	A0A024RAM4	0	1940.92	High	0	6.187e-07	4.68
	FALSE	High	AAEAVAAAVGTGATTAAVMAAAGIAAIGPAK		0.0251104	0	1	4	1	A0A024RAM4	0	2624.41	High	0	0.0138	1.72
	FALSE	High	AETEEAEEPEEDGEEHVCVSASK	1xCarbamidomethyl [C18]	2.33594e-05	0	1	4	1	A0A024RAM4	0	2561.05	High	0	5.459e-06	4
	FALSE	High	AVLDALLEGK		0.00487444	0	1	6	1	A0A024RAM4	0	1028.6	High	0	0.002192	1.72
	FALSE	High	DLTGQVPTPVVK		0.0337247	0.000320199	1	12	1	A0A024RAM4	0	1253.71	High	0.0001924	0.01921	2.14
	FALSE	High	QGSPDQVSPVSEMTSTSLYQDK		0.0371909	0.000630936	1	4	1	A0A024RAM4	0	2384.09	High	0.0003787	0.0216	2.39
	FALSE	High	AIGNIELGIR		0.046075	0.000890901	1	11	1	A0A024RAM4	0	1055.62	High	0.0005466	0.0275	2.47
	FALSE	High	NVDVEFFK		0.0558997	0.000890901	1	4	1	A0A024RAM4	0	997.499	High	0.0007119	0.03403	1.41
	FALSE	High	TSDVGGYYYEK		0.101813	0.0016819	1	4	1	A0A024RAM4	0	1281.56	High	0.001168	0.06746	1.37
	FALSE	High	ESSPLYSPTFSDSTSAVK		0.143161	0.00350841	1	4	1	A0A024RAM4	0	1902.9	High	0.002248	0.09949	1.27
FALSE	High	Master Protein	A0A024RDS2	Periostin, osteoblast specific factor, isoform CRA_c OS=Homo sapiens GN=POSTN PE=4 SV=1	0	43.961	24	13	18	13	1	836	93.3	7.53	43.67	13	cell communication;cell growth;cell organization and biogenesis;regulation of biological process;response to stimulus	cytoplasm;extracellular;Golgi	metal ion binding;protein binding	Pf02469, Pf07546	10631	POSTN	13	Amplification and Expansion of Oncogenic Pathways as Metastatic Traits; Hypothesized Pathways in Pathogenesis of Cardiovascular Disease	ENSG00000133110.14
	Checked	Confidence	Sequence	Modifications	Qvality PEP	Qvality q-value	# Protein Groups	# Proteins	# PSMs	Master Protein Accessions	# Missed Cleavages	Theo. MH+ [Da]	Confidence (by Search Engine): Sequest HT	Percolator q-Value (by Search Engine): Sequest HT	Percolator PEP (by Search Engine): Sequest HT	XCorr (by Search Engine): Sequest HT
	FALSE	High	LILQNHILK		0.0173556	0	1	4	3	A0A024RDS2	0	1091.69	High	0.0005466	0.0248	1.72
	FALSE	High	LLYPADTPVGNDQLLEILNK		5.68451e-05	0	1	6	2	A0A024RDS2	0	2226.2	High	0	1.487e-05	3.91
	FALSE	High	VGLNELYNGQILETIGGK		0.000102386	0	1	4	1	A0A024RDS2	0	1918.03	High	0	2.877e-05	4.51
	FALSE	High	TAVCIENSCMEK	2xCarbamidomethyl [C4; C9]	0.00484204	0	1	4	1	A0A024RDS2	0	1441.61	High	0	0.002176	3.15
	FALSE	High	DQGPNVCALQQILGTK	1xCarbamidomethyl [C7]	1.20494e-05	0	1	4	1	A0A024RDS2	0	1741.89	High	0	2.603e-06	4.18
	FALSE	High	EGETITEVIHGEPIIK		0.00370771	0	1	4	1	A0A024RDS2	0	1764.94	High	0	0.001606	3.29
	FALSE	High	AAAITSDILEALGR		0.000203867	0	1	5	2	A0A024RDS2	0	1400.77	High	0	0.0001837	3.35
	FALSE	High	FSTFLSLLEAADLK		0.00449943	0	1	5	1	A0A024RDS2	0	1554.84	High	0	0.002	1.7
	FALSE	High	GFEPGVTNILK		0.024298	0	1	6	1	A0A024RDS2	0	1174.65	High	0	0.01335	1.95
	FALSE	High	GCPAVLPIDHVYGTLGIVGATTTQR	1xCarbamidomethyl [C2]	0.00192685	0	1	5	1	A0A024RDS2	0	2596.36	High	0	0.0007728	3.36
	FALSE	High	ESDIMTTNGVIHVVDK		0.00968077	0	1	6	1	A0A024RDS2	0	1757.87	High	0	0.004733	3.12
	FALSE	High	IIDGVPVEITEK		0.0426299	0.000890901	1	6	1	A0A024RDS2	0	1312.74	High	0.0005466	0.02504	1.84
	FALSE	High	ELLTQPGDWTLFVPTNDAFK		0.0798142	0.00143624	1	5	2	A0A024RDS2	0	2292.15	High	0.001029	0.05098	1.68
FALSE	High	Master Protein	P06396	Gelsolin OS=Homo sapiens GN=GSN PE=1 SV=1	0	43.953	20	9	19	9	1	782	85.6	6.28	64.84	9	cell death;cell organization and biogenesis;metabolic process;regulation of biological process;response to stimulus;transport	cytoplasm;cytoskeleton;cytosol;extracellular;membrane;nucleus;organelle lumen	metal ion binding;protein binding	Pf00626	2934	GSN	9	Senescence and Autophagy in Cancer; Regulation of Actin Cytoskeleton	ENSG00000148180.19	Fc gamma R-mediated phagocytosis; Viral carcinogenesis; Regulation of actin cytoskeleton
	Checked	Confidence	Sequence	Modifications	Qvality PEP	Qvality q-value	# Protein Groups	# Proteins	# PSMs	Master Protein Accessions	# Missed Cleavages	Theo. MH+ [Da]	Confidence (by Search Engine): Sequest HT	Percolator q-Value (by Search Engine): Sequest HT	Percolator PEP (by Search Engine): Sequest HT	XCorr (by Search Engine): Sequest HT
	FALSE	High	QTQVSVLPEGGETPLFK		0.000226886	0	1	8	2	P06396	0	1829.96	High	0	7.011e-05	4.46
	FALSE	High	VPFDAATLHTSTAMAAQHGMDDDGTGQK		0.00356214	0	1	9	3	P06396	0	2873.28	High	0	0.00154	4.07
	FALSE	High	VSNGAGTMSVSLVADENPFAQGALK		6.99385e-05	0	1	9	1	P06396	0	2463.22	High	0	1.868e-05	2.99
	FALSE	High	SEDCFILDHGK	1xCarbamidomethyl [C4]	0.0106958	0	1	9	1	P06396	0	1320.59	High	0	0.005291	2.91
	FALSE	High	TPSAAYLWVGTGASEAEK		4.44908e-06	0	1	9	2	P06396	0	1837.9	High	0	3.298e-06	5.85
	FALSE	High	AQPVQVAEGSEPDGFWEALGGK		1.52326e-08	0	1	9	3	P06396	0	2272.09	High	0	1.466e-09	5.5
	FALSE	High	AGALNSNDAFVLK		0.00415319	0	1	9	2	P06396	0	1319.7	High	0	0.0032	2.83
	FALSE	High	HVVPNEVVVQR		0.0210197	0	1	11	3	P06396	0	1275.72	High	0.002696	0.1202	2.86
	FALSE	High	EPGLQIWR		0.0726017	0.00115911	1	11	2	P06396	0	998.542	High	0.003119	0.1616	2.29
FALSE	High	Master Protein	Q53HU8	Vimentin variant (Fragment) OS=Homo sapiens PE=2 SV=1	0	42.966	29	11	17	11	1	466	53.7	5.12	50.67	11	cell differentiation;cell organization and biogenesis;cellular component movement;metabolic process;regulation of biological process;response to stimulus	cytoplasm;cytoskeleton;cytosol;membrane	protein binding;RNA binding;structural molecule activity	Pf00038, Pf04111, Pf04156, Pf04732	7431	VIM	10	Striated Muscle Contraction; Apoptosis-related network due to altered Notch3 in ovarian cancer; T-Cell antigen Receptor (TCR) Signaling Pathway
	Checked	Confidence	Sequence	Modifications	Qvality PEP	Qvality q-value	# Protein Groups	# Proteins	# PSMs	Master Protein Accessions	# Missed Cleavages	Theo. MH+ [Da]	Confidence (by Search Engine): Sequest HT	Percolator q-Value (by Search Engine): Sequest HT	Percolator PEP (by Search Engine): Sequest HT	XCorr (by Search Engine): Sequest HT
	FALSE	High	ISLPLPNFSSLNLR		2.35162e-05	0	1	3	2	Q53HU8	0	1570.9	High	0	5.507e-06	3.6
	FALSE	High	LGDLYEEEMR		0.00159805	0	1	4	1	Q53HU8	0	1254.57	High	0	0.0006267	2.42
	FALSE	High	VELQELNDR		0.00174309	0	1	13	1	Q53HU8	0	1115.57	High	0	0.0006878	2.24
	FALSE	High	QVQSLTCEVDALK	1xCarbamidomethyl [C7]	6.36884e-05	0	1	5	1	Q53HU8	0	1490.75	High	0	1.684e-05	3.83
	FALSE	High	EMEENFAVEAANYQDTIGR		2.84251e-06	0	1	5	3	Q53HU8	0	2186.97	High	0	1.321e-06	6.06
	FALSE	High	EEAENTLQSFR		0.00110649	0	1	5	2	Q53HU8	0	1323.62	High	0	0.0004131	2.86
	FALSE	High	EYQDLLNVK		0.0156117	0	1	27	2	Q53HU8	0	1121.58	High	0.0005466	0.02598	2.14
	FALSE	High	ETNLDSLPLVDTHSK		3.63183e-05	0	1	2	2	Q53HU8	0	1668.84	High	0	8.993e-06	3.64
	FALSE	High	DGQVINETSQHHDDLE		0.0530994	0.000890901	1	2	1	Q53HU8	0	1836.8	High	0.0007119	0.03231	2.74
	FALSE	High	DNLAEDIMR		0.0778278	0.00143624	1	4	1	Q53HU8	0	1076.5	High	0.001029	0.04952	1.96
	FALSE	High	EKLQEEMLQR		0.118714	0.00275142	1	4	1	Q53HU8	1	1303.67	High	0.001804	0.08036	1.93
FALSE	High	Master Protein	A0A024R374	Cathepsin B, isoform CRA_a OS=Homo sapiens GN=CTSB PE=3 SV=1	0	42.718	32	8	21	6	1	339	37.8	6.3	54.21	8	cell differentiation;metabolic process;regulation of biological process;response to stimulus;transport	extracellular;mitochondrion;organelle lumen;vacuole	catalytic activity;protein binding	Pf00112, Pf08127	1508	CTSB	8		ENSG00000164733.20	Apoptosis; Lysosome; Renin secretion; Antigen processing and presentation; NOD-like receptor signaling pathway
	Checked	Confidence	Sequence	Modifications	Qvality PEP	Qvality q-value	# Protein Groups	# Proteins	# PSMs	Master Protein Accessions	# Missed Cleavages	Theo. MH+ [Da]	Confidence (by Search Engine): Sequest HT	Percolator q-Value (by Search Engine): Sequest HT	Percolator PEP (by Search Engine): Sequest HT	XCorr (by Search Engine): Sequest HT
	FALSE	High	LCGTFLGGPKPPQR	1xCarbamidomethyl [C2]	0.000242575	0	1	14	5	A0A024R374	0	1527.81	High	0	7.53e-05	4.24
	FALSE	High	SGVYQHVTGEMMGGHAIR		0.0112797	0	2	7	1	A0A024R374; Q6LAF9	0	1929.91	High	0	0.005599	2.65
	FALSE	High	DQGSCGSCWAFGAVEAISDR	2xCarbamidomethyl [C5; C8]	5.61117e-08	0	1	9	2	A0A024R374	0	2172.91	High	0	6.329e-09	4.94
	FALSE	High	GQDHCGIESEVVAGIPR	1xCarbamidomethyl [C5]	1.61774e-08	0	1	6	1	A0A024R374	0	1823.87	High	0	1.57e-09	4.67
	FALSE	High	EQWPQCPTIK	1xCarbamidomethyl [C6]	0.0129672	0	1	13	3	A0A024R374	0	1286.62	High	0	0.006566	2.64
	FALSE	High	HYGYNSYSVSNSEK		9.77045e-05	0	1	5	5	A0A024R374	0	1634.71	High	0	0.0001007	3.15
	FALSE	High	DIMAEIYK		0.100561	0.0016819	2	6	2	A0A024R374; Q6LAF9	0	982.491	High	0.001168	0.06641	1.74
	FALSE	High	VMFTEDLK		0.22364	0.00473328	1	14	1	A0A024R374	0	982.491	High	0.003119	0.1655	1.96
	FALSE	High	VMFTEDLK	1xOxidation [M2]	0.270854	0.00724471	1	14	1	A0A024R374	0	998.486	High	0.005076	0.207	0.98
FALSE	High	Master Protein	Q59EN5	Prosaposin variant (Fragment) OS=Homo sapiens PE=2 SV=1	0	41.993	30	13	18	13	1	530	58.7	5.1	46.71	13	cell differentiation;metabolic process;regulation of biological process;response to stimulus;transport	extracellular;membrane;mitochondrion;organelle lumen;vacuole	enzyme regulator activity;protein binding	Pf02199, Pf03489, Pf05184	5660	PSAP	10
	Checked	Confidence	Sequence	Modifications	Qvality PEP	Qvality q-value	# Protein Groups	# Proteins	# PSMs	Master Protein Accessions	# Missed Cleavages	Theo. MH+ [Da]	Confidence (by Search Engine): Sequest HT	Percolator q-Value (by Search Engine): Sequest HT	Percolator PEP (by Search Engine): Sequest HT	XCorr (by Search Engine): Sequest HT
	FALSE	High	QEILAALEK		0.025276	0	1	6	1	Q59EN5	0	1014.58	High	0	0.01392	2.17
	FALSE	High	NVIPALELVEPIK		0.0070803	0	1	6	1	Q59EN5	0	1434.86	High	0	0.003334	2.2
	FALSE	High	NVIPALELVEPIKK		0.00493991	0	1	6	2	Q59EN5	1	1562.95	High	0	0.002218	3.02
	FALSE	High	IGACPSAHKPLLGTEK	1xCarbamidomethyl [C4]	0.00412557	0	1	7	3	Q59EN5	0	1678.89	High	0	0.01494	2.23
	FALSE	High	LGPGMADICK	1xCarbamidomethyl [C9]	0.0186646	0	1	7	1	Q59EN5	0	1061.51	High	0	0.009908	2.93
	FALSE	High	LPALTVHVTQPK		0.000702314	0	1	7	3	Q59EN5	0	1303.77	High	0	0.00128	3.2
	FALSE	High	SDVYCEVCEFLVK	2xCarbamidomethyl [C5; C8]	0.00129036	0	1	7	1	Q59EN5	0	1647.74	High	0	0.0004913	3.07
	FALSE	High	DNGDVCQDCIQMVTDIQTAVR	2xCarbamidomethyl [C6; C9]	1.86092e-05	0	1	5	1	Q59EN5	0	2438.07	High	0	4.248e-06	3.57
	FALSE	High	EIVDSYLPVILDIIK		5.36516e-06	0	1	6	1	Q59EN5	0	1730	High	0	1.048e-06	3.59
	FALSE	High	EMPMQTLVPAK		0.0157155	0	1	7	1	Q59EN5	0	1244.64	High	0	0.008183	2.26
	FALSE	High	GEMSRPGEVCSALNLCESLQK	2xCarbamidomethyl [C10; C16]	0.00158741	0	1	5	1	Q59EN5	0	2365.09	High	0	0.0006234	4.45
	FALSE	High	GCSFLPDPYQK	1xCarbamidomethyl [C2]	0.00853133	0	1	7	1	Q59EN5	0	1311.6	High	0	0.004118	2.43
	FALSE	High	LVGYLDR		0.0607534	0.000890901	1	7	1	Q59EN5	0	835.467	High	0.0007119	0.03745	1.71
FALSE	High	Master Protein	Q9NS15	Latent-transforming growth factor beta-binding protein 3 OS=Homo sapiens GN=LTBP3 PE=1 SV=4	0	41.952	17	13	13	13	1	1303	139.3	6.07	32.97	13	regulation of biological process	extracellular	metal ion binding;protein binding	Pf00683, Pf07645, Pf12662	4054	LTBP3	11		ENSG00000168056.15
	Checked	Confidence	Sequence	Modifications	Qvality PEP	Qvality q-value	# Protein Groups	# Proteins	# PSMs	Master Protein Accessions	# Missed Cleavages	Theo. MH+ [Da]	Confidence (by Search Engine): Sequest HT	Percolator q-Value (by Search Engine): Sequest HT	Percolator PEP (by Search Engine): Sequest HT	XCorr (by Search Engine): Sequest HT
	FALSE	High	LVSPEHQCQHPLTTR	1xCarbamidomethyl [C8]	0.0280766	0	1	7	1	Q9NS15	0	1802.9	High	0	0.0157	1.61
	FALSE	High	QEDCCGSIGTAWGQSK	2xCarbamidomethyl [C4; C5]	0.000132006	0	1	5	1	Q9NS15	0	1783.74	High	0	3.828e-05	3.53
	FALSE	High	NQCLCPPDFTGR	2xCarbamidomethyl [C3; C5]	0.00170849	0	1	4	1	Q9NS15	0	1464.64	High	0	0.0006746	2.74
	FALSE	High	YCVDVNECEAEPCGPGR	3xCarbamidomethyl [C2; C8; C13]	9.40847e-06	0	1	8	1	Q9NS15	0	2011.79	High	0	1.973e-06	3.56
	FALSE	High	VVFAPVICK	1xCarbamidomethyl [C8]	0.0165701	0	1	2	1	Q9NS15	0	1032.59	High	0	0.008628	2.04
	FALSE	High	TGALSTGALPPLAPEGDSVASK		0.000802783	0	1	4	1	Q9NS15	0	2039.07	High	0	0.0002889	3.32
	FALSE	High	DIDECMLFGSEICK	2xCarbamidomethyl [C5; C13]	0.000132006	0	1	8	1	Q9NS15	0	1716.73	High	0	3.826e-05	3.52
	FALSE	High	ASRPPVCEDIDECRDPSSCPDGK	3xCarbamidomethyl [C7; C13; C19]	0.0115834	0	1	9	1	Q9NS15	1	2647.12	High	0	0.005807	2.99
	FALSE	High	CACTPPAEYSPAQR	2xCarbamidomethyl [C1; C3]	0.00168581	0	1	12	1	Q9NS15	0	1607.69	High	0	0.000664	2.41
	FALSE	High	GEDGMCAGPLAGPALTFDDCCCR	4xCarbamidomethyl [C6; C20; C21; C22]	0.00741822	0	1	12	1	Q9NS15	0	2529.99	High	0	0.003513	3.11
	FALSE	High	FCQVPAGGAGGGTGGSGPGLSR	1xCarbamidomethyl [C2]	4.9847e-06	0	1	4	1	Q9NS15	0	1946.91	High	0	9.653e-07	3.56
	FALSE	High	DCQLPESPAER	1xCarbamidomethyl [C2]	0.032428	0.000320199	1	6	1	Q9NS15	0	1301.58	High	0.0001924	0.01847	2.19
	FALSE	High	GYTQDNNIVNYGIPAHR		0.0927613	0.0016819	1	5	1	Q9NS15	0	1931.94	High	0.001168	0.06058	1.38
FALSE	High	Master Protein	P06733	Alpha-enolase OS=Homo sapiens GN=ENO1 PE=1 SV=2	0	41.944	34	11	19	11	1	434	47.1	7.39	49.69	11	metabolic process;regulation of biological process;response to stimulus	cell surface;cytoplasm;cytosol;membrane;nucleus	catalytic activity;DNA binding;metal ion binding;protein binding;RNA binding	Pf00113, Pf03952, Pf13378	2023	ENO1	1	Glycolysis and Gluconeogenesis	ENSG00000074800.13	Biosynthesis of amino acids; Carbon metabolism; Metabolic pathways; Glycolysis / Gluconeogenesis; RNA degradation; HIF-1 signaling pathway
	Checked	Confidence	Sequence	Modifications	Qvality PEP	Qvality q-value	# Protein Groups	# Proteins	# PSMs	Master Protein Accessions	# Missed Cleavages	Theo. MH+ [Da]	Confidence (by Search Engine): Sequest HT	Percolator q-Value (by Search Engine): Sequest HT	Percolator PEP (by Search Engine): Sequest HT	XCorr (by Search Engine): Sequest HT
	FALSE	High	IGAEVYHNLK		0.00591441	0	1	4	6	P06733	0	1143.62	High	0	0.003327	3.42
	FALSE	High	LAMQEFMILPVGAANFR		0.0132278	0	1	4	1	P06733	0	1907.99	High	0	0.006725	1.49
	FALSE	High	LMIEMDGTENK		0.00407087	0	1	4	1	P06733	0	1280.59	High	0	0.001781	2.76
	FALSE	High	VNQIGSVTESIQACK	1xCarbamidomethyl [C14]	0.000198486	0	1	6	2	P06733	0	1633.82	High	0	6.017e-05	4.01
	FALSE	High	YISPDQLADLYK		0.00415319	0	1	2	2	P06733	0	1425.73	High	0	0.004384	3.29
	FALSE	High	AAVPSGASTGIYEALELR		1.91136e-05	0	1	13	2	P06733	0	1804.94	High	0	3.595e-05	3.93
	FALSE	High	DATNVGDEGGFAPNILENK		1.36227e-06	0	1	2	1	P06733	0	1960.92	High	0	2.26e-07	5.09
	FALSE	High	FTASAGIQVVGDDLTVTNPK		5.74971e-07	0	1	3	2	P06733	0	2033.05	High	0	8.61e-08	4.83
	FALSE	High	GNPTVEVDLFTSK		0.000411383	0	1	2	1	P06733	0	1406.72	High	0	0.0001368	3.19
	FALSE	High	EGLELLK		0.126925	0.00275142	1	3	1	P06733	0	801.472	High	0.001959	0.08684	2.16
	FALSE	High	YDLDFK		0.136458	0.00327546	1	10	1	P06733	0	800.383	High	0.002115	0.09387	1.4
FALSE	High	Master Protein	B3KUE5	Phospholipid transfer protein, isoform CRA_c OS=Homo sapiens GN=PLTP PE=2 SV=1	0	41.009	26	10	21	10	1	513	56.6	6.64	44.05	10	cell organization and biogenesis;cellular component movement;metabolic process;regulation of biological process;transport	extracellular		Pf01273, Pf02886	5360	PLTP	20	PPAR signaling pathway; Statin Pathway; PPAR Alpha Pathway
	Checked	Confidence	Sequence	Modifications	Qvality PEP	Qvality q-value	# Protein Groups	# Proteins	# PSMs	Master Protein Accessions	# Missed Cleavages	Theo. MH+ [Da]	Confidence (by Search Engine): Sequest HT	Percolator q-Value (by Search Engine): Sequest HT	Percolator PEP (by Search Engine): Sequest HT	XCorr (by Search Engine): Sequest HT
	FALSE	High	VPHDLDMLLR		0.00187603	0	1	3	4	B3KUE5	0	1208.65	High	0	0.0007491	2.71
	FALSE	High	VYDFLSTFITSGMR		0.00167458	0	1	3	3	B3KUE5	0	1636.8	High	0	0.001184	2.62
	FALSE	High	SSVDELVGIDYSLMK		4.44908e-06	0	1	3	1	B3KUE5	0	1655.82	High	0	8.542e-07	4.48
	FALSE	High	TMLQIGVMPMLNER		2.81692e-05	0	1	3	2	B3KUE5	0	1632.83	High	0	6.778e-06	3.73
	FALSE	High	DPVASTSNLDMDFR		0.000288633	0	1	2	1	B3KUE5	0	1567.71	High	0	9.19e-05	3.95
	FALSE	High	AGALQLLLVGDK		0.000692986	0	1	3	1	B3KUE5	0	1197.72	High	0	0.0002454	3.12
	FALSE	High	AVEPQLQEEER		0.00746779	0	1	3	1	B3KUE5	0	1327.65	High	0	0.003524	2
	FALSE	High	ATYFGSIVLLSPAVIDSPLK		0.00591441	0	1	3	2	B3KUE5	0	2091.17	High	0	0.00272	2.4
	FALSE	High	FLEQELETITIPDLR		5.29389e-06	0	1	3	5	B3KUE5	0	1816.97	High	0	1.036e-06	4.44
	FALSE	High	MHAAFGGTFK		0.087146	0.0016819	1	3	1	B3KUE5	0	1066.51	High	0.001168	0.05644	1.79
FALSE	High	Master Protein	P10909	Clusterin OS=Homo sapiens GN=CLU PE=1 SV=1	0	40.862	20	8	29	8	1	449	52.5	6.27	99.75	8	cell death;cell organization and biogenesis;cell proliferation;defense response;metabolic process;regulation of biological process;response to stimulus;transport	cell surface;cytoplasm;cytosol;endoplasmic reticulum;extracellular;Golgi;membrane;mitochondrion;nucleus;organelle lumen	catalytic activity;protein binding	Pf01093	1191	CLU	8	Complement and Coagulation Cascades	ENSG00000120885.21	Complement and coagulation cascades
	Checked	Confidence	Sequence	Modifications	Qvality PEP	Qvality q-value	# Protein Groups	# Proteins	# PSMs	Master Protein Accessions	# Missed Cleavages	Theo. MH+ [Da]	Confidence (by Search Engine): Sequest HT	Percolator q-Value (by Search Engine): Sequest HT	Percolator PEP (by Search Engine): Sequest HT	XCorr (by Search Engine): Sequest HT
	FALSE	High	LFDSDPITVTVPVEVSR		4.47893e-06	0	1	3	4	P10909	0	1873.99	High	0	6.434e-06	4.49
	FALSE	High	VTTVASHTSDSDVPSGVTEVVVK		4.07063e-08	0	1	4	5	P10909	0	2314.18	High	0	4.411e-09	5.88
	FALSE	High	TLLSNLEEAKK		0.0072232	0	1	8	4	P10909	1	1245.7	High	0	0.003403	2.76
	FALSE	High	TLLSNLEEAK		0.00803527	0	1	8	2	P10909	0	1117.61	High	0	0.004753	2.79
	FALSE	High	EILSVDCSTNNPSQAK	1xCarbamidomethyl [C7]	3.90904e-05	0	1	3	7	P10909	0	1762.83	High	0	0.0001447	4.7
	FALSE	High	ELDESLQVAER		0.00212997	0	1	5	3	P10909	0	1288.64	High	0	0.001134	3.17
	FALSE	High	ASSIIDELFQDR		8.83802e-05	0	1	5	3	P10909	0	1393.7	High	0	0.000374	3.67
	FALSE	High	RELDESLQVAER		0.194144	0.00473328	1	5	1	P10909	1	1444.74	High	0.003119	0.1412	2.64
FALSE	High	Master Protein	P35442	Thrombospondin-2 OS=Homo sapiens GN=THBS2 PE=1 SV=2	0	40.792	17	13	17	11	1	1172	129.9	4.83	50.63	13	regulation of biological process	extracellular	metal ion binding;protein binding	Pf00090, Pf00093, Pf02412, Pf05735, Pf12947	7058	THBS2	6	miR-509-3p alteration of YAP1/ECM axis; miRNA targets in ECM and membrane receptors; Focal Adhesion-PI3K-Akt-mTOR-signaling pathway; Focal Adhesion	ENSG00000186340.14	Focal adhesion; ECM-receptor interaction; PI3K-Akt signaling pathway; Malaria; Phagosome
	Checked	Confidence	Sequence	Modifications	Qvality PEP	Qvality q-value	# Protein Groups	# Proteins	# PSMs	Master Protein Accessions	# Missed Cleavages	Theo. MH+ [Da]	Confidence (by Search Engine): Sequest HT	Percolator q-Value (by Search Engine): Sequest HT	Percolator PEP (by Search Engine): Sequest HT	XCorr (by Search Engine): Sequest HT
	FALSE	High	NALWHTGNTPGQVR		0.00380803	0	2	4	2	P07996; P35442	0	1550.78	High	0	0.006975	2.91
	FALSE	High	LVFNPDQEDLDGDGR		0.00017716	0	1	2	1	P35442	0	1689.77	High	0	5.33e-05	3.12
	FALSE	High	LCNSPVPQMGGK	1xCarbamidomethyl [C2]	0.00698659	0	1	1	1	P35442	0	1287.62	High	0	0.003277	2.62
	FALSE	High	SCDVTSNTCLGPSIQTR	2xCarbamidomethyl [C2; C9]	1.3959e-05	0	1	1	2	P35442	0	1895.86	High	0	3.082e-06	5.3
	FALSE	High	DNCPYVYNTDQR	1xCarbamidomethyl [C3]	0.000306536	0	1	2	1	P35442	0	1544.64	High	0	9.813e-05	2.73
	FALSE	High	DGQGDACDPDDDNDGVPDDRDNCR	2xCarbamidomethyl [C7; C23]	0.00531595	0	1	2	1	P35442	1	2692.97	High	0	0.002418	4.63
	FALSE	High	DDDYAGFVFGYQSSSR		9.77045e-05	0	2	4	2	P07996; P35442	0	1813.77	High	0	4.106e-05	3.91
	FALSE	High	DDFDNDNIPDIDDVCPENNAISETDFR	1xCarbamidomethyl [C15]	0.00132533	0	1	2	1	P35442	0	3155.3	High	0	0.0005072	3.3
	FALSE	High	AYGYSGVSLK		0.0284473	0	1	2	1	P35442	0	1044.54	High	0	0.01588	1.64
	FALSE	High	GNQPVGVGLEAAK		0.0307744	0	1	1	1	P35442	0	1239.67	High	0	0.01742	2.55
	FALSE	High	FDYIPPVNADDLSK		0.0106958	0	1	2	2	P35442	0	1593.78	High	0	0.005281	2.22
	FALSE	High	GTTQIDPNWVIR		0.0122967	0	1	2	1	P35442	0	1399.73	High	0	0.006192	3
	FALSE	High	GPDPGVPAYR		0.193034	0.00473328	1	2	1	P35442	0	1028.52	High	0.003119	0.1396	2.15
FALSE	High	Master Protein	Q8N475	Follistatin-related protein 5 OS=Homo sapiens GN=FSTL5 PE=2 SV=2	0	40.672	20	13	13	13	1	847	95.7	5.95	37.51	13		extracellular	metal ion binding;protein binding	Pf00047, Pf00050, Pf07648, Pf07679, Pf13499, Pf13895, Pf13927	56884	FSTL5	4		ENSG00000168843.13
	Checked	Confidence	Sequence	Modifications	Qvality PEP	Qvality q-value	# Protein Groups	# Proteins	# PSMs	Master Protein Accessions	# Missed Cleavages	Theo. MH+ [Da]	Confidence (by Search Engine): Sequest HT	Percolator q-Value (by Search Engine): Sequest HT	Percolator PEP (by Search Engine): Sequest HT	XCorr (by Search Engine): Sequest HT
	FALSE	High	QIQDSGLFGQYLMTPSK		0.000146911	0	1	1	1	Q8N475	0	1912.95	High	0	4.291e-05	4.05
	FALSE	High	NEAGVDEDISSLFVEDSAR		1.77582e-05	0	1	2	1	Q8N475	0	2052.94	High	0	4.025e-06	4.48
	FALSE	High	IDLETMSYIK		0.0034452	0	1	1	1	Q8N475	0	1212.62	High	0	0.001481	2.2
	FALSE	High	LLGFQDEVCPK	1xCarbamidomethyl [C9]	0.00174309	0	1	2	1	Q8N475	0	1305.65	High	0	0.0006877	2.88
	FALSE	High	VLIVDVQSQK		0.00930207	0	1	2	1	Q8N475	0	1128.66	High	0	0.004537	2.21
	FALSE	High	VIQPIECEFQR	1xCarbamidomethyl [C7]	0.00549618	0	1	2	1	Q8N475	0	1418.71	High	0	0.00251	2.62
	FALSE	High	YFDADSNGLVDINELTQVIK		0.0305736	0	1	1	1	Q8N475	0	2254.12	High	0	0.0172	1.81
	FALSE	High	YIMQENENPNGDDISR		4.47893e-06	0	1	2	1	Q8N475	0	1894.82	High	0	8.564e-07	4.26
	FALSE	High	VVQAVSTDPVPVK		0.00171995	0	1	2	1	Q8N475	0	1338.76	High	0	0.0006775	3.45
	FALSE	High	CVWASAVNVK	1xCarbamidomethyl [C1]	0.010625	0	1	2	1	Q8N475	0	1133.58	High	0	0.00525	2.17
	FALSE	High	ETGQAECACMDLCK	3xCarbamidomethyl [C7; C9; C13]	0.000345739	0	1	2	1	Q8N475	0	1672.64	High	0	0.000112	3.84
	FALSE	High	LLVDQMFK		0.0369494	0.000630936	1	2	1	Q8N475	0	993.544	High	0.0003787	0.02135	1.82
	FALSE	High	FIYVAQPTLDR		0.124636	0.00275142	1	2	1	Q8N475	0	1322.71	High	0.001804	0.08475	1.73
FALSE	High	Master Protein	P04406	Glyceraldehyde-3-phosphate dehydrogenase OS=Homo sapiens GN=GAPDH PE=1 SV=3	0	40.669	40	9	16	9	1	335	36	8.46	52.77	9	cell death;cell organization and biogenesis;defense response;metabolic process;regulation of biological process;response to stimulus	cytoplasm;cytoskeleton;cytosol;membrane;nucleus	catalytic activity;enzyme regulator activity;nucleotide binding;protein binding	Pf00044, Pf02800	2597	GAPDH	12	Alzheimers Disease; Sudden Infant Death Syndrome (SIDS) Susceptibility Pathways; Cori Cycle; Glycolysis and Gluconeogenesis	ENSG00000111640.14	Biosynthesis of amino acids; Carbon metabolism; Glycolysis / Gluconeogenesis; HIF-1 signaling pathway; Metabolic pathways; Alzheimer's disease
	Checked	Confidence	Sequence	Modifications	Qvality PEP	Qvality q-value	# Protein Groups	# Proteins	# PSMs	Master Protein Accessions	# Missed Cleavages	Theo. MH+ [Da]	Confidence (by Search Engine): Sequest HT	Percolator q-Value (by Search Engine): Sequest HT	Percolator PEP (by Search Engine): Sequest HT	XCorr (by Search Engine): Sequest HT
	FALSE	High	LVINGNPITIFQER		4.12384e-05	0	1	4	2	P04406	0	1613.9	High	0	7.373e-05	4.07
	FALSE	High	IISNASCTTNCLAPLAK	2xCarbamidomethyl [C7; C11]	1.75223e-05	0	1	6	1	P04406	0	1833.92	High	0	3.969e-06	4.32
	FALSE	High	LISWYDNEFGYSNR		3.21999e-05	0	1	3	3	P04406	0	1763.8	High	0	0.0001353	3.49
	FALSE	High	VIISAPSADAPMFVMGVNHEK		2.49748e-05	0	1	5	3	P04406	0	2213.11	High	0	5.887e-06	4.61
	FALSE	High	VPTANVSVVDLTCR	1xCarbamidomethyl [C13]	0.000294481	0	1	6	2	P04406	0	1530.79	High	0	9.369e-05	4.33
	FALSE	High	WGDAGAEYVVESTGVFTTMEK		5.4976e-05	0	1	5	2	P04406	0	2277.04	High	0	1.425e-05	3.49
	FALSE	High	VVDLMAHMASK		0.023823	0	1	4	1	P04406	0	1201.61	High	0	0.01303	2.05
	FALSE	High	GALQNIIPASTGAAK		0.000740898	0	1	6	1	P04406	0	1411.79	High	0	0.0002653	3.82
	FALSE	High	LTGMAFR		0.0735267	0.00115911	1	7	1	P04406	0	795.418	High	0.0008662	0.0465	2.1
FALSE	High	Master Protein	O94985	Calsyntenin-1 OS=Homo sapiens GN=CLSTN1 PE=1 SV=1	0	39.739	19	15	18	15	1	981	109.7	4.91	45.16	15	regulation of biological process	cell surface;endoplasmic reticulum;extracellular;Golgi;membrane;nucleus	metal ion binding;protein binding	Pf00028, Pf02210, Pf13385	22883	CLSTN1	1		ENSG00000171603.16
	Checked	Confidence	Sequence	Modifications	Qvality PEP	Qvality q-value	# Protein Groups	# Proteins	# PSMs	Master Protein Accessions	# Missed Cleavages	Theo. MH+ [Da]	Confidence (by Search Engine): Sequest HT	Percolator q-Value (by Search Engine): Sequest HT	Percolator PEP (by Search Engine): Sequest HT	XCorr (by Search Engine): Sequest HT
	FALSE	High	LTVTAYDCGK	1xCarbamidomethyl [C8]	0.00751769	0	1	3	1	O94985	0	1127.54	High	0	0.003547	2.56
	FALSE	High	IHGQNVPFDAVVVDK		0.00595397	0	1	2	3	O94985	0	1637.86	High	0	0.002741	3.43
	FALSE	High	IPDGVVSVSPK		0.00881995	0	1	3	1	O94985	0	1097.62	High	0	0.004268	1.87
	FALSE	High	ISIKPTCTPGWQGWNNR	1xCarbamidomethyl [C7]	0.00265528	0	1	3	1	O94985	0	2014.99	High	0	0.001106	2.57
	FALSE	High	LICSELNGR	1xCarbamidomethyl [C3]	0.00968077	0	1	4	1	O94985	0	1061.54	High	0	0.00472	1.98
	FALSE	High	VIDCLYTCK	2xCarbamidomethyl [C4; C8]	0.003586	0	1	3	1	O94985	0	1171.55	High	0	0.001548	2.32
	FALSE	High	VEAVDADCSPQFSQICSYEIITPDVPFTVDK	2xCarbamidomethyl [C8; C16]	0.0143234	0	1	3	1	O94985	0	3530.63	High	0	0.007352	2.3
	FALSE	High	EGLDLQVLEDSGR		0.00106299	0	1	3	1	O94985	0	1430.71	High	0	0.0003977	4
	FALSE	High	DYSFTIQAYDCGK	1xCarbamidomethyl [C11]	0.00373254	0	1	2	1	O94985	0	1567.67	High	0	0.001623	2.84
	FALSE	High	AMQHISYLNSR		0.0198077	0	1	3	1	O94985	0	1319.65	High	0	0.01059	2.17
	FALSE	High	AASEFESSEGVFLFPELR		0.000225374	0	1	4	2	O94985	0	2014.98	High	0	9.714e-05	3.53
	FALSE	High	FAESFEVTVTK		0.000308592	0	1	2	1	O94985	0	1257.64	High	0	9.889e-05	2.37
	FALSE	High	GNLAGLTLR		0.0584653	0.000890901	1	3	1	O94985	0	914.542	High	0.0007119	0.03581	2.35
	FALSE	High	QFPTPGIR		0.0651711	0.00115911	1	3	1	O94985	0	915.505	High	0.0008662	0.04054	1.74
	FALSE	High	LIFLFR		0.138107	0.00327546	1	7	2	O94985	0	808.508	High	0.002115	0.09568	1.22
FALSE	High	Master Protein	P08238	Heat shock protein HSP 90-beta OS=Homo sapiens GN=HSP90AB1 PE=1 SV=4	0	38.415	21	13	17	5	1	724	83.2	5.03	44.54	13	cell organization and biogenesis;metabolic process;regulation of biological process;response to stimulus;transport	cell surface;cytoplasm;cytosol;extracellular;membrane;mitochondrion;nucleus;organelle lumen	enzyme regulator activity;nucleotide binding;protein binding;RNA binding	Pf00183, Pf02518, Pf13589	3326	HSP90AB1	6	NRF2 pathway; Focal Adhesion-PI3K-Akt-mTOR-signaling pathway	ENSG00000096384.19	NOD-like receptor signaling pathway; Estrogen signaling pathway; Pathways in cancer; Antigen processing and presentation; Protein processing in endoplasmic reticulum; Progesterone-mediated oocyte maturation; PI3K-Akt signaling pathway; Prostate cancer
	Checked	Confidence	Sequence	Modifications	Qvality PEP	Qvality q-value	# Protein Groups	# Proteins	# PSMs	Master Protein Accessions	# Missed Cleavages	Theo. MH+ [Da]	Confidence (by Search Engine): Sequest HT	Percolator q-Value (by Search Engine): Sequest HT	Percolator PEP (by Search Engine): Sequest HT	XCorr (by Search Engine): Sequest HT
	FALSE	High	NPDDITQEEYGEFYK		0.000159185	0	1	4	2	P08238	0	1847.8	High	0	4.711e-05	4.69
	FALSE	High	SLTNDWEDHLAVK		0.00110649	0	2	10	3	P07900; P08238	0	1527.74	High	0	0.0004145	3.06
	FALSE	High	TLTLVDTGIGMTK		0.0042941	0	2	11	2	P07900; P08238	0	1349.73	High	0	0.001895	2.98
	FALSE	High	ELISNASDALDK		0.00269098	0	2	11	1	P14625; P08238	0	1275.64	High	0	0.001122	2.77
	FALSE	High	EGLELPEDEEEK		0.00853133	0	2	14	1	P07900; P08238	0	1416.64	High	0	0.004101	2.33
	FALSE	High	EGLELPEDEEEKKK		0.0130535	0	2	13	1	P07900; P08238	2	1672.83	High	0	0.006611	2.24
	FALSE	High	EDQTEYLEER		0.00356214	0	2	11	2	P07900; P08238	0	1311.57	High	0	0.005546	2.56
	FALSE	High	ADLINNLGTIAK		0.0153046	0	2	12	1	P07900; P08238	0	1242.71	High	0	0.007925	2.39
	FALSE	High	EQVANSAFVER		0.00671282	0	1	6	1	P08238	0	1249.62	High	0	0.003142	2.66
	FALSE	High	GFEVVYMTEPIDEYCVQQLK	1xCarbamidomethyl [C15]	0.000124296	0	1	5	1	P08238	0	2448.15	High	0	3.572e-05	3.88
	FALSE	High	GVVDSEDIPLNLSR		0.00187603	0	2	18	2	P07900; P08238	0	1513.79	High	0	0.0007476	3.52
	FALSE	High	IDIIPNPQER		0.0619292	0.00115911	1	6	1	P08238	0	1194.65	High	0.0008662	0.03834	2.13
	FALSE	High	ALLFIPR		0.105656	0.0022283	1	4	1	P08238	0	829.529	High	0.001492	0.07024	1.65
FALSE	High	Master Protein	B4E1Z4	cDNA FLJ55673, highly similar to Complement factor B (EC 3.4.21.47) OS=Homo sapiens PE=1 SV=1	0	37.984	12	11	15	11	1	1266	140.9	7.18	38.17	11	metabolic process		catalytic activity	Pf00084, Pf00089, Pf00092, Pf13519			6		ENSG00000244255.5
	Checked	Confidence	Sequence	Modifications	Qvality PEP	Qvality q-value	# Protein Groups	# Proteins	# PSMs	Master Protein Accessions	# Missed Cleavages	Theo. MH+ [Da]	Confidence (by Search Engine): Sequest HT	Percolator q-Value (by Search Engine): Sequest HT	Percolator PEP (by Search Engine): Sequest HT	XCorr (by Search Engine): Sequest HT
	FALSE	High	LLQEGQALEYVCPSGFYPYPVQTR	1xCarbamidomethyl [C12]	2.02992e-05	0	1	13	2	B4E1Z4	0	2815.38	High	0	4.694e-06	4.61
	FALSE	High	YGLVTYATYPK		0.00293506	0	1	10	1	B4E1Z4	0	1275.66	High	0	0.001235	1.92
	FALSE	High	WSGQTAICDNGAGYCSNPGIPIGTR	2xCarbamidomethyl [C8; C15]	0.000948808	0	1	12	1	B4E1Z4	0	2652.19	High	0	0.0003478	3.26
	FALSE	High	VSEADSSNADWVTK		7.5961e-06	0	1	10	2	B4E1Z4	0	1508.69	High	0	1.55e-06	3.93
	FALSE	High	EAGIPEFYDYDVALIK		0.00297452	0	1	10	2	B4E1Z4	0	1842.92	High	0	0.001254	3.57
	FALSE	High	ALFVSEEEK		0.0215816	0	1	10	1	B4E1Z4	0	1051.53	High	0	0.01166	2.03
	FALSE	High	FLCTGGVSPYADPNTCR	2xCarbamidomethyl [C3; C16]	1.20494e-05	0	1	11	1	B4E1Z4	0	1914.85	High	0	2.607e-06	4.41
	FALSE	High	CLVNLIEK	1xCarbamidomethyl [C1]	0.0573523	0.000890901	1	10	2	B4E1Z4	0	988.55	High	0.0007119	0.03504	2.01
	FALSE	High	YGQTIRPICLPCTEGTTR	2xCarbamidomethyl [C9; C12]	0.0423543	0.000890901	1	10	1	B4E1Z4	0	2123.04	High	0.0005466	0.02499	3.61
	FALSE	High	DISEVVTPR		0.0584653	0.000890901	1	10	1	B4E1Z4	0	1015.54	High	0.0007119	0.03599	1.95
	FALSE	High	DLLYIGK		0.151048	0.00350841	1	11	1	B4E1Z4	0	821.477	High	0.002248	0.1061	1.26
FALSE	High	Master Protein	A0A024R1A3	Testicular secretory protein Li 63 OS=Homo sapiens GN=UBE1 PE=2 SV=1	0	37.814	15	11	11	11	1	1058	117.8	5.76	34.82	11	metabolic process;response to stimulus	cytoplasm;cytosol;membrane;mitochondrion;nucleus	catalytic activity;nucleotide binding;protein binding;RNA binding	Pf00899, Pf02134, Pf09358, Pf10585	7317	UBA1	X	Parkin-Ubiquitin Proteasomal System pathway; Parkinsons Disease Pathway; Proteasome Degradation	ENSG00000130985.16	Parkinson's disease; Ubiquitin mediated proteolysis
	Checked	Confidence	Sequence	Modifications	Qvality PEP	Qvality q-value	# Protein Groups	# Proteins	# PSMs	Master Protein Accessions	# Missed Cleavages	Theo. MH+ [Da]	Confidence (by Search Engine): Sequest HT	Percolator q-Value (by Search Engine): Sequest HT	Percolator PEP (by Search Engine): Sequest HT	XCorr (by Search Engine): Sequest HT
	FALSE	High	NEEDAAELVALAQAVNAR		2.04836e-06	0	1	1	1	A0A024R1A3	0	1883.95	High	0	3.571e-07	4.91
	FALSE	High	LAGTQPLEVLEAVQR		0.000374623	0	1	5	1	A0A024R1A3	0	1623.91	High	0	0.0001233	3.29
	FALSE	High	LDQPMTEIVSR		0.00542337	0	1	5	1	A0A024R1A3	0	1288.66	High	0	0.002471	2.22
	FALSE	High	LQTSSVLVSGLR		0.00858829	0	1	6	1	A0A024R1A3	0	1259.73	High	0	0.004128	2.47
	FALSE	High	YDGQVAVFGSDLQEK		0.000639563	0	1	1	1	A0A024R1A3	0	1655.79	High	0	0.0002244	3.29
	FALSE	High	SLVASLAEPDFVVTDFAK		0.000336615	0	1	1	1	A0A024R1A3	0	1909	High	0	0.0001089	3.94
	FALSE	High	ALPAVQQNNLDEDLIR		6.09198e-06	0	1	1	1	A0A024R1A3	0	1808.95	High	0	1.214e-06	4.09
	FALSE	High	AAVATFLQSVQVPEFTPK		0.00407087	0	1	5	1	A0A024R1A3	0	1933.04	High	0	0.001785	3.03
	FALSE	High	FEVQGLQPNGEEMTLK		0.00156633	0	1	6	1	A0A024R1A3	0	1819.89	High	0	0.0006109	3.47
	FALSE	High	NIILGGVK		0.032428	0.000320199	1	6	1	A0A024R1A3	0	813.519	High	0.0001924	0.01842	2.08
	FALSE	High	AENYDIPSADR		0.0882432	0.0016819	1	6	1	A0A024R1A3	0	1250.56	High	0.001168	0.05738	2.04
FALSE	High	Master Protein	Q59HE3	Calpastatin isoform a variant (Fragment) OS=Homo sapiens PE=2 SV=1	0	37.763	18	7	9	1	1	784	84.2	5.35	36.08	7	regulation of biological process	cytosol;endoplasmic reticulum;membrane	enzyme regulator activity;protein binding;RNA binding	Pf00748	831	CAST	5
	Checked	Confidence	Sequence	Modifications	Qvality PEP	Qvality q-value	# Protein Groups	# Proteins	# PSMs	Master Protein Accessions	# Missed Cleavages	Theo. MH+ [Da]	Confidence (by Search Engine): Sequest HT	Percolator q-Value (by Search Engine): Sequest HT	Percolator PEP (by Search Engine): Sequest HT	XCorr (by Search Engine): Sequest HT
	FALSE	High	LAAAISEVVSQTPASTTQAGAPPR		1.27116e-05	0	2	28	2	Q59HE3; A0A0C4DGB5	0	2323.23	High	0	2.768e-06	3.94
	FALSE	High	TKPQDMISAGGESVAGITAISGKPGDK		0.00484204	0	2	17	1	Q59HE3; A0A0C4DGB5	0	2615.33	High	0	0.002168	2.59
	FALSE	High	DTMSDQALEALSASLGTR		2.22473e-07	0	2	22	1	Q59HE3; A0A0C4DGB5	0	1865.89	High	0	2.972e-08	4.58
	FALSE	High	DTSQSDKDLDDALDK		0.000460902	0	2	20	1	Q59HE3; A0A0C4DGB5	1	1665.74	High	0	0.0001548	4.12
	FALSE	High	AAAPAPVSEAVSR		0.00468319	0	1	5	1	Q59HE3	0	1225.65	High	0	0.002096	2.28
	FALSE	High	KPADDQDPIDALSGDLDSCPSTTETSQNTAK	1xCarbamidomethyl [C19]	2.73717e-07	0	2	26	2	Q59HE3; A0A0C4DGB5	0	3277.46	High	0	3.75e-08	6.74
	FALSE	High	GTVPDDAVEALADSLGK		0.00192685	0	2	27	1	Q59HE3; A0A0C4DGB5	0	1657.83	High	0	0.0007702	3.64
FALSE	High	Master Protein	P35527	Keratin, type I cytoskeletal 9 OS=Homo sapiens GN=KRT9 PE=1 SV=3	0	37.738	26	10	15	10	1	623	62	5.24	48.71	10	cell death;cell organization and biogenesis	cytosol;membrane;nucleus	structural molecule activity	Pf00038, Pf13166	3857	KRT9	17		ENSG00000171403.9
	Checked	Confidence	Sequence	Modifications	Qvality PEP	Qvality q-value	# Protein Groups	# Proteins	# PSMs	Master Protein Accessions	# Missed Cleavages	Theo. MH+ [Da]	Confidence (by Search Engine): Sequest HT	Percolator q-Value (by Search Engine): Sequest HT	Percolator PEP (by Search Engine): Sequest HT	XCorr (by Search Engine): Sequest HT
	FALSE	High	QEIECQNQEYSLLLSIK	1xCarbamidomethyl [C5]	5.05181e-06	0	1	2	1	P35527	0	2095.04	High	0	9.795e-07	3.3
	FALSE	High	QEYEQLIAK		0.021868	0	1	2	2	P35527	0	1121.58	High	0	0.01187	2.85
	FALSE	High	QGVDADINGLR		0.00449943	0	1	2	1	P35527	0	1157.59	High	0	0.002002	2.78
	FALSE	High	QVLDNLTMEK	1xOxidation [M8]	0.0215816	0	1	2	1	P35527	0	1206.6	High	0	0.01166	2.49
	FALSE	High	TLLDIDNTR		0.00640689	0	1	1	2	P35527	0	1060.56	High	0	0.002985	2.6
	FALSE	High	QVLDNLTMEK		0.00936415	0	1	2	1	P35527	0	1190.61	High	0	0.004543	2.56
	FALSE	High	DIENQYETQITQIEHEVSSSGQEVQSSAK		1.09726e-05	0	1	2	1	P35527	0	3264.51	High	0	2.339e-06	3.86
	FALSE	High	EIETYHNLLEGGQEDFESSGAGK		7.75002e-06	0	1	2	2	P35527	0	2510.13	High	0	1.583e-06	6.15
	FALSE	High	GGSGGSHGGGSGFGGESGGSYGGGEEASGSGGGYGGGSGK		2.69445e-06	0	1	2	2	P35527	0	3223.28	High	0	4.861e-07	6.07
	FALSE	High	FEMEQNLR		0.0277106	0	1	2	1	P35527	0	1066.5	High	0	0.01546	1.62
	FALSE	High	MTLDDFR		0.239034	0.00575638	1	2	1	P35527	0	897.413	High	0.003727	0.1784	2.06
FALSE	High	Master Protein	A0A0C4DGB5	Calpastatin OS=Homo sapiens GN=CAST PE=1 SV=1	0	37.691	19	7	9	1	1	754	81	5.1	36.2	7	regulation of biological process	cytosol;endoplasmic reticulum;membrane	enzyme regulator activity;protein binding;RNA binding	Pf00748	831	CAST	5		ENSG00000153113.23
	Checked	Confidence	Sequence	Modifications	Qvality PEP	Qvality q-value	# Protein Groups	# Proteins	# PSMs	Master Protein Accessions	# Missed Cleavages	Theo. MH+ [Da]	Confidence (by Search Engine): Sequest HT	Percolator q-Value (by Search Engine): Sequest HT	Percolator PEP (by Search Engine): Sequest HT	XCorr (by Search Engine): Sequest HT
	FALSE	High	LAAAISEVVSQTPASTTQAGAPPR		1.27116e-05	0	2	28	2	Q59HE3; A0A0C4DGB5	0	2323.23	High	0	2.768e-06	3.94
	FALSE	High	TKPQDMISAGGESVAGITAISGKPGDK		0.00484204	0	2	17	1	Q59HE3; A0A0C4DGB5	0	2615.33	High	0	0.002168	2.59
	FALSE	High	DTMSDQALEALSASLGTR		2.22473e-07	0	2	22	1	Q59HE3; A0A0C4DGB5	0	1865.89	High	0	2.972e-08	4.58
	FALSE	High	DTSQSDKDLDDALDK		0.000460902	0	2	20	1	Q59HE3; A0A0C4DGB5	1	1665.74	High	0	0.0001548	4.12
	FALSE	High	AAAPAPVSEAVCR	1xCarbamidomethyl [C12]	0.00545966	0	1	22	1	A0A0C4DGB5	0	1298.65	High	0	0.002476	2.41
	FALSE	High	KPADDQDPIDALSGDLDSCPSTTETSQNTAK	1xCarbamidomethyl [C19]	2.73717e-07	0	2	26	2	Q59HE3; A0A0C4DGB5	0	3277.46	High	0	3.75e-08	6.74
	FALSE	High	GTVPDDAVEALADSLGK		0.00192685	0	2	27	1	Q59HE3; A0A0C4DGB5	0	1657.83	High	0	0.0007702	3.64
FALSE	High	Master Protein	P21291	Cysteine and glycine-rich protein 1 OS=Homo sapiens GN=CSRP1 PE=1 SV=3	0	35.848	50	7	15	7	1	193	20.6	8.57	52.22	7		nucleus	metal ion binding;RNA binding	Pf00412	1465	CSRP1	1	Mecp2 and Associated Rett Syndrome	ENSG00000159176.13
	Checked	Confidence	Sequence	Modifications	Qvality PEP	Qvality q-value	# Protein Groups	# Proteins	# PSMs	Master Protein Accessions	# Missed Cleavages	Theo. MH+ [Da]	Confidence (by Search Engine): Sequest HT	Percolator q-Value (by Search Engine): Sequest HT	Percolator PEP (by Search Engine): Sequest HT	XCorr (by Search Engine): Sequest HT
	FALSE	High	NLDSTTVAVHGEEIYCK	1xCarbamidomethyl [C16]	2.93916e-06	0	1	9	2	P21291	0	1935.91	High	0	5.363e-07	4.47
	FALSE	High	TVYFAEEVQCEGNSFHK	1xCarbamidomethyl [C10]	0.000405918	0	1	6	1	P21291	0	2044.91	High	0	0.0001347	3.89
	FALSE	High	SCFLCMVCK	3xCarbamidomethyl [C2; C5; C8]	0.0303741	0	1	7	1	P21291	0	1204.5	High	0	0.01719	1.81
	FALSE	High	GFGFGQGAGALVHSE		0.00766938	0	1	8	2	P21291	0	1433.68	High	0	0.003632	2.71
	FALSE	High	GLESTTLADKDGEIYCK	1xCarbamidomethyl [C16]	0.00011094	0	1	9	4	P21291	1	1899.9	High	0	3.134e-05	5.26
	FALSE	High	GYGYGQGAGTLSTDK		0.00123138	0	1	10	2	P21291	0	1474.68	High	0	0.0004691	3.23
	FALSE	High	GYGYGQGAGTLSTDKGESLGIK		6.76389e-05	0	1	10	3	P21291	1	2159.06	High	0	1.807e-05	4.31
FALSE	High	Master Protein	V9HW22	Epididymis luminal protein 33 OS=Homo sapiens GN=HEL-S-72p PE=2 SV=1	0	35.405	21	10	13	8	1	646	70.9	5.52	31.29	10	cell communication;cell organization and biogenesis;metabolic process;regulation of biological process;response to stimulus;transport	cytoplasm;cytosol;endosome;extracellular;membrane;nucleus;organelle lumen;spliceosomal complex	catalytic activity;nucleotide binding;protein binding;RNA binding	Pf00012, Pf02463, Pf06723	3312	HSPA8	11	Parkin-Ubiquitin Proteasomal System pathway; MAPK Signaling Pathway; Exercise-induced Circadian Regulation	ENSG00000109971.13	Measles; MAPK signaling pathway; Longevity regulating pathway - multiple species; Antigen processing and presentation; Influenza A; Protein processing in endoplasmic reticulum; Epstein-Barr virus infection; Legionellosis; Estrogen signaling pathway; Endocytosis; Toxoplasmosis; Spliceosome
	Checked	Confidence	Sequence	Modifications	Qvality PEP	Qvality q-value	# Protein Groups	# Proteins	# PSMs	Master Protein Accessions	# Missed Cleavages	Theo. MH+ [Da]	Confidence (by Search Engine): Sequest HT	Percolator q-Value (by Search Engine): Sequest HT	Percolator PEP (by Search Engine): Sequest HT	XCorr (by Search Engine): Sequest HT
	FALSE	High	NSLESYAFNMK		0.0037827	0	1	14	1	V9HW22	0	1303.6	High	0	0.001643	2.13
	FALSE	High	IINEPTAAAIAYGLDK		0.000173641	0	2	20	1	V9HW22; V9HWB4	0	1659.9	High	0	5.21e-05	3.75
	FALSE	High	TVTNAVVTVPAYFNDSQR		0.00717525	0	1	12	2	V9HW22	0	1982	High	0	0.003373	3.01
	FALSE	High	SINPDEAVAYGAAVQAAILSGDK		3.47394e-06	0	1	9	3	V9HW22	0	2260.15	High	0	6.454e-07	3.79
	FALSE	High	SFYPEEVSSMVLTK		0.00493991	0	1	15	1	V9HW22	0	1616.79	High	0	0.00222	2.38
	FALSE	High	TTPSYVAFTDTER		0.00409813	0	2	38	1	V9HW22; Q59EJ3	0	1487.7	High	0	0.001797	2.77
	FALSE	High	EIAEAYLGK		0.0186646	0	1	15	1	V9HW22	0	993.525	High	0	0.00986	2.64
	FALSE	High	DAGTIAGLNVLR		0.00736898	0	1	15	1	V9HW22	0	1199.67	High	0	0.003478	2.04
	FALSE	High	FEELNADLFR		0.00105591	0	1	12	1	V9HW22	0	1253.62	High	0	0.0003929	2.58
	FALSE	High	FDDAVVQSDMK		0.00465206	0	1	15	1	V9HW22	0	1254.57	High	0	0.002082	1.83
FALSE	High	Master Protein	A7BI36	p180/ribosome receptor OS=Homo sapiens GN=RRBP1 PE=2 SV=2	0	35.15	9	9	9	9	1	1540	165.6	8.97	29.62	9	cell differentiation;metabolic process;regulation of biological process;transport	endoplasmic reticulum;membrane;ribosome	receptor activity;RNA binding	Pf03157, Pf03276, Pf04156, Pf05104, Pf09606, Pf12128, Pf13779	6238	RRBP1	20
	Checked	Confidence	Sequence	Modifications	Qvality PEP	Qvality q-value	# Protein Groups	# Proteins	# PSMs	Master Protein Accessions	# Missed Cleavages	Theo. MH+ [Da]	Confidence (by Search Engine): Sequest HT	Percolator q-Value (by Search Engine): Sequest HT	Percolator PEP (by Search Engine): Sequest HT	XCorr (by Search Engine): Sequest HT
	FALSE	High	LTAEFEEAQTSACR	1xCarbamidomethyl [C13]	0.00022238	0	1	8	1	A7BI36	0	1612.73	High	0	6.861e-05	3.5
	FALSE	High	LLATEQEDAAVAK		0.000110201	0	1	7	1	A7BI36	0	1358.72	High	0	3.11e-05	3.28
	FALSE	High	VEPAVSSVVNSIQVLTSK		0.00200567	0	1	5	1	A7BI36	0	1857.03	High	0	0.0008107	2.27
	FALSE	High	SIEALLEAGQAR		0.00644973	0	1	7	1	A7BI36	0	1257.68	High	0	0.003004	2.36
	FALSE	High	SHVEDGDIAGAPASSPEAPPAEQDPVQLK		0.000537516	0	1	9	1	A7BI36	0	2912.39	High	0	0.0001838	5.21
	FALSE	High	TAGPLESSETEEASQLK		4.95148e-06	0	1	9	1	A7BI36	0	1776.85	High	0	9.631e-07	4.08
	FALSE	High	EAEETQSTLQAECDQYR	1xCarbamidomethyl [C13]	2.7795e-05	0	1	9	1	A7BI36	0	2057.87	High	0	6.652e-06	3.98
	FALSE	High	AMEALATAEQACK	1xCarbamidomethyl [C12]	0.000181962	0	1	7	1	A7BI36	0	1393.65	High	0	5.457e-05	3.28
	FALSE	High	LIEILSEK		0.0367095	0.000630936	1	7	1	A7BI36	0	944.566	High	0.0003787	0.02118	1.67
FALSE	High	Master Protein	B3KQF4	cDNA FLJ90373 fis, clone NT2RP2004606, highly similar to Metalloproteinase inhibitor 1 OS=Homo sapiens PE=2 SV=1	0	35.055	45	7	21	7	1	207	23.2	8.1	57.49	7	cell organization and biogenesis;regulation of biological process;response to stimulus;transport	extracellular;organelle lumen	enzyme regulator activity;metal ion binding;protein binding	Pf00965	7076	TIMP1	X	IL1 and megakaryocytes in obesity; Matrix Metalloproteinases; IL-6 signaling pathway
	Checked	Confidence	Sequence	Modifications	Qvality PEP	Qvality q-value	# Protein Groups	# Proteins	# PSMs	Master Protein Accessions	# Missed Cleavages	Theo. MH+ [Da]	Confidence (by Search Engine): Sequest HT	Percolator q-Value (by Search Engine): Sequest HT	Percolator PEP (by Search Engine): Sequest HT	XCorr (by Search Engine): Sequest HT
	FALSE	High	LQSGTHCLWTDQLLQGSEK	1xCarbamidomethyl [C7]	6.174e-06	0	1	5	3	B3KQF4	0	2201.07	High	0	1.233e-06	6.31
	FALSE	High	TYTVGCEECTVFPCLSIPCK	4xCarbamidomethyl [C6; C9; C14; C19]	0.0026026	0	1	5	2	B3KQF4	0	2421.06	High	0	0.00178	3.66
	FALSE	High	SEEFLIAGK		0.0309765	0	1	4	2	B3KQF4	0	993.525	High	0.001029	0.04817	2.19
	FALSE	High	EPGLCTWQSLR	1xCarbamidomethyl [C5]	0.00278236	0	1	4	3	B3KQF4	0	1346.65	High	0	0.003866	2.62
	FALSE	High	FVYTPAMESVCGYFHR	1xCarbamidomethyl [C11]	6.64524e-06	0	1	5	5	B3KQF4	0	1963.88	High	0	1.34e-06	3.54
	FALSE	High	GFQALGDAADIR		0.00628007	0	1	6	3	B3KQF4	0	1233.62	High	0	0.003022	3.28
	FALSE	High	HLACLPR	1xCarbamidomethyl [C4]	0.133212	0.00301083	1	4	3	B3KQF4	0	866.467	High	0.003119	0.1507	1.95
FALSE	High	Master Protein	P07900	Heat shock protein HSP 90-alpha OS=Homo sapiens GN=HSP90AA1 PE=1 SV=5	0	34.452	17	11	14	4	1	732	84.6	5.02	35.17	11	cell organization and biogenesis;metabolic process;regulation of biological process;response to stimulus;transport	cytoplasm;cytosol;extracellular;membrane;nucleus;organelle lumen	catalytic activity;enzyme regulator activity;nucleotide binding;protein binding;RNA binding	Pf00183, Pf02518, Pf13589	3320	HSP90AA1	14	Focal Adhesion-PI3K-Akt-mTOR-signaling pathway; Aryl Hydrocarbon Receptor Pathway; VEGFA-VEGFR2 Signaling Pathway; Aryl Hydrocarbon Receptor; EBV LMP1 signaling; NRF2 pathway; Nucleotide-binding Oligomerization Domain (NOD) pathway; Constitutive Androstane Receptor Pathway; Corticotropin-releasing hormone signaling pathway; TNF alpha Signaling Pathway	ENSG00000080824.18	PI3K-Akt signaling pathway; Prostate cancer; NOD-like receptor signaling pathway; Estrogen signaling pathway; Pathways in cancer; Antigen processing and presentation; Protein processing in endoplasmic reticulum; Progesterone-mediated oocyte maturation
	Checked	Confidence	Sequence	Modifications	Qvality PEP	Qvality q-value	# Protein Groups	# Proteins	# PSMs	Master Protein Accessions	# Missed Cleavages	Theo. MH+ [Da]	Confidence (by Search Engine): Sequest HT	Percolator q-Value (by Search Engine): Sequest HT	Percolator PEP (by Search Engine): Sequest HT	XCorr (by Search Engine): Sequest HT
	FALSE	High	NPDDITNEEYGEFYK		2.53111e-05	0	1	5	1	P07900	0	1833.78	High	0	5.994e-06	4.02
	FALSE	High	YYTSASGDEMVSLK		0.00462112	0	1	6	1	P07900	0	1550.7	High	0	0.002061	2.75
	FALSE	High	SLTNDWEDHLAVK		0.00110649	0	2	10	3	P07900; P08238	0	1527.74	High	0	0.0004145	3.06
	FALSE	High	TLTLVDTGIGMTK		0.0042941	0	2	11	2	P07900; P08238	0	1349.73	High	0	0.001895	2.98
	FALSE	High	ELISNSSDALDK		0.000533935	0	1	6	1	P07900	0	1291.64	High	0	0.0001829	3.27
	FALSE	High	EGLELPEDEEEK		0.00853133	0	2	14	1	P07900; P08238	0	1416.64	High	0	0.004101	2.33
	FALSE	High	EGLELPEDEEEKKK		0.0130535	0	2	13	1	P07900; P08238	2	1672.83	High	0	0.006611	2.24
	FALSE	High	EDQTEYLEER		0.00356214	0	2	11	2	P07900; P08238	0	1311.57	High	0	0.005546	2.56
	FALSE	High	ADLINNLGTIAK		0.0153046	0	2	12	1	P07900; P08238	0	1242.71	High	0	0.007925	2.39
	FALSE	High	GVVDSEDIPLNLSR		0.00187603	0	2	18	2	P07900; P08238	0	1513.79	High	0	0.0007476	3.52
	FALSE	High	AILFVPR		0.0987095	0.0016819	1	7	2	P07900	0	815.514	High	0.001168	0.0649	1.64
FALSE	High	Master Protein	Q4ZHG4	Fibronectin type III domain-containing protein 1 OS=Homo sapiens GN=FNDC1 PE=2 SV=4	0	34.243	8	11	12	11	1	1894	205.4	9.32	27.6	11		extracellular	protein binding	Pf00041	84624	FNDC1	6		ENSG00000164694.16
	Checked	Confidence	Sequence	Modifications	Qvality PEP	Qvality q-value	# Protein Groups	# Proteins	# PSMs	Master Protein Accessions	# Missed Cleavages	Theo. MH+ [Da]	Confidence (by Search Engine): Sequest HT	Percolator q-Value (by Search Engine): Sequest HT	Percolator PEP (by Search Engine): Sequest HT	XCorr (by Search Engine): Sequest HT
	FALSE	High	IYLSDNLK		0.0261204	0	1	2	1	Q4ZHG4	0	965.53	High	0	0.01447	1.52
	FALSE	High	ISEEDELDVPDDISVR		5.22356e-06	0	1	2	1	Q4ZHG4	0	1830.86	High	0	1.018e-06	4.52
	FALSE	High	VMSSQSVLVSWVDPVLEK		0.000835637	0	1	2	2	Q4ZHG4	0	2003.05	High	0	0.0003034	2.61
	FALSE	High	SLTYPGDTTSALVDGLQPGER		4.27412e-06	0	1	1	1	Q4ZHG4	0	2177.07	High	0	8.175e-07	4.23
	FALSE	High	TIVDLEGTPVVSPDGLPLFGQGR		0.00177838	0	1	3	1	Q4ZHG4	0	2367.26	High	0	0.0007043	2.93
	FALSE	High	STMSSSVSSHLSSR		0.00168581	0	1	2	1	Q4ZHG4	0	1452.67	High	0	0.0006635	1.95
	FALSE	High	DTFYSIGDSWGR		0.0100748	0	1	2	1	Q4ZHG4	0	1403.62	High	0	0.004939	2.25
	FALSE	High	AFIVAMPTTSK		0.0103463	0	1	1	1	Q4ZHG4	0	1165.63	High	0	0.005111	2.68
	FALSE	High	FVAPYVTYLNK		0.00361001	0	1	3	1	Q4ZHG4	0	1314.71	High	0	0.001567	2.21
	FALSE	High	WVVDLDR		0.0434671	0.000890901	1	3	1	Q4ZHG4	0	902.473	High	0.0005466	0.02559	1.83
	FALSE	High	EPAIALAPR		0.0544823	0.000890901	1	2	1	Q4ZHG4	0	937.547	High	0.0007119	0.03309	1.8
FALSE	High	Master Protein	P14543	Nidogen-1 OS=Homo sapiens GN=NID1 PE=1 SV=3	0	33.568	13	13	15	12	1	1247	136.3	5.29	34.73	13	cell organization and biogenesis;regulation of biological process	cell surface;extracellular;membrane	metal ion binding;protein binding	Pf00008, Pf00058, Pf00086, Pf06119, Pf06247, Pf07474, Pf07645, Pf12662, Pf12947, Pf14670	4811	NID1	1		ENSG00000116962.14
	Checked	Confidence	Sequence	Modifications	Qvality PEP	Qvality q-value	# Protein Groups	# Proteins	# PSMs	Master Protein Accessions	# Missed Cleavages	Theo. MH+ [Da]	Confidence (by Search Engine): Sequest HT	Percolator q-Value (by Search Engine): Sequest HT	Percolator PEP (by Search Engine): Sequest HT	XCorr (by Search Engine): Sequest HT
	FALSE	High	MVYWTDITEPSIGR		0.00490707	0	1	1	1	P14543	0	1667.81	High	0	0.00221	3.3
	FALSE	High	MNSVVALDLAISK		0.000808168	0	1	1	1	P14543	0	1360.75	High	0	0.0002919	2.43
	FALSE	High	QDLGSPEGIAVDHLGR		0.000740898	0	1	1	1	P14543	0	1663.84	High	0	0.0002647	3.07
	FALSE	High	VLFETDLVNPR		0.00193977	0	1	1	1	P14543	0	1302.71	High	0	0.0007795	2.68
	FALSE	High	VIIGLAFDCVDK	1xCarbamidomethyl [C9]	0.00232322	0	1	1	1	P14543	0	1349.71	High	0	0.0009497	2.52
	FALSE	High	YALSNSIGPVR		0.00611486	0	1	2	1	P14543	0	1176.64	High	0	0.002815	2.42
	FALSE	High	SNGAYNIFANDR		0.0103463	0	1	2	1	P14543	0	1341.62	High	0	0.005105	2.29
	FALSE	High	TQFTCECSIGFR	2xCarbamidomethyl [C5; C7]	0.0164608	0	1	2	1	P14543	0	1505.65	High	0	0.008565	2.4
	FALSE	High	EDLSPSITQR		0.0105546	0	1	1	1	P14543	0	1145.58	High	0	0.005215	2.89
	FALSE	High	ALEGLQYPFAVTSYGK		0.00136123	0	1	1	1	P14543	0	1743.9	High	0	0.000523	2.87
	FALSE	High	GNLYWTDWNR		0.0292032	0	2	6	1	Q14112; P14543	0	1324.61	High	0	0.01641	1.68
	FALSE	High	NLYFTDWK		0.061143	0.000890901	1	1	1	P14543	0	1086.53	High	0.0007119	0.03765	1.79
	FALSE	High	ASLHGGEPTTIIR		0.0839301	0.0016819	1	1	3	P14543	0	1351.73	High	0.004174	0.1905	2.2
FALSE	High	Master Protein	A3KC71	Nuclear envelope protein okuribin OS=Homo sapiens GN=okuribin PE=2 SV=1	0	33.561	17	13	15	13	1	950	108.1	9.72	38.55	13	cell organization and biogenesis;regulation of biological process		protein binding	Pf13778	151887	CCDC80	3
	Checked	Confidence	Sequence	Modifications	Qvality PEP	Qvality q-value	# Protein Groups	# Proteins	# PSMs	Master Protein Accessions	# Missed Cleavages	Theo. MH+ [Da]	Confidence (by Search Engine): Sequest HT	Percolator q-Value (by Search Engine): Sequest HT	Percolator PEP (by Search Engine): Sequest HT	XCorr (by Search Engine): Sequest HT
	FALSE	High	ITSEGQILEQPLDPSLIPK		0.0139486	0	1	3	1	A3KC71	0	2078.14	High	0	0.007122	2.34
	FALSE	High	QEMAIQQSLGMR		0.00149475	0	1	5	1	A3KC71	0	1391.68	High	0	0.0005794	3.08
	FALSE	High	QSLENFLSR		0.0082521	0	1	5	1	A3KC71	0	1093.56	High	0	0.003947	2.69
	FALSE	High	LEAMYEVIDQGPIR		0.000819045	0	1	3	1	A3KC71	0	1633.83	High	0	0.0002964	3.82
	FALSE	High	VVDDEDLVDQR		0.0042941	0	1	5	1	A3KC71	0	1302.62	High	0	0.001894	3
	FALSE	High	SVFDLIDTFQSR		0.000269966	0	1	5	2	A3KC71	0	1427.72	High	0	8.55e-05	2.91
	FALSE	High	DEYLESFCK	1xCarbamidomethyl [C8]	0.0280766	0	1	5	1	A3KC71	0	1190.5	High	0	0.01564	2
	FALSE	High	DDVYCELAER	1xCarbamidomethyl [C5]	0.00269098	0	1	3	1	A3KC71	0	1269.54	High	0	0.001124	2.3
	FALSE	High	ASGVEGQVVAEGNDGGGGAGRPSLGSEK		8.85896e-06	0	1	3	2	A3KC71	0	2542.21	High	0	1.848e-06	5.52
	FALSE	High	LLLITAPK		0.0386722	0.000630936	1	5	1	A3KC71	0	868.587	High	0.0003787	0.02255	2.28
	FALSE	High	QYYEVPITMK		0.0537866	0.000890901	1	5	1	A3KC71	0	1271.63	High	0.0007119	0.03268	1.89
	FALSE	High	DPNVVPGPPKPAK		0.146621	0.00350841	1	4	1	A3KC71	0	1315.74	High	0.002248	0.1021	1.72
	FALSE	High	FGMVLLK		0.197504	0.00473328	1	3	1	A3KC71	0	807.48	High	0.003119	0.1437	1.52
FALSE	High	Master Protein	P02461	Collagen alpha-1(III) chain OS=Homo sapiens GN=COL3A1 PE=1 SV=4	0	33.551	8	8	12	8	1	1466	138.5	6.61	33.21	8	cell organization and biogenesis;metabolic process;regulation of biological process;response to stimulus	extracellular;organelle lumen	metal ion binding;protein binding;structural molecule activity	Pf00093, Pf01410, Pf14828	1281	COL3A1	2	Senescence and Autophagy in Cancer; Focal Adhesion; Focal Adhesion-PI3K-Akt-mTOR-signaling pathway; Inflammatory Response Pathway; miR-509-3p alteration of YAP1/ECM axis; miRNA targets in ECM and membrane receptors	ENSG00000168542.14	Protein digestion and absorption; AGE-RAGE signaling pathway in diabetic complications; Platelet activation; Amoebiasis
	Checked	Confidence	Sequence	Modifications	Qvality PEP	Qvality q-value	# Protein Groups	# Proteins	# PSMs	Master Protein Accessions	# Missed Cleavages	Theo. MH+ [Da]	Confidence (by Search Engine): Sequest HT	Percolator q-Value (by Search Engine): Sequest HT	Percolator PEP (by Search Engine): Sequest HT	XCorr (by Search Engine): Sequest HT
	FALSE	High	NSIAYMDQASGNVK		0.000377136	0	1	1	1	P02461	0	1497.7	High	0	0.0001239	3.4
	FALSE	High	INTDEIMTSLK		0.000740898	0	1	1	1	P02461	0	1264.65	High	0	0.0002645	2.47
	FALSE	High	LMGSNEGEFK		0.00180231	0	1	1	2	P02461	0	1111.51	High	0	0.0007146	2.12
	FALSE	High	VFCNMETGETCISANPLNVPR	2xCarbamidomethyl [C3; C11]	3.10798e-07	0	1	1	2	P02461	0	2409.1	High	0	4.313e-08	4.92
	FALSE	High	SGEYWVDPNQGCK	1xCarbamidomethyl [C12]	0.000555788	0	1	1	2	P02461	0	1539.65	High	0	0.001319	3.4
	FALSE	High	SVNGQIESLISPDGSR		0.000382213	0	1	1	2	P02461	0	1658.83	High	0	0.000126	3.46
	FALSE	High	AGGFAPYYGDEPMDFK		0.00192685	0	1	1	1	P02461	0	1764.76	High	0	0.0007727	3.17
	FALSE	High	FTYTVLEDGCTK	1xCarbamidomethyl [C10]	0.00129902	0	1	1	1	P02461	0	1433.66	High	0	0.0004963	2.72
FALSE	High	Master Protein	G5E971	Collagenase 3 OS=Homo sapiens GN=MMP13 PE=1 SV=1	0	33.288	30	10	13	10	1	489	55.8	5.97	31.99	10	cell organization and biogenesis;metabolic process	extracellular	catalytic activity;metal ion binding;protein binding	Pf00045, Pf00413, Pf01471, Pf13582, Pf13900	4322	MMP13	11	Oncostatin M Signaling Pathway; Endochondral Ossification; AGE/RAGE pathway; Matrix Metalloproteinases	ENSG00000137745.11
	Checked	Confidence	Sequence	Modifications	Qvality PEP	Qvality q-value	# Protein Groups	# Proteins	# PSMs	Master Protein Accessions	# Missed Cleavages	Theo. MH+ [Da]	Confidence (by Search Engine): Sequest HT	Percolator q-Value (by Search Engine): Sequest HT	Percolator PEP (by Search Engine): Sequest HT	XCorr (by Search Engine): Sequest HT
	FALSE	High	IVNYTPDMTHSEVEK		0.000169059	0	1	5	2	G5E971	0	1762.83	High	0	5.026e-05	3.12
	FALSE	High	LDDNTLDVMK		0.0112797	0	1	6	1	G5E971	0	1163.56	High	0	0.005604	2.47
	FALSE	High	ISAAVHFEDTGK		0.0089381	0	1	4	1	G5E971	0	1274.64	High	0	0.004331	2.22
	FALSE	High	LIEEDFPGIGDKVDAVYEK		0.00326601	0	1	4	1	G5E971	1	2137.07	High	0	0.001399	3.14
	FALSE	High	SHFMLPDDDVQGIQSLYGPGDEDPNPK		0.000362306	0	1	5	1	G5E971	0	2971.34	High	0	0.0001183	4.23
	FALSE	High	TLLFSGNQVWR		0.004181	0	1	4	1	G5E971	0	1320.71	High	0	0.001847	2.15
	FALSE	High	DPGALMFPIYTYTGK		2.89328e-05	0	1	5	2	G5E971	0	1673.82	High	0	6.973e-06	3.67
	FALSE	High	CGVPDVGEYNVFPR	1xCarbamidomethyl [C1]	0.0110571	0	1	6	1	G5E971	0	1608.75	High	0	0.005479	1.87
	FALSE	High	CDPSLSLDAITSLR	1xCarbamidomethyl [C1]	0.0128814	0	1	5	1	G5E971	0	1547.77	High	0	0.006503	1.94
	FALSE	High	SFWPELPNR		0.0974924	0.0016819	1	5	2	G5E971	0	1145.57	High	0.002248	0.09876	1.67
FALSE	High	Master Protein	P05997	Collagen alpha-2(V) chain OS=Homo sapiens GN=COL5A2 PE=1 SV=3	0	32.353	7	5	8	5	1	1499	144.8	6.46	31.92	5	cell organization and biogenesis;metabolic process;regulation of biological process;response to stimulus	extracellular;organelle lumen	metal ion binding;protein binding;structural molecule activity	Pf00093, Pf01391, Pf01410, Pf14828	1290	COL5A2	2	Focal Adhesion; miRNA targets in ECM and membrane receptors; Focal Adhesion-PI3K-Akt-mTOR-signaling pathway	ENSG00000204262.11	Protein digestion and absorption
	Checked	Confidence	Sequence	Modifications	Qvality PEP	Qvality q-value	# Protein Groups	# Proteins	# PSMs	Master Protein Accessions	# Missed Cleavages	Theo. MH+ [Da]	Confidence (by Search Engine): Sequest HT	Percolator q-Value (by Search Engine): Sequest HT	Percolator PEP (by Search Engine): Sequest HT	XCorr (by Search Engine): Sequest HT
	FALSE	High	IECQDVLDCADPVTPPGECCPVCSQTPGGGNTNFGR	5xCarbamidomethyl [C3; C9; C19; C20; C23]	8.3251e-08	0	1	2	1	P05997	0	3964.67	High	0	9.847e-09	7.13
	FALSE	High	YIVLQDTCSK	1xCarbamidomethyl [C8]	0.0134045	0	1	5	1	P05997	0	1226.61	High	0	0.006817	2.32
	FALSE	High	VYCNMETGETCISANPSSVPR	2xCarbamidomethyl [C3; C11]	3.1647e-09	0	1	5	2	P05997	0	2372.03	High	0	2.518e-10	5.56
	FALSE	High	SGLGSQVGLMPGSVGPVGPR	1xOxidation [M10]	0.000489487	0	1	2	3	P05997	0	1867.97	High	0	0.0001662	4.71
	FALSE	High	QSGEYWIDPNQGSVEDAIK		0.106966	0.0022283	1	5	1	P05997	0	2135.99	High	0.001492	0.07153	1.77
FALSE	High	Master Protein	P13639	Elongation factor 2 OS=Homo sapiens GN=EEF2 PE=1 SV=4	0	32.336	20	13	17	13	1	858	95.3	6.83	35.52	13	cell differentiation;cell proliferation;metabolic process;regulation of biological process;response to stimulus;transport	cytoplasm;cytosol;extracellular;membrane;nucleus;organelle lumen;ribosome	catalytic activity;nucleotide binding;protein binding;RNA binding	Pf00009, Pf00679, Pf03144, Pf03764, Pf14492	1938	EEF2	19	Brain-Derived Neurotrophic Factor (BDNF) signaling pathway; Translation Factors; AMP-activated Protein Kinase (AMPK) Signaling	ENSG00000167658.15	Oxytocin signaling pathway; AMPK signaling pathway
	Checked	Confidence	Sequence	Modifications	Qvality PEP	Qvality q-value	# Protein Groups	# Proteins	# PSMs	Master Protein Accessions	# Missed Cleavages	Theo. MH+ [Da]	Confidence (by Search Engine): Sequest HT	Percolator q-Value (by Search Engine): Sequest HT	Percolator PEP (by Search Engine): Sequest HT	XCorr (by Search Engine): Sequest HT
	FALSE	High	IWCFGPDGTGPNILTDITK	1xCarbamidomethyl [C3]	0.00968077	0	1	4	1	P13639	0	2105.04	High	0	0.004717	1.89
	FALSE	High	QFAEMYVAK		0.0295885	0	1	5	1	P13639	0	1086.53	High	0	0.01666	2.48
	FALSE	High	STLTDSLVCK	1xCarbamidomethyl [C9]	0.0190382	0	1	5	1	P13639	0	1123.57	High	0	0.01011	2.36
	FALSE	High	TFCQLILDPIFK	1xCarbamidomethyl [C3]	0.00468319	0	1	4	2	P13639	0	1494.8	High	0	0.002085	2.07
	FALSE	High	DSVVAGFQWATK		0.00432285	0	1	4	1	P13639	0	1308.66	High	0	0.001906	2.38
	FALSE	High	EDLYLKPIQR		0.00564474	0	1	4	2	P13639	0	1274.71	High	0	0.002578	2.5
	FALSE	High	CLYASVLTAQPR	1xCarbamidomethyl [C1]	0.024298	0	1	3	1	P13639	0	1378.71	High	0	0.01332	1.54
	FALSE	High	CELLYEGPPDDEAAMGIK	1xCarbamidomethyl [C1]	0.000259349	0	1	5	2	P13639	0	2007.9	High	0	8.148e-05	2.98
	FALSE	High	ETVSEESNVLCLSK	1xCarbamidomethyl [C11]	0.000209393	0	1	4	2	P13639	0	1594.76	High	0	0.0002168	3.83
	FALSE	High	YVEPIEDVPCGNIVGLVGVDQFLVK	1xCarbamidomethyl [C10]	0.0595989	0.000890901	1	4	1	P13639	0	2759.43	High	0.0007119	0.03667	2.37
	FALSE	High	GVQYLNEIK		0.0478967	0.000890901	1	4	1	P13639	0	1063.58	High	0.0005466	0.02859	1.81
	FALSE	High	TILMMGR		0.0551867	0.000890901	1	4	1	P13639	0	821.437	High	0.0007119	0.03358	1.44
	FALSE	High	DLEEDHACIPIKK	1xCarbamidomethyl [C8]	0.108959	0.0022283	1	4	1	P13639	1	1567.78	High	0.001492	0.0728	2.82
FALSE	High	Master Protein	P51884	Lumican OS=Homo sapiens GN=LUM PE=1 SV=2	0	32.163	35	9	23	9	1	338	38.4	6.61	66.64	9	cell organization and biogenesis;metabolic process;regulation of biological process;response to stimulus	extracellular;organelle lumen	protein binding;structural molecule activity	Pf01462, Pf12799, Pf13855	4060	LUM	12		ENSG00000139329.4	Proteoglycans in cancer
	Checked	Confidence	Sequence	Modifications	Qvality PEP	Qvality q-value	# Protein Groups	# Proteins	# PSMs	Master Protein Accessions	# Missed Cleavages	Theo. MH+ [Da]	Confidence (by Search Engine): Sequest HT	Percolator q-Value (by Search Engine): Sequest HT	Percolator PEP (by Search Engine): Sequest HT	XCorr (by Search Engine): Sequest HT
	FALSE	High	ISNIPDEYFK		0.017939	0	1	2	1	P51884	0	1225.61	High	0	0.009441	2.39
	FALSE	High	NIPTVNENLENYYLEVNQLEK		4.74554e-05	0	1	2	3	P51884	0	2536.26	High	0	4.807e-05	4.88
	FALSE	High	LKEDAVSAAFK		0.0110571	0	1	2	3	P51884	1	1178.64	High	0	0.005472	3.39
	FALSE	High	LPSGLPVSLLTLYLDNNK		5.40116e-06	0	1	1	3	P51884	0	1957.1	High	0	1.063e-06	4.74
	FALSE	High	ISETSLPPDMYECLR	1xCarbamidomethyl [C13]	4.46838e-05	0	1	2	5	P51884	0	1810.84	High	0	3.776e-05	4.06
	FALSE	High	SLEYLDLSFNQIAR		0.000147897	0	1	2	2	P51884	0	1668.86	High	0	4.334e-05	3.7
	FALSE	High	SLEDLQLTHNK		0.0223046	0	1	2	1	P51884	0	1297.67	High	0	0.0121	3.58
	FALSE	High	FNALQYLR		0.0109839	0	1	2	3	P51884	0	1024.56	High	0	0.005461	2.51
	FALSE	High	SVPMVPPGIK		0.239034	0.00575638	1	2	2	P51884	0	1024.59	High	0.003869	0.1791	1.96
FALSE	High	Master Protein	Q8NBJ4	Golgi membrane protein 1 OS=Homo sapiens GN=GOLM1 PE=1 SV=1	0	32.15	27	9	14	9	1	401	45.3	4.97	47.07	9	cell organization and biogenesis;metabolic process;regulation of biological process	Golgi;membrane;organelle lumen	protein binding		51280	GOLM1	9		ENSG00000135052.16
	Checked	Confidence	Sequence	Modifications	Qvality PEP	Qvality q-value	# Protein Groups	# Proteins	# PSMs	Master Protein Accessions	# Missed Cleavages	Theo. MH+ [Da]	Confidence (by Search Engine): Sequest HT	Percolator q-Value (by Search Engine): Sequest HT	Percolator PEP (by Search Engine): Sequest HT	XCorr (by Search Engine): Sequest HT
	FALSE	High	QQLQALSEPQPR		0.00399017	0	1	1	2	Q8NBJ4	0	1394.74	High	0	0.001749	3.67
	FALSE	High	NIDVFNVEDQKR		0.0244584	0	1	1	1	Q8NBJ4	1	1476.74	High	0	0.01337	2.8
	FALSE	High	LQQDVLQFQK		0.00968077	0	1	1	2	Q8NBJ4	0	1246.68	High	0	0.004738	2.66
	FALSE	High	IQSSHNFQLESVNK		0.000567048	0	1	3	2	Q8NBJ4	0	1630.82	High	0	0.0001956	3.77
	FALSE	High	QVEKEETNEIQVVNEEPQR		0.00139812	0	1	1	1	Q8NBJ4	1	2298.12	High	0	0.0005373	4.44
	FALSE	High	DQLVIPDGQEEEQEAAGEGR		6.36884e-05	0	1	1	2	Q8NBJ4	0	2169.99	High	0	1.686e-05	4.32
	FALSE	High	EETNEIQVVNEEPQR		0.000395206	0	1	1	1	Q8NBJ4	0	1813.86	High	0	0.000131	4.79
	FALSE	High	FSYDLSQCINQMK	1xCarbamidomethyl [C8]	0.000574681	0	1	1	2	Q8NBJ4	0	1633.73	High	0	0.0001985	3.78
	FALSE	High	DTINLLDQR		0.0364711	0.000630936	1	1	1	Q8NBJ4	0	1087.57	High	0.0003787	0.02113	2.75
FALSE	High	Master Protein	P12110	Collagen alpha-2(VI) chain OS=Homo sapiens GN=COL6A2 PE=1 SV=4	0	31.45	12	9	13	9	1	1019	108.5	6.21	44.22	9	cell organization and biogenesis;metabolic process;response to stimulus	extracellular;membrane;organelle lumen	protein binding	Pf00092, Pf01391, Pf13519	1292	COL6A2	21	Focal Adhesion; miRNA targets in ECM and membrane receptors; Focal Adhesion-PI3K-Akt-mTOR-signaling pathway	ENSG00000142173.14	ECM-receptor interaction; Protein digestion and absorption; PI3K-Akt signaling pathway; Focal adhesion
	Checked	Confidence	Sequence	Modifications	Qvality PEP	Qvality q-value	# Protein Groups	# Proteins	# PSMs	Master Protein Accessions	# Missed Cleavages	Theo. MH+ [Da]	Confidence (by Search Engine): Sequest HT	Percolator q-Value (by Search Engine): Sequest HT	Percolator PEP (by Search Engine): Sequest HT	XCorr (by Search Engine): Sequest HT
	FALSE	High	NLEWIAGGTWTPSALK		0.000117036	0	1	2	3	P12110	0	1743.91	High	0	3.347e-05	4.46
	FALSE	High	NDYATMLPDSTEIDQDTINR		0.000131126	0	1	1	1	P12110	0	2312.03	High	0	3.788e-05	4.13
	FALSE	High	LFAVAPNQNLK		0.0273492	0	1	1	1	P12110	0	1214.69	High	0	0.01524	3.01
	FALSE	High	VFAVVITDGR		0.00628007	0	1	2	2	P12110	0	1076.61	High	0	0.002901	2.89
	FALSE	High	DIASTPHELYR		0.00309612	0	1	1	2	P12110	0	1301.65	High	0.0005466	0.02456	2.7
	FALSE	High	DVTVTAIGIGDMFHEK		4.8417e-05	0	1	2	1	P12110	0	1732.86	High	0	1.241e-05	4.31
	FALSE	High	DYDSLAQPGFFDR		0.00199231	0	1	4	1	P12110	0	1530.69	High	0	0.0008016	4.02
	FALSE	High	HESENLYSIACDKPQQVR	1xCarbamidomethyl [C11]	8.68302e-06	0	1	2	1	P12110	0	2174.03	High	0	1.807e-06	5.24
	FALSE	High	NLQGISSFR		0.0451894	0.000890901	1	2	1	P12110	0	1021.54	High	0.0005466	0.02674	2.6
FALSE	High	Master Protein	V9HWK2	Epididymis luminal protein 114 OS=Homo sapiens GN=HEL114 PE=2 SV=1	0	31.342	12	11	11	11	1	1134	123.7	5.66	29.34	11	cell growth;cell organization and biogenesis;cellular component movement;regulation of biological process;transport	cytoplasm;cytoskeleton;cytosol;extracellular;membrane;organelle lumen	protein binding;structural molecule activity	Pf01044	7414	VCL	10	Integrin-mediated Cell Adhesion; Primary Focal Segmental Glomerulosclerosis FSGS; Focal Adhesion; Regulation of Actin Cytoskeleton; VEGFA-VEGFR2 Signaling Pathway	ENSG00000035403.17	Leukocyte transendothelial migration; Focal adhesion; Shigellosis; Regulation of actin cytoskeleton; Amoebiasis; Bacterial invasion of epithelial cells; Adherens junction
	Checked	Confidence	Sequence	Modifications	Qvality PEP	Qvality q-value	# Protein Groups	# Proteins	# PSMs	Master Protein Accessions	# Missed Cleavages	Theo. MH+ [Da]	Confidence (by Search Engine): Sequest HT	Percolator q-Value (by Search Engine): Sequest HT	Percolator PEP (by Search Engine): Sequest HT	XCorr (by Search Engine): Sequest HT
	FALSE	High	MLGQMTDQVADLR		0.00285769	0	1	3	1	V9HWK2	0	1477.71	High	0	0.001203	2.37
	FALSE	High	MTGLVDEAIDTK		0.00152502	0	1	5	1	V9HWK2	0	1292.64	High	0	0.0005959	2.34
	FALSE	High	MSAEINEIIR		0.0010773	0	1	4	1	V9HWK2	0	1175.61	High	0	0.000402	2.84
	FALSE	High	IPTISTQLK		0.0230516	0	1	5	1	V9HWK2	0	1000.6	High	0	0.01258	1.81
	FALSE	High	LLAVAATAPPDAPNREEVFDER		0.00595397	0	1	4	1	V9HWK2	1	2381.21	High	0	0.002734	3.88
	FALSE	High	VLQLTSWDEDAWASK		0.000321224	0	1	4	1	V9HWK2	0	1748.85	High	0	0.0001032	3.51
	FALSE	High	VMLVNSMNTVK		0.00703329	0	1	4	1	V9HWK2	0	1235.65	High	0	0.003311	2.02
	FALSE	High	TNLLQVCER	1xCarbamidomethyl [C7]	0.0143234	0	1	5	1	V9HWK2	0	1132.58	High	0	0.007357	2.43
	FALSE	High	DPSASPGDAGEQAIR		0.0011751	0	1	4	1	V9HWK2	0	1470.68	High	0	0.0004448	3.27
	FALSE	High	ELTPQVVSAAR		0.00917914	0	1	4	1	V9HWK2	0	1170.65	High	0	0.004462	2.66
	FALSE	High	ALASQLQDSLK		0.0022469	0	1	4	1	V9HWK2	0	1173.65	High	0	0.0009197	2.21
[truncated: 2,545 more rows]

## Sheet: Proteins_Control astrocyte 2
Checked	Protein FDR Confidence: Combined	Master	Accession	Description	Exp. q-value: Combined	Sum PEP Score	Coverage [%]	# Peptides	# PSMs	# Unique Peptides	# Protein Groups	# AAs	MW [kDa]	calc. pI	Score Sequest HT: Sequest HT	# Peptides (by Search Engine): Sequest HT	Biological Process	Cellular Component	Molecular Function	Pfam IDs	Entrez Gene ID	Gene Symbol	Chromosome	WikiPathways	Ensembl Gene ID	KEGG Pathways
FALSE	High	Master Protein	A0A024R462	Fibronectin 1, isoform CRA_n OS=Homo sapiens GN=FN1 PE=4 SV=1	0	653.787	49	71	582	13	1	2355	259	5.73	2240.66	71	cell differentiation;cell organization and biogenesis;cellular component movement;defense response;metabolic process;regulation of biological process;response to stimulus;transport	extracellular;membrane;organelle lumen	enzyme regulator activity;protein binding	Pf00039, Pf00040, Pf00041	2335	FN1	2	Senescence and Autophagy in Cancer; TGF-beta Signaling Pathway; Regulation of Actin Cytoskeleton; Inflammatory Response Pathway; Focal Adhesion
	Checked	Confidence	Sequence	Modifications	Qvality PEP	Qvality q-value	# Protein Groups	# Proteins	# PSMs	Master Protein Accessions	# Missed Cleavages	Theo. MH+ [Da]	Confidence (by Search Engine): Sequest HT	Percolator q-Value (by Search Engine): Sequest HT	Percolator PEP (by Search Engine): Sequest HT	XCorr (by Search Engine): Sequest HT
	FALSE	High	ITYGETGGNSPVQEFTVPGSK		1.15473e-06	0	2	11	7	A0A024R462; Q6MZM7	0	2168.05	High	0	1.814e-07	5.96
	FALSE	High	IYLYTLNDNAR		0.000329821	0	2	18	6	A0A024R462; Q6MZM7	0	1355.7	High	0	0.001693	2.7
	FALSE	High	QGENGQMMSCTCLGNGK	2xCarbamidomethyl [C10; C12]	3.08985e-06	0	3	16	5	A0A024R462; B4DTH2; Q6MZM7	0	1871.75	High	0	5.45e-07	5.2
	FALSE	High	QGENGQMMSCTCLGNGK	2xCarbamidomethyl [C10; C12]; 1xOxidation [M]	0.00177986	0	3	16	3	A0A024R462; B4DTH2; Q6MZM7	0	1887.75	High	0	0.0006607	2.99
	FALSE	High	RPGGEPSPEGTTGQSYNQYSQR		1.02877e-08	0	2	15	27	A0A024R462; B4DTH2	0	2396.09	High	0	2.222e-08	7.93
	FALSE	High	NLQPASEYTVSLVAIK		0.000162421	0	2	4	8	A0A024R462; Q6MZM7	0	1732.95	High	0	0.0003068	3.98
	FALSE	High	NSITLTNLTPGTEYVVSIVALNGR		6.62136e-08	0	2	11	4	A0A024R462; Q6MZM7	0	2532.37	High	0	7.41e-09	7.63
	FALSE	High	QAQQMVQPQSPVAVSQSKPGCYDNGK	1xCarbamidomethyl [C21]	1.24164e-08	0	1	4	5	A0A024R462	0	2832.34	High	0	1.142e-09	7.96
	FALSE	High	QAQQMVQPQSPVAVSQSKPGCYDNGK	1xCarbamidomethyl [C21]; 1xOxidation [M5]	0.000202269	0	1	4	2	A0A024R462	0	2848.34	High	0	5.8e-05	3.94
	FALSE	High	QDGHLWCSTTSNYEQDQK	1xCarbamidomethyl [C7]	2.44576e-05	0	2	5	9	A0A024R462; Q6MZM7	0	2196.93	High	0	7.214e-06	6.07
	FALSE	High	NTFAEVTGLSPGVTYYFK		6.69281e-07	0	2	5	12	A0A024R462; Q6MZM7	0	1993.99	High	0	9.865e-08	5.66
	FALSE	High	LLCQCLGFGSGHFR	2xCarbamidomethyl [C3; C5]	1.97626e-05	0	3	15	16	A0A024R462; B4DTH2; Q6MZM7	0	1651.78	High	0	1.05e-05	4.58
	FALSE	High	VREEVVTVGNSVNEGLNQPTDDSCFDPYTVSHYAVGDEWER	1xCarbamidomethyl [C24]	0.00103199	0	3	12	1	A0A024R462; B4DTH2; Q6MZM7	1	4670.1	High	0	0.0003587	5.64
	FALSE	High	VPGTSTSATLTGLTR		3.18247e-05	0	3	19	5	A0A024R462; B4DTH2; Q6MZM7	0	1461.79	High	0	2.88e-05	3.87
	FALSE	High	VDVIPVNLPGEHGQR		9.4733e-05	0	2	5	13	A0A024R462; Q6MZM7	0	1629.87	High	0	0.0001022	4.08
	FALSE	High	VEYELSEEGDEPQYLDLPSTATSVNIPDLLPGR		7.30677e-07	0	2	5	5	A0A024R462; Q6MZM7	0	3646.76	High	0	4.058e-06	5.61
	FALSE	High	VEYELSEEGDEPQYLDLPSTATSVNIPDLLPGRK		3.50593e-10	0	2	5	6	A0A024R462; Q6MZM7	1	3774.86	High	0	2.123e-11	8.2
	FALSE	High	YSFCTDHTVLVQTR	1xCarbamidomethyl [C4]	2.65343e-05	0	2	5	9	A0A024R462; Q6MZM7	0	1726.82	High	0	5.995e-06	5.48
	FALSE	High	YQCYCYGR	2xCarbamidomethyl [C3; C5]	0.0159248	0	2	5	1	A0A024R462; Q6MZM7	0	1169.45	High	0	0.007634	1.8
	FALSE	High	VTWAPPPSIDLTNFLVR		1.88299e-06	0	2	11	16	A0A024R462; Q6MZM7	0	1926.05	High	0	3.537e-07	5.26
	FALSE	High	VTDATETTITISWR		9.2968e-05	0	2	18	2	A0A024R462; Q6MZM7	0	1593.81	High	0	2.43e-05	4.37
	FALSE	High	VTIMWTPPESAVTGYR		0.000156425	0	2	5	9	A0A024R462; Q6MZM7	0	1807.9	High	0	4.758e-05	3.88
	FALSE	High	VTIMWTPPESAVTGYR	1xOxidation [M4]	0.000371538	0	2	5	5	A0A024R462; Q6MZM7	0	1823.9	High	0	0.001084	3.39
	FALSE	High	WSRPQAPITGYR		3.76943e-05	0	2	5	18	A0A024R462; Q6MZM7	0	1431.75	High	0	1.115e-05	4.59
	FALSE	High	WLPSSSPVTGYR		0.00130124	0	2	17	11	A0A024R462; Q6MZM7	0	1349.68	High	0	0.005799	2.88
	FALSE	High	VVTPLSPPTNLHLEANPDTGVLTVSWER		5.24113e-07	0	2	4	9	A0A024R462; Q6MZM7	0	3042.59	High	0	7.486e-08	5.48
	FALSE	High	WCGTTQNYDADQK	1xCarbamidomethyl [C2]	0.000434569	0	2	5	5	A0A024R462; Q6MZM7	0	1586.65	High	0	0.0001431	3.54
	FALSE	High	WKCDPVDQCQDSETGTFYQIGDSWEK	2xCarbamidomethyl [C3; C9]	5.10211e-06	0	2	5	2	A0A024R462; Q6MZM7	1	3179.34	High	0	9.482e-07	5.64
	FALSE	High	SSPVVIDASTAIDAPSNLR		7.4455e-07	0	2	19	8	A0A024R462; Q6MZM7	0	1913	High	0	1.11e-07	5.11
	FALSE	High	TNTNVNCPIECFMPLDVQADR	2xCarbamidomethyl [C7; C11]; 1xOxidation [M13]	4.1561e-07	0	3	16	3	A0A024R462; B4DTH2; Q6MZM7	0	2510.11	High	0	5.788e-08	5.25
	FALSE	High	TNTNVNCPIECFMPLDVQADREDSR	2xCarbamidomethyl [C7; C11]	0.000325712	0	3	16	1	A0A024R462; B4DTH2; Q6MZM7	1	2981.32	High	0	9.9e-05	3.87
	FALSE	High	TNTNVNCPIECFMPLDVQADREDSRE	2xCarbamidomethyl [C7; C11]	4.43675e-05	0	3	16	5	A0A024R462; B4DTH2; Q6MZM7	2	3110.36	High	0	4.563e-05	5.42
	FALSE	High	TNTNVNCPIECFMPLDVQADREDSRE	2xCarbamidomethyl [C7; C11]; 1xOxidation [M13]	0.0070913	0	3	16	2	A0A024R462; B4DTH2; Q6MZM7	2	3126.36	High	0	0.01598	3.73
	FALSE	High	TNTNVNCPIECFMPLDVQADR	2xCarbamidomethyl [C7; C11]	2.11173e-07	0	3	16	8	A0A024R462; B4DTH2; Q6MZM7	0	2494.12	High	0	6.224e-07	6.48
	FALSE	High	TYHVGEQWQK		0.00066136	0	3	16	16	A0A024R462; B4DTH2; Q6MZM7	0	1275.61	High	0	0.006046	3.51
	FALSE	High	TYLGNALVCTCYGGSR	2xCarbamidomethyl [C9; C11]	1.91527e-05	0	1	4	6	A0A024R462	0	1791.82	High	0	1.053e-05	4.96
	FALSE	High	TDELPQLVTLPHPNLHGPEILDVPSTVQK		0.0296988	0	2	13	2	A0A024R462; Q6MZM7	0	3187.7	High	0	0.01543	2.09
	FALSE	High	TEIDKPSQMQVTDVQDNSISVK		1.45495e-09	0	2	11	13	A0A024R462; Q6MZM7	0	2462.21	High	0	5.956e-07	7.72
	FALSE	High	TEIDKPSQMQVTDVQDNSISVK	1xOxidation [M9]	8.78679e-05	0	2	11	3	A0A024R462; Q6MZM7	0	2478.2	High	0	2.292e-05	5.56
	FALSE	High	TETITGFQVDAVPANGQTPIQR		3.5532e-07	0	2	18	3	A0A024R462; Q6MZM7	0	2343.19	High	0	4.846e-08	6.05
	FALSE	High	SYTITGLQPGTDYK		0.000547997	0	2	18	4	A0A024R462; Q6MZM7	0	1543.76	High	0	0.0002922	3.73
	FALSE	High	TKTETITGFQVDAVPANGQTPIQR		2.9309e-08	0	2	18	7	A0A024R462; Q6MZM7	1	2572.34	High	0	2.995e-09	7.45
	FALSE	High	DTLTSRPAQGVVTTLENVSPPR		3.46521e-07	0	1	17	6	A0A024R462	0	2338.24	High	0	4.703e-08	8.35
	FALSE	High	DTLTSRPAQGVVTTLENVSPPRR		4.6734e-06	0	1	17	5	A0A024R462	1	2494.34	High	0	8.639e-07	6.06
	FALSE	High	DSMIWDCTCIGAGR	2xCarbamidomethyl [C7; C9]	0.000250319	0	1	4	7	A0A024R462	0	1641.68	High	0	0.0004988	4.02
	FALSE	High	DSMIWDCTCIGAGR	2xCarbamidomethyl [C7; C9]; 1xOxidation [M3]	0.000181822	0	1	4	9	A0A024R462	0	1657.68	High	0	8.23e-05	3.96
	FALSE	High	EATIPGHLNSYTIK		0.000418529	0	2	5	4	A0A024R462; Q6MZM7	0	1543.81	High	0	0.0002075	3.91
	FALSE	High	DLEVVAATPTSLLISWDAPAVTVR		1.62581e-08	0	2	11	12	A0A024R462; Q6MZM7	0	2524.37	High	0	3.066e-08	6.6
	FALSE	High	DLQFVEVTDVK		0.00288252	0	2	5	3	A0A024R462; Q6MZM7	0	1292.67	High	0	0.002208	3.54
	FALSE	High	ESVPISDTIIPAVPPPTDLR		7.43207e-06	0	1	6	4	A0A024R462	0	2117.15	High	0	1.45e-06	4.02
	FALSE	High	EINLAPDSSSVVVSGLMVATK	1xOxidation [M17]	0.000154476	0	2	18	3	A0A024R462; Q6MZM7	0	2133.11	High	0	7.725e-05	4.41
	FALSE	High	EINLAPDSSSVVVSGLMVATK		1.74653e-06	0	2	18	10	A0A024R462; Q6MZM7	0	2117.12	High	0	2.84e-06	5.85
	FALSE	High	EESPLLIGQQSTVSDVPR		1.04452e-06	0	2	11	9	A0A024R462; Q6MZM7	0	1955.01	High	0	1.601e-06	5.34
	FALSE	High	DDKESVPISDTIIPAVPPPTDLR		2.37028e-05	0	1	5	5	A0A024R462	1	2475.3	High	0	5.569e-05	5.69
	FALSE	High	CDPVDQCQDSETGTFYQIGDSWEK	2xCarbamidomethyl [C1; C7]	1.87799e-08	0	2	5	11	A0A024R462; Q6MZM7	0	2865.16	High	0	3.464e-09	6.88
	FALSE	High	GDSPASSKPISINYR		2.62511e-06	0	2	11	18	A0A024R462; Q6MZM7	0	1591.81	High	0	6.008e-07	4.64
	FALSE	High	GATYNIIVEALKDQQR		3.20249e-05	0	3	11	5	A0A024R462; B4DTH2; Q6MZM7	1	1818.97	High	0	7.39e-06	5.32
	FALSE	High	GATYNIIVEALK		0.00209461	0	3	11	4	A0A024R462; B4DTH2; Q6MZM7	0	1291.73	High	0	0.001983	3.39
	FALSE	High	GNLLQCICTGNGR	2xCarbamidomethyl [C6; C8]	0.000793177	0	1	4	4	A0A024R462	0	1462.69	High	0	0.000429	3.39
	FALSE	High	GLAFTDVDVDSIK		0.000167593	0	2	9	4	A0A024R462; Q6MZM7	0	1379.71	High	0	0.001271	3.39
	FALSE	High	GLKPGVVYEGQLISIQQYGHQEVTR		5.91978e-05	0	2	5	1	A0A024R462; Q6MZM7	0	2799.48	High	0	1.475e-05	4.51
	FALSE	High	GEWTCKPIAEK	1xCarbamidomethyl [C5]	0.000583443	0	1	4	7	A0A024R462	0	1318.65	High	0.0001696	0.0178	2.54
	FALSE	High	GFNCESKPEAEETCFDKYTGNTYR	2xCarbamidomethyl [C4; C14]	8.98614e-07	0	1	4	7	A0A024R462	1	2903.22	High	0	1.369e-07	8.2
	FALSE	High	GFNCESKPEAEETCFDK	2xCarbamidomethyl [C4; C14]	4.24266e-08	0	1	4	10	A0A024R462	0	2047.84	High	0	3.546e-08	6.58
	FALSE	High	FLATTPNSLLVSWQPPR		1.12613e-06	0	2	20	16	A0A024R462; Q6MZM7	0	1927.04	High	0	2.019e-05	4.82
	FALSE	High	FGFCPMAAHEEICTTNEGVMYR	2xCarbamidomethyl [C4; C13]; 1xOxidation [M]	1.54071e-06	0	2	5	8	A0A024R462; Q6MZM7	0	2636.1	High	0	6.755e-07	6.46
	FALSE	High	FGFCPMAAHEEICTTNEGVMYR	2xCarbamidomethyl [C4; C13]	1.99058e-09	0	2	5	20	A0A024R462; Q6MZM7	0	2620.11	High	0	8.4e-08	7.17
	FALSE	High	HTSVQTTSSGSGPFTDVR		8.56201e-08	0	1	4	15	A0A024R462	0	1863.88	High	0	9.922e-09	6.57
	FALSE	High	EVTSDSGSIVVSGLTPGVEYVYTIQVLR		2.41529e-05	0	2	4	3	A0A024R462; Q6MZM7	0	2968.55	High	0	5.4e-06	4.45
	FALSE	High	FTQVTPTSLSAQWTPPNVQLTGYR		2.09296e-09	0	2	18	12	A0A024R462; Q6MZM7	0	2692.37	High	0	1.551e-09	6.68
	FALSE	High	FTNIGPDTMR	1xOxidation [M9]	0.0269193	0	2	8	7	A0A024R462; Q6MZM7	0	1167.55	High	0.002443	0.1411	1.95
	FALSE	High	FTNIGPDTMR		0.00548953	0	2	8	7	A0A024R462; Q6MZM7	0	1151.55	High	0	0.005982	3.02
	FALSE	High	EYLGAICSCTCFGGQR	3xCarbamidomethyl [C7; C9; C11]	9.97871e-06	0	3	16	7	A0A024R462; B4DTH2; Q6MZM7	0	1878.79	High	0	3.023e-06	4.97
	FALSE	High	HYQINQQWER		8.35698e-05	0	1	4	20	A0A024R462	0	1401.67	High	0	0.0001234	3.63
	FALSE	High	IAWESPQGQVSR		0.000395572	0	2	9	8	A0A024R462; Q6MZM7	0	1357.69	High	0	0.0003052	3.26
	FALSE	High	YEVSVYALK		0.0569061	0.000548308	2	18	1	A0A024R462; Q6MZM7	0	1071.57	High	0.0003193	0.03208	2.08
	FALSE	High	STTPDITGYR		0.051061	0.000548308	2	4	3	A0A024R462; Q6MZM7	0	1110.54	High	0.0003193	0.0284	2.1
	FALSE	High	TPFVTHPGYDTGNGIQLPGTSGQQPSVGQQMIFEEHGFR		0.0463532	0.000548308	2	17	1	A0A024R462; Q6MZM7	0	4215	High	0.0003193	0.0255	3.77
	FALSE	High	ITGYIIK		0.137588	0.00152606	2	21	2	A0A024R462; Q6MZM7	0	807.497	High	0.002846	0.1612	2.48
	FALSE	High	DQCIVDDITYNVNDTFHK	1xCarbamidomethyl [C3]	0.167223	0.00226124	2	5	1	A0A024R462; Q6MZM7	0	2196.99	High	0.001312	0.1097	2.71
	FALSE	High	YIVNVYQISEDGEQSLILSTSQTTAPDAPPDPTVDQVDDTSIVVR		0.342177	0.00895787	2	4	1	A0A024R462; Q6MZM7	0	4876.39	High	0.005875	0.2532	1.02
FALSE	High	Master Protein	Q6MZM7	Putative uncharacterized protein DKFZp686O12165 (Fragment) OS=Homo sapiens GN=DKFZp686O12165 PE=2 SV=1	0	517.773	45	59	446	2	1	2193	240.5	5.3	1649.29	59	cell differentiation;cell organization and biogenesis;cellular component movement;defense response;metabolic process;regulation of biological process;response to stimulus;transport	extracellular;membrane;organelle lumen	enzyme regulator activity;protein binding	Pf00039, Pf00040, Pf00041	2335	FN1	2	Inflammatory Response Pathway; Focal Adhesion; Senescence and Autophagy in Cancer; TGF-beta Signaling Pathway; Regulation of Actin Cytoskeleton
	Checked	Confidence	Sequence	Modifications	Qvality PEP	Qvality q-value	# Protein Groups	# Proteins	# PSMs	Master Protein Accessions	# Missed Cleavages	Theo. MH+ [Da]	Confidence (by Search Engine): Sequest HT	Percolator q-Value (by Search Engine): Sequest HT	Percolator PEP (by Search Engine): Sequest HT	XCorr (by Search Engine): Sequest HT
	FALSE	High	ITYGETGGNSPVQEFTVPGSK		1.15473e-06	0	2	11	7	A0A024R462; Q6MZM7	0	2168.05	High	0	1.814e-07	5.96
	FALSE	High	IYLYTLNDNAR		0.000329821	0	2	18	6	A0A024R462; Q6MZM7	0	1355.7	High	0	0.001693	2.7
	FALSE	High	QGENGQMMSCTCLGNGK	2xCarbamidomethyl [C10; C12]	3.08985e-06	0	3	16	5	A0A024R462; B4DTH2; Q6MZM7	0	1871.75	High	0	5.45e-07	5.2
	FALSE	High	QGENGQMMSCTCLGNGK	2xCarbamidomethyl [C10; C12]; 1xOxidation [M]	0.00177986	0	3	16	3	A0A024R462; B4DTH2; Q6MZM7	0	1887.75	High	0	0.0006607	2.99
	FALSE	High	NLQPASEYTVSLVAIK		0.000162421	0	2	4	8	A0A024R462; Q6MZM7	0	1732.95	High	0	0.0003068	3.98
	FALSE	High	NSITLTNLTPGTEYVVSIVALNGR		6.62136e-08	0	2	11	4	A0A024R462; Q6MZM7	0	2532.37	High	0	7.41e-09	7.63
	FALSE	High	QDGHLWCSTTSNYEQDQK	1xCarbamidomethyl [C7]	2.44576e-05	0	2	5	9	A0A024R462; Q6MZM7	0	2196.93	High	0	7.214e-06	6.07
	FALSE	High	NTFAEVTGLSPGVTYYFK		6.69281e-07	0	2	5	12	A0A024R462; Q6MZM7	0	1993.99	High	0	9.865e-08	5.66
	FALSE	High	LLCQCLGFGSGHFR	2xCarbamidomethyl [C3; C5]	1.97626e-05	0	3	15	16	A0A024R462; B4DTH2; Q6MZM7	0	1651.78	High	0	1.05e-05	4.58
	FALSE	High	VREEVVTVGNSVNEGLNQPTDDSCFDPYTVSHYAVGDEWER	1xCarbamidomethyl [C24]	0.00103199	0	3	12	1	A0A024R462; B4DTH2; Q6MZM7	1	4670.1	High	0	0.0003587	5.64
	FALSE	High	VPGTSTSATLTGLTR		3.18247e-05	0	3	19	5	A0A024R462; B4DTH2; Q6MZM7	0	1461.79	High	0	2.88e-05	3.87
	FALSE	High	VDVIPVNLPGEHGQR		9.4733e-05	0	2	5	13	A0A024R462; Q6MZM7	0	1629.87	High	0	0.0001022	4.08
	FALSE	High	VEYELSEEGDEPQYLDLPSTATSVNIPDLLPGR		7.30677e-07	0	2	5	5	A0A024R462; Q6MZM7	0	3646.76	High	0	4.058e-06	5.61
	FALSE	High	VEYELSEEGDEPQYLDLPSTATSVNIPDLLPGRK		3.50593e-10	0	2	5	6	A0A024R462; Q6MZM7	1	3774.86	High	0	2.123e-11	8.2
	FALSE	High	YSFCTDHTVLVQTR	1xCarbamidomethyl [C4]	2.65343e-05	0	2	5	9	A0A024R462; Q6MZM7	0	1726.82	High	0	5.995e-06	5.48
	FALSE	High	YQCYCYGR	2xCarbamidomethyl [C3; C5]	0.0159248	0	2	5	1	A0A024R462; Q6MZM7	0	1169.45	High	0	0.007634	1.8
	FALSE	High	VTWAPPPSIDLTNFLVR		1.88299e-06	0	2	11	16	A0A024R462; Q6MZM7	0	1926.05	High	0	3.537e-07	5.26
	FALSE	High	VTDATETTITISWR		9.2968e-05	0	2	18	2	A0A024R462; Q6MZM7	0	1593.81	High	0	2.43e-05	4.37
	FALSE	High	VTIMWTPPESAVTGYR		0.000156425	0	2	5	9	A0A024R462; Q6MZM7	0	1807.9	High	0	4.758e-05	3.88
	FALSE	High	VTIMWTPPESAVTGYR	1xOxidation [M4]	0.000371538	0	2	5	5	A0A024R462; Q6MZM7	0	1823.9	High	0	0.001084	3.39
	FALSE	High	WSRPQAPITGYR		3.76943e-05	0	2	5	18	A0A024R462; Q6MZM7	0	1431.75	High	0	1.115e-05	4.59
	FALSE	High	WLPSSSPVTGYR		0.00130124	0	2	17	11	A0A024R462; Q6MZM7	0	1349.68	High	0	0.005799	2.88
	FALSE	High	VVTPLSPPTNLHLEANPDTGVLTVSWER		5.24113e-07	0	2	4	9	A0A024R462; Q6MZM7	0	3042.59	High	0	7.486e-08	5.48
	FALSE	High	WCGTTQNYDADQK	1xCarbamidomethyl [C2]	0.000434569	0	2	5	5	A0A024R462; Q6MZM7	0	1586.65	High	0	0.0001431	3.54
	FALSE	High	WKCDPVDQCQDSETGTFYQIGDSWEK	2xCarbamidomethyl [C3; C9]	5.10211e-06	0	2	5	2	A0A024R462; Q6MZM7	1	3179.34	High	0	9.482e-07	5.64
	FALSE	High	SSPVVIDASTAIDAPSNLR		7.4455e-07	0	2	19	8	A0A024R462; Q6MZM7	0	1913	High	0	1.11e-07	5.11
	FALSE	High	TNTNVNCPIECFMPLDVQADR	2xCarbamidomethyl [C7; C11]; 1xOxidation [M13]	4.1561e-07	0	3	16	3	A0A024R462; B4DTH2; Q6MZM7	0	2510.11	High	0	5.788e-08	5.25
	FALSE	High	TNTNVNCPIECFMPLDVQADREDSR	2xCarbamidomethyl [C7; C11]	0.000325712	0	3	16	1	A0A024R462; B4DTH2; Q6MZM7	1	2981.32	High	0	9.9e-05	3.87
	FALSE	High	TNTNVNCPIECFMPLDVQADREDSRE	2xCarbamidomethyl [C7; C11]	4.43675e-05	0	3	16	5	A0A024R462; B4DTH2; Q6MZM7	2	3110.36	High	0	4.563e-05	5.42
	FALSE	High	TNTNVNCPIECFMPLDVQADREDSRE	2xCarbamidomethyl [C7; C11]; 1xOxidation [M13]	0.0070913	0	3	16	2	A0A024R462; B4DTH2; Q6MZM7	2	3126.36	High	0	0.01598	3.73
	FALSE	High	TNTNVNCPIECFMPLDVQADR	2xCarbamidomethyl [C7; C11]	2.11173e-07	0	3	16	8	A0A024R462; B4DTH2; Q6MZM7	0	2494.12	High	0	6.224e-07	6.48
	FALSE	High	TYHVGEQWQK		0.00066136	0	3	16	16	A0A024R462; B4DTH2; Q6MZM7	0	1275.61	High	0	0.006046	3.51
	FALSE	High	TDELPQLVTLPHPNLHGPEILDVPSTVQK		0.0296988	0	2	13	2	A0A024R462; Q6MZM7	0	3187.7	High	0	0.01543	2.09
	FALSE	High	TEIDKPSQMQVTDVQDNSISVK		1.45495e-09	0	2	11	13	A0A024R462; Q6MZM7	0	2462.21	High	0	5.956e-07	7.72
	FALSE	High	TEIDKPSQMQVTDVQDNSISVK	1xOxidation [M9]	8.78679e-05	0	2	11	3	A0A024R462; Q6MZM7	0	2478.2	High	0	2.292e-05	5.56
	FALSE	High	TETITGFQVDAVPANGQTPIQR		3.5532e-07	0	2	18	3	A0A024R462; Q6MZM7	0	2343.19	High	0	4.846e-08	6.05
	FALSE	High	SYTITGLQPGTDYK		0.000547997	0	2	18	4	A0A024R462; Q6MZM7	0	1543.76	High	0	0.0002922	3.73
	FALSE	High	TKTETITGFQVDAVPANGQTPIQR		2.9309e-08	0	2	18	7	A0A024R462; Q6MZM7	1	2572.34	High	0	2.995e-09	7.45
	FALSE	High	EATIPGHLNSYTIK		0.000418529	0	2	5	4	A0A024R462; Q6MZM7	0	1543.81	High	0	0.0002075	3.91
	FALSE	High	DLEVVAATPTSLLISWDAPAVTVR		1.62581e-08	0	2	11	12	A0A024R462; Q6MZM7	0	2524.37	High	0	3.066e-08	6.6
	FALSE	High	DLQFVEVTDVK		0.00288252	0	2	5	3	A0A024R462; Q6MZM7	0	1292.67	High	0	0.002208	3.54
	FALSE	High	ESVPISDTIIPEVPQLTDLSFVDITDSSIGLR		0.00146573	0	1	1	1	Q6MZM7	0	3456.8	High	0	0.0005297	2.48
	FALSE	High	EINLAPDSSSVVVSGLMVATK	1xOxidation [M17]	0.000154476	0	2	18	3	A0A024R462; Q6MZM7	0	2133.11	High	0	7.725e-05	4.41
	FALSE	High	EINLAPDSSSVVVSGLMVATK		1.74653e-06	0	2	18	10	A0A024R462; Q6MZM7	0	2117.12	High	0	2.84e-06	5.85
	FALSE	High	EESPLLIGQQSTVSDVPR		1.04452e-06	0	2	11	9	A0A024R462; Q6MZM7	0	1955.01	High	0	1.601e-06	5.34
	FALSE	High	DDKESVPISDTIIPEVPQLTDLSFVDITDSSIGLR		1.0826e-05	0	1	1	2	Q6MZM7	1	3814.95	High	0	2.198e-06	4.99
	FALSE	High	CDPVDQCQDSETGTFYQIGDSWEK	2xCarbamidomethyl [C1; C7]	1.87799e-08	0	2	5	11	A0A024R462; Q6MZM7	0	2865.16	High	0	3.464e-09	6.88
	FALSE	High	GDSPASSKPISINYR		2.62511e-06	0	2	11	18	A0A024R462; Q6MZM7	0	1591.81	High	0	6.008e-07	4.64
	FALSE	High	GATYNIIVEALKDQQR		3.20249e-05	0	3	11	5	A0A024R462; B4DTH2; Q6MZM7	1	1818.97	High	0	7.39e-06	5.32
	FALSE	High	GATYNIIVEALK		0.00209461	0	3	11	4	A0A024R462; B4DTH2; Q6MZM7	0	1291.73	High	0	0.001983	3.39
	FALSE	High	GLAFTDVDVDSIK		0.000167593	0	2	9	4	A0A024R462; Q6MZM7	0	1379.71	High	0	0.001271	3.39
	FALSE	High	GLKPGVVYEGQLISIQQYGHQEVTR		5.91978e-05	0	2	5	1	A0A024R462; Q6MZM7	0	2799.48	High	0	1.475e-05	4.51
	FALSE	High	FLATTPNSLLVSWQPPR		1.12613e-06	0	2	20	16	A0A024R462; Q6MZM7	0	1927.04	High	0	2.019e-05	4.82
	FALSE	High	FGFCPMAAHEEICTTNEGVMYR	2xCarbamidomethyl [C4; C13]; 1xOxidation [M]	1.54071e-06	0	2	5	8	A0A024R462; Q6MZM7	0	2636.1	High	0	6.755e-07	6.46
	FALSE	High	FGFCPMAAHEEICTTNEGVMYR	2xCarbamidomethyl [C4; C13]	1.99058e-09	0	2	5	20	A0A024R462; Q6MZM7	0	2620.11	High	0	8.4e-08	7.17
	FALSE	High	EVTSDSGSIVVSGLTPGVEYVYTIQVLR		2.41529e-05	0	2	4	3	A0A024R462; Q6MZM7	0	2968.55	High	0	5.4e-06	4.45
	FALSE	High	FTQVTPTSLSAQWTPPNVQLTGYR		2.09296e-09	0	2	18	12	A0A024R462; Q6MZM7	0	2692.37	High	0	1.551e-09	6.68
	FALSE	High	FTNIGPDTMR	1xOxidation [M9]	0.0269193	0	2	8	7	A0A024R462; Q6MZM7	0	1167.55	High	0.002443	0.1411	1.95
	FALSE	High	FTNIGPDTMR		0.00548953	0	2	8	7	A0A024R462; Q6MZM7	0	1151.55	High	0	0.005982	3.02
	FALSE	High	EYLGAICSCTCFGGQR	3xCarbamidomethyl [C7; C9; C11]	9.97871e-06	0	3	16	7	A0A024R462; B4DTH2; Q6MZM7	0	1878.79	High	0	3.023e-06	4.97
	FALSE	High	IAWESPQGQVSR		0.000395572	0	2	9	8	A0A024R462; Q6MZM7	0	1357.69	High	0	0.0003052	3.26
	FALSE	High	YEVSVYALK		0.0569061	0.000548308	2	18	1	A0A024R462; Q6MZM7	0	1071.57	High	0.0003193	0.03208	2.08
	FALSE	High	STTPDITGYR		0.051061	0.000548308	2	4	3	A0A024R462; Q6MZM7	0	1110.54	High	0.0003193	0.0284	2.1
	FALSE	High	TPFVTHPGYDTGNGIQLPGTSGQQPSVGQQMIFEEHGFR		0.0463532	0.000548308	2	17	1	A0A024R462; Q6MZM7	0	4215	High	0.0003193	0.0255	3.77
	FALSE	High	ITGYIIK		0.137588	0.00152606	2	21	2	A0A024R462; Q6MZM7	0	807.497	High	0.002846	0.1612	2.48
	FALSE	High	DQCIVDDITYNVNDTFHK	1xCarbamidomethyl [C3]	0.167223	0.00226124	2	5	1	A0A024R462; Q6MZM7	0	2196.99	High	0.001312	0.1097	2.71
	FALSE	High	YIVNVYQISEDGEQSLILSTSQTTAPDAPPDPTVDQVDDTSIVVR		0.342177	0.00895787	2	4	1	A0A024R462; Q6MZM7	0	4876.39	High	0.005875	0.2532	1.02
FALSE	High	Master Protein	P35555	Fibrillin-1 OS=Homo sapiens GN=FBN1 PE=1 SV=3	0	386.821	37	67	170	65	1	2871	312	4.93	558.78	67	cell organization and biogenesis;metabolic process;regulation of biological process;response to stimulus	cell surface;extracellular;membrane;organelle lumen	metal ion binding;protein binding;structural molecule activity	Pf00683, Pf06247, Pf07645, Pf12662, Pf12947, Pf14670	2200	FBN1	15	Hypothesized Pathways in Pathogenesis of Cardiovascular Disease
	Checked	Confidence	Sequence	Modifications	Qvality PEP	Qvality q-value	# Protein Groups	# Proteins	# PSMs	Master Protein Accessions	# Missed Cleavages	Theo. MH+ [Da]	Confidence (by Search Engine): Sequest HT	Percolator q-Value (by Search Engine): Sequest HT	Percolator PEP (by Search Engine): Sequest HT	XCorr (by Search Engine): Sequest HT
	FALSE	High	NCMDIDECQRDPLLCR	3xCarbamidomethyl [C2; C8; C15]	0.0155346	0	1	3	2	P35555	1	2094.88	High	0	0.007462	3.49
	FALSE	High	NCVDINECVLNSLLCDNGQCR	4xCarbamidomethyl [C2; C8; C15; C20]	2.61814e-08	0	1	2	2	P35555	0	2553.09	High	0	2.626e-09	6.16
	FALSE	High	MCCCSYNIGR	3xCarbamidomethyl [C2; C3; C4]	0.00194297	0	1	4	1	P35555	0	1320.5	High	0	0.0007274	1.87
	FALSE	High	MDACCCSVGAAWGTEECEECPMR	5xCarbamidomethyl [C4; C5; C6; C17; C20]	7.36601e-08	0	1	3	1	P35555	0	2765.98	High	0	8.379e-09	5.58
	FALSE	High	RPDGEGCVDENECQTKPGICENGR	3xCarbamidomethyl [C7; C13; C20]	3.73595e-07	0	1	3	4	P35555	0	2777.17	High	0	4.753e-06	6.96
	FALSE	High	NLIGTYMCICGPGYQR	2xCarbamidomethyl [C8; C10]	1.0826e-05	0	1	3	3	P35555	0	1902.87	High	0	2.212e-06	4.14
	FALSE	High	NSPGSFICECSSESTLDPTK	2xCarbamidomethyl [C8; C10]	1.30898e-06	0	1	3	1	P35555	0	2215.95	High	0	2.087e-07	4.3
	FALSE	High	NTPEYEELCPR	1xCarbamidomethyl [C9]	0.00584341	0	1	3	3	P35555	0	1407.62	High	0	0.00578	2.92
	FALSE	High	IGQGHCVSGMGMGR	1xCarbamidomethyl [C6]	2.31159e-05	0	1	1	8	P35555	0	1446.64	High	0	5.597e-06	4.36
	FALSE	High	IGQGHCVSGMGMGR	1xCarbamidomethyl [C6]; 1xOxidation [M]	0.0114581	0	1	1	2	P35555	0	1462.63	High	0	0.005284	1.85
	FALSE	High	ILELLPALTTLTNHNR		1.59688e-05	0	1	1	4	P35555	0	1819.04	High	0	3.402e-06	3.94
	FALSE	High	IKGTQCEDIDECEVFPGVCK	3xCarbamidomethyl [C6; C12; C19]	4.90486e-05	0	1	3	2	P35555	1	2384.06	High	0	1.191e-05	4.72
	FALSE	High	LLVCEDIDECQNGPVCQR	3xCarbamidomethyl [C4; C10; C16]	4.57415e-08	0	1	4	2	P35555	0	2204.97	High	0	1.069e-08	5.04
	FALSE	High	YLIESGNEDGFFK		0.000191173	0	1	1	2	P35555	0	1518.71	High	0	5.453e-05	3.31
	FALSE	High	YEDEECTLPIAGR	1xCarbamidomethyl [C6]	0.000160397	0	1	3	2	P35555	0	1552.69	High	0	0.0001233	3.67
	FALSE	High	YNAYCCPGWK	2xCarbamidomethyl [C5; C6]	0.00191879	0	1	5	3	P35555	0	1318.53	High	0	0.004345	2.62
	FALSE	High	SQCCSSLGAAWGSPCTLCQVDPICGK	5xCarbamidomethyl [C3; C4; C15; C18; C24]	2.99194e-09	0	1	3	1	P35555	0	2899.23	High	0	2.328e-10	5.33
	FALSE	High	SCTDIDECEDNPNICDGGQCTNIPGEYR	4xCarbamidomethyl [C2; C8; C15; C20]	3.28381e-05	0	1	3	1	P35555	0	3289.28	High	0	7.631e-06	3.83
	FALSE	High	SGNCYLDIRPR	1xCarbamidomethyl [C4]	0.004222	0	1	2	6	P35555	0	1350.66	High	0	0.001725	3.38
	FALSE	High	TNDDQTMCLDINECER	2xCarbamidomethyl [C8; C14]	4.76212e-06	0	1	4	3	P35555	0	2013.79	High	0	2.116e-06	5.59
	FALSE	High	TNDDQTMCLDINECER	2xCarbamidomethyl [C8; C14]; 1xOxidation [M7]	0.000495707	0	1	4	1	P35555	0	2029.79	High	0	0.0001579	3.69
	FALSE	High	TLPGGNQCIVPICR	2xCarbamidomethyl [C8; C13]	0.00220222	0	2	9	4	P35556; P35555	0	1584.8	High	0	0.002691	3.03
	FALSE	High	TCVDVNECDLNPNICLSGTCENTK	4xCarbamidomethyl [C2; C8; C15; C20]	9.28903e-08	0	1	3	1	P35555	0	2813.18	High	0	1.086e-08	5.58
	FALSE	High	TCVDINECLLEPR	2xCarbamidomethyl [C2; C8]	0.000579798	0	1	4	3	P35555	0	1618.76	High	0	0.0002051	4.05
	FALSE	High	TGYTPDITGTSCVDLNECNQAPKPCNFICK	4xCarbamidomethyl [C12; C18; C25; C29]	3.06499e-05	0	1	1	1	P35555	0	3460.53	High	0	7.044e-06	6.23
	FALSE	High	TGACQDVDECQAIPGLCQGGNCINTVGSFECK	5xCarbamidomethyl [C4; C10; C17; C22; C31]	4.81348e-05	0	1	2	1	P35555	0	3545.49	High	0	1.169e-05	3.45
	FALSE	High	TGCTDINECEIGAHNCGK	3xCarbamidomethyl [C3; C9; C16]	1.56015e-06	0	1	2	5	P35555	0	2035.83	High	0	1.576e-06	5.92
	FALSE	High	TGPCFTVISNQMCQGQLSGIVCTK	3xCarbamidomethyl [C4; C13; C22]	2.90733e-07	0	1	4	4	P35555	0	2686.25	High	0	3.874e-08	5.25
	FALSE	High	DINECETPGICMNGR	2xCarbamidomethyl [C5; C11]	0.000100232	0	1	2	2	P35555	0	1765.73	High	0	2.656e-05	4.29
	FALSE	High	EIPGVCENGVCINMVGSFR	2xCarbamidomethyl [C6; C11]	0.00119196	0	1	4	1	P35555	0	2137.98	High	0	0.0004209	2.78
	FALSE	High	EIPGVCENGVCINMVGSFR	2xCarbamidomethyl [C6; C11]; 1xOxidation [M14]	6.83795e-05	0	1	4	1	P35555	0	2153.98	High	0	1.726e-05	3.61
	FALSE	High	EGISYLHFTK		0.0267543	0	1	1	1	P35555	0	1194.62	High	0	0.01375	2
	FALSE	High	EGYCFTEVLQNMCQIGSSNR	2xCarbamidomethyl [C4; C13]	1.79088e-06	0	1	1	4	P35555	0	2393.03	High	0	2.963e-07	6.13
	FALSE	High	CSCSPGWIGDGIK	2xCarbamidomethyl [C1; C3]	0.00125323	0	1	3	2	P35555	0	1436.63	High	0	0.0004446	3.38
	FALSE	High	CWSPGVTVAPEMCPIR	2xCarbamidomethyl [C1; C13]	7.23485e-05	0	1	2	4	P35555	0	1859.86	High	0	1.84e-05	4.23
	FALSE	High	CQCPSGMTLDATGR	2xCarbamidomethyl [C1; C3]	9.89828e-05	0	1	3	2	P35555	0	1553.65	High	0	2.615e-05	3.69
	FALSE	High	CIDVRPGYCYTALTNGR	2xCarbamidomethyl [C1; C9]	9.35527e-05	0	1	2	1	P35555	0	2015.94	High	0	2.449e-05	3.82
	FALSE	High	CPPGFYTSPDGTR	1xCarbamidomethyl [C1]	0.00876643	0	1	2	3	P35555	0	1454.64	High	0	0.004685	3.05
	FALSE	High	CPTGYYLNEDTR	1xCarbamidomethyl [C1]	0.000210022	0	1	4	4	P35555	0	1488.64	High	0	6.035e-05	3.62
	FALSE	High	CLCYDGFMASEDMK	2xCarbamidomethyl [C1; C3]	0.00016447	0	1	3	3	P35555	0	1726.66	High	0	6.932e-05	3.58
	FALSE	High	CICPPGYSLQNEK	2xCarbamidomethyl [C1; C3]	0.00190681	0	1	4	2	P35555	0	1565.71	High	0	0.0007127	2.66
	FALSE	High	CLCPEGFSLSSSGR	2xCarbamidomethyl [C1; C3]	0.0003931	0	1	4	2	P35555	0	1556.68	High	0	0.0001222	2.57
	FALSE	High	CICNSGYEVDSTGK	2xCarbamidomethyl [C1; C3]	7.32613e-05	0	1	2	3	P35555	0	1589.66	High	0	6.191e-05	3.58
	FALSE	High	CACTYGFTGPQCER	3xCarbamidomethyl [C1; C3; C12]	0.00264067	0	1	5	4	P35555	0	1706.67	High	0	0.001026	3.85
	FALSE	High	AWGHPCEMCPAQPHPCR	3xCarbamidomethyl [C6; C9; C16]	0.00238897	0	1	2	2	P35555	0	2090.86	High	0	0.0009179	2.77
	FALSE	High	CICKPGFQLASDGR	2xCarbamidomethyl [C1; C3]	0.000127193	0	1	2	1	P35555	0	1608.76	High	0	3.455e-05	3.24
	FALSE	High	CEININGATLK	1xCarbamidomethyl [C1]	0.00149353	0	1	3	1	P35555	0	1232.63	High	0	0.0005434	3.03
	FALSE	High	CDEGYESGFMMMK	1xCarbamidomethyl [C1]	0.000524474	0	1	3	3	P35555	0	1584.58	High	0	0.0003907	3.86
	FALSE	High	CDSGFALDSEER	1xCarbamidomethyl [C1]	0.000220823	0	1	4	1	P35555	0	1385.56	High	0	6.422e-05	3.08
	FALSE	High	CECDMGFVPSADGK	2xCarbamidomethyl [C1; C3]	0.000162421	0	1	2	2	P35555	0	1572.61	High	0	4.551e-05	3.81
	FALSE	High	CECFPGLAVGLDGR	2xCarbamidomethyl [C1; C3]	4.21972e-05	0	1	2	3	P35555	0	1550.71	High	0	1.006e-05	3.44
	FALSE	High	CECPVGFFYNDK	2xCarbamidomethyl [C1; C3]	0.000245655	0	1	4	2	P35555	0	1535.63	High	0	7.2e-05	3.5
	FALSE	High	CEDIDECSTIPGICEGGECTNTVSSYFCK	5xCarbamidomethyl [C1; C7; C14; C19; C28]	8.69313e-06	0	1	2	3	P35555	0	3388.34	High	0	1.721e-06	4.89
	FALSE	High	GTQCEDIDECEVFPGVCK	3xCarbamidomethyl [C4; C10; C17]	1.63014e-06	0	1	3	3	P35555	0	2142.88	High	0	2.658e-07	5.22
	FALSE	High	GDNGDTACSNEIGVGVSK	1xCarbamidomethyl [C8]	1.65809e-05	0	1	2	1	P35555	0	1779.78	High	0	3.543e-06	4.36
	FALSE	High	GEGWGDPCELCPTEPDEAFR	2xCarbamidomethyl [C8; C11]	1.24495e-06	0	1	4	3	P35555	0	2321.94	High	0	1.975e-07	5.11
	FALSE	High	GTCWQTVIDGR	1xCarbamidomethyl [C3]	0.00455097	0	1	3	2	P35555	0	1292.61	High	0	0.002945	2.82
	FALSE	High	GWGPHCEICPFQGTVAFK	2xCarbamidomethyl [C6; C9]	0.000682413	0	1	1	2	P35555	0	2090.96	High	0	0.0002259	3.46
	FALSE	High	GNPEPPVSGEMDDNSLSPEACYECK	2xCarbamidomethyl [C21; C24]	5.84602e-05	0	1	1	2	P35555	0	2782.13	High	0	1.445e-05	4.88
	FALSE	High	GYIGTHCGQPVCESGCLNGGR	3xCarbamidomethyl [C7; C12; C16]	5.07023e-06	0	1	5	3	P35555	0	2278.98	High	0	9.455e-07	5.51
	FALSE	High	GFSLDQTGSSCEDVDECEGNHR	2xCarbamidomethyl [C11; C17]	1.91874e-06	0	1	1	3	P35555	0	2498.98	High	0	4.103e-07	6.99
	FALSE	High	GFMTNGADIDECK	1xCarbamidomethyl [C12]; 1xOxidation [M3]	0.00297415	0	1	1	1	P35555	0	1473.6	High	0	0.00117	3.18
	FALSE	High	GFMTNGADIDECK	1xCarbamidomethyl [C12]	0.00135109	0	1	1	2	P35555	0	1457.6	High	0	0.0004838	3.46
	FALSE	High	GFIYKPDLK		0.0300654	0	1	2	4	P35555	0	1080.61	High	0	0.01568	2.74
	FALSE	High	GQCIKPLFGAVTK	1xCarbamidomethyl [C3]	0.00130124	0	1	2	2	P35555	0	1418.78	High	0	0.0004638	4.13
	FALSE	High	GYILQEDGR		0.0466347	0.000548308	1	1	2	P35555	0	1050.52	High	0.00117	0.09861	2.56
	FALSE	High	CECEIGYELDR	2xCarbamidomethyl [C1; C3]	0.0466347	0.000548308	1	2	1	P35555	0	1443.59	High	0.0003193	0.02568	2.07
	FALSE	High	TICIETIK	1xCarbamidomethyl [C3]	0.0731275	0.000787792	1	3	2	P35555	0	977.534	High	0.0004587	0.0434	2.42
	FALSE	High	ICLDIR	1xCarbamidomethyl [C2]	0.0981079	0.00104654	1	3	2	P35555	0	789.429	High	0.002846	0.1539	1.74
	FALSE	High	GFIPNIR		0.107641	0.0013021	2	6	2	P35556; P35555	0	816.473	High	0.0007573	0.06639	1.55
	FALSE	High	NLIGTYMCICGPGYQR	2xCarbamidomethyl [C8; C10]; 1xOxidation [M7]	0.135278	0.00152606	1	3	1	P35555	0	1918.86	High	0.000887	0.08634	2.04
	FALSE	High	GFQLDLR		0.270579	0.00658557	1	2	2	P35555	0	848.462	High	0.007117	0.2761	1.6
FALSE	High	Master Protein	A0A024RAB6	Heparan sulfate proteoglycan 2 (Perlecan), isoform CRA_b OS=Homo sapiens GN=HSPG2 PE=4 SV=1	0	294.933	26	70	110	70	1	4346	463.7	6.51	342.88	70	cell organization and biogenesis;metabolic process	extracellular;membrane;organelle lumen	metal ion binding;protein binding	Pf00008, Pf00047, Pf00052, Pf00053, Pf00054, Pf00057, Pf02210, Pf07679, Pf07686, Pf12785, Pf13385, Pf13895, Pf13927	3339	HSPG2	1
	Checked	Confidence	Sequence	Modifications	Qvality PEP	Qvality q-value	# Protein Groups	# Proteins	# PSMs	Master Protein Accessions	# Missed Cleavages	Theo. MH+ [Da]	Confidence (by Search Engine): Sequest HT	Percolator q-Value (by Search Engine): Sequest HT	Percolator PEP (by Search Engine): Sequest HT	XCorr (by Search Engine): Sequest HT
	FALSE	High	LVSEDPINDGEWHR		3.98823e-05	0	1	3	3	A0A024RAB6	0	1666.78	High	0	9.47e-06	3.5
	FALSE	High	LYIFQASPADAGQYVCR	1xCarbamidomethyl [C16]	2.35547e-05	0	1	3	2	A0A024RAB6	0	1958.94	High	0	5.258e-06	4.14
	FALSE	High	MASVGLSDIAMDTTVTHATSHGR		2.11735e-05	0	1	2	1	A0A024RAB6	0	2358.12	High	0	4.661e-06	4.91
	FALSE	High	RPEEVCGPTQFR	1xCarbamidomethyl [C6]	0.00210777	0	1	2	2	A0A024RAB6	0	1475.71	High	0	0.001393	3.24
	FALSE	High	RCESCAPGYEGNPIQPGGK	2xCarbamidomethyl [C2; C5]	0.0171541	0	1	2	1	A0A024RAB6	1	2076.92	High	0	0.008301	2.61
	FALSE	High	LHLVSPADSGEYVCR	1xCarbamidomethyl [C14]	0.000489531	0	1	3	3	A0A024RAB6	0	1702.82	High	0	0.0001553	3.67
	FALSE	High	LHQMSVADSGEYVCR	1xCarbamidomethyl [C14]	0.001045	0	1	3	2	A0A024RAB6	0	1751.78	High	0	0.0003632	3.36
	FALSE	High	LDLTYSFLGSQGIGQCYDSSPCER	2xCarbamidomethyl [C16; C22]	0.000220823	0	1	4	1	A0A024RAB6	0	2753.22	High	0	6.379e-05	3.73
	FALSE	High	LEGDTLIIPR		0.00151236	0	1	3	1	A0A024RAB6	0	1126.65	High	0	0.0005479	3.21
	FALSE	High	LENNMLMLPSVRPQDAGTYVCTATNR	1xCarbamidomethyl [C21]	0.00212101	0	1	3	1	A0A024RAB6	0	2951.42	High	0	0.0008032	4.27
	FALSE	High	IEPSSSQVAEGQTLDLNCVVPGQSHAQVTWHK	1xCarbamidomethyl [C18]	0.00518933	0	1	3	1	A0A024RAB6	0	3502.7	High	0	0.002176	4.27
	FALSE	High	IESSSPTVVEGQTLDLNCVVAR	1xCarbamidomethyl [C18]	1.08456e-06	0	1	3	2	A0A024RAB6	0	2374.19	High	0	1.682e-07	5.88
	FALSE	High	IQVVVLSASDASPPPVK		7.02434e-06	0	1	2	2	A0A024RAB6	0	1706.97	High	0	3.238e-06	4.44
	FALSE	High	LSGSHSQGVAYPVR		0.000587111	0	1	3	1	A0A024RAB6	0	1457.75	High	0	0.0001908	3.37
	FALSE	High	ITFRPDSADGMLLYNGQK		0.0236549	0	1	3	1	A0A024RAB6	0	2026.01	High	0	0.01192	2.93
	FALSE	High	LLQVTPADSGEYVCR	1xCarbamidomethyl [C14]	0.000182966	0	1	3	1	A0A024RAB6	0	1707.84	High	0	5.206e-05	3.33
	FALSE	High	LLSGPYFWSLPSR		0.000271572	0	1	2	2	A0A024RAB6	0	1522.81	High	0	8.052e-05	3.07
	FALSE	High	IPGDQVVSVVFIK		0.00183648	0	1	2	1	A0A024RAB6	0	1400.81	High	0	0.0006808	2.72
	FALSE	High	LPQVSPADSGEYVCR	1xCarbamidomethyl [C14]	0.000126398	0	1	3	1	A0A024RAB6	0	1677.79	High	0	3.43e-05	4.17
	FALSE	High	LNWGHIPSHPR		0.0020428	0	1	2	1	A0A024RAB6	0	1313.69	High	0	0.0007686	2.17
	FALSE	High	LPAVEPTDQAQYLCR	1xCarbamidomethyl [C14]	8.53116e-06	0	1	2	3	A0A024RAB6	0	1760.86	High	0	4.453e-06	4.33
	FALSE	High	VISSGSVASYVTSPQGFQFR		0.000235109	0	1	2	1	A0A024RAB6	0	2117.07	High	0	6.852e-05	4.11
	FALSE	High	VSGISMDVAVPEETGQDPALEVEQCSCPPGYR	2xCarbamidomethyl [C25; C27]	2.37028e-05	0	1	2	2	A0A024RAB6	0	3477.56	High	0	5.305e-06	4.81
	FALSE	High	YELGSGLAVLR		0.00396604	0	1	4	1	A0A024RAB6	0	1177.66	High	0	0.001614	2.69
	FALSE	High	VVGSSGTQEASVLVTIQQR		1.42013e-06	0	1	3	1	A0A024RAB6	0	1959.05	High	0	2.281e-07	4.91
	FALSE	High	SPAYTLVWTR		0.00844459	0	1	2	2	A0A024RAB6	0	1193.63	High	0	0.003769	2.59
	FALSE	High	SPLPWQHR		0.0254695	0	1	2	2	A0A024RAB6	0	1020.54	High	0.0003193	0.02025	1.79
	FALSE	High	SPVISIDPPSSTVQQGQDASFK		3.12318e-05	0	1	3	2	A0A024RAB6	0	2288.14	High	0	1.224e-05	5.25
	FALSE	High	SLPEVPETIELEVR		0.0007175	0	1	3	1	A0A024RAB6	0	1610.86	High	0	0.0002393	2.78
	FALSE	High	SIVPQGGSHSLR		0.000215355	0	1	2	3	A0A024RAB6	0	1237.66	High	0	6.238e-05	2.26
	FALSE	High	SDEFGCMPPQVVTPPR	1xCarbamidomethyl [C6]	0.011674	0	1	2	1	A0A024RAB6	0	1816.84	High	0	0.005385	2.25
	FALSE	High	SIEYSPQLEDAGSR		0.000158399	0	1	2	1	A0A024RAB6	0	1551.73	High	0	4.412e-05	3.47
	FALSE	High	SIGASVEFHCAVPSDR	1xCarbamidomethyl [C10]	0.000788222	0	1	3	1	A0A024RAB6	0	1731.81	High	0	0.0002653	3.1
	FALSE	High	TPSGLYLGTCER	1xCarbamidomethyl [C10]	0.000445603	0	1	2	2	A0A024RAB6	0	1353.65	High	0	0.0002749	3.29
	FALSE	High	TSTASGLLLWQGVEVGEAGQGK		2.64162e-06	0	1	3	3	A0A024RAB6	0	2188.12	High	0	4.561e-07	4.03
	FALSE	High	DSQVPGPIGCNCDPQGSVSSQCDAAGQCQCK	5xCarbamidomethyl [C10; C12; C22; C28; C30]	2.77247e-05	0	1	3	1	A0A024RAB6	0	3367.35	High	0	6.316e-06	5.04
	FALSE	High	EQAWQRPDGQPATR		0.0061428	0	1	2	2	A0A024RAB6	0	1639.79	High	0	0.00264	3.34
	FALSE	High	ESDQGAYTCEAMNAR	1xCarbamidomethyl [C9]	1.78764e-05	0	1	2	2	A0A024RAB6	0	1702.68	High	0	3.857e-06	4.02
	FALSE	High	EGGQLPPGHSVQDGVLR		0.000342462	0	1	3	1	A0A024RAB6	0	1745.89	High	0	0.0001045	3.16
	FALSE	High	AMDFNGILTIR		0.00241908	0	1	2	1	A0A024RAB6	0	1250.66	High	0	0.0009277	2.28
	FALSE	High	AASGPGPEQEASFTVTVPPSEGSSYR		0.00124541	0	1	3	1	A0A024RAB6	0	2608.22	High	0	0.0004435	2.64
	FALSE	High	AAGVPSATITWR		0.0239483	0	1	2	1	A0A024RAB6	0	1229.66	High	0	0.01213	1.94
	FALSE	High	AGFFGDAMK		0.0122694	0	1	2	2	A0A024RAB6	0	943.434	High	0	0.005715	2.09
	FALSE	High	AELLVTEAPSKPITVTVEEQR		2.97041e-05	0	1	2	2	A0A024RAB6	0	2310.26	High	0	6.789e-06	5.84
	FALSE	High	CSATGSPTPTLEWTGGPGGQLPAK	1xCarbamidomethyl [C1]	1.01229e-06	0	1	2	3	A0A024RAB6	0	2370.14	High	0	1.563e-07	4.91
	FALSE	High	CPPGYIGLSCQDCAPGYTR	3xCarbamidomethyl [C1; C10; C13]	0.000169707	0	1	2	2	A0A024RAB6	0	2171.93	High	0	4.769e-05	2.98
	FALSE	High	AVTLECVSAGEPR	1xCarbamidomethyl [C6]	0.000141497	0	1	3	2	A0A024RAB6	0	1388.68	High	0	0.0002275	3.03
	FALSE	High	ATATSCRPCPCPYIDASR	3xCarbamidomethyl [C6; C9; C11]	0.00053109	0	1	2	2	A0A024RAB6	0	2082.92	High	0	0.001794	3.33
	FALSE	High	CESCAPGYEGNPIQPGGK	2xCarbamidomethyl [C1; C4]	0.0113871	0	1	2	2	A0A024RAB6	0	1920.82	High	0	0.005252	3.07
	FALSE	High	CLCLPGFSGPR	2xCarbamidomethyl [C1; C3]	0.00865782	0	1	3	1	A0A024RAB6	0	1263.6	High	0	0.003869	2.71
	FALSE	High	CDGDFDCEDRTDEANCPTK	3xCarbamidomethyl [C1; C7; C16]	0.00606655	0	1	2	1	A0A024RAB6	1	2304.84	High	0	0.002602	3.08
	FALSE	High	CAPGYYGNPSQGQPCQR	2xCarbamidomethyl [C1; C15]	0.00406651	0	1	3	1	A0A024RAB6	0	1939.82	High	0	0.001662	2.24
	FALSE	High	EVSEAVVDTLESEYLK		3.3672e-05	0	1	2	1	A0A024RAB6	0	1810.9	High	0	7.822e-06	4.53
	FALSE	High	GDLCEHEENPCQLR	2xCarbamidomethyl [C4; C11]	0.00129311	0	1	3	2	A0A024RAB6	0	1756.74	High	0	0.000461	2.98
	FALSE	High	GSIQVDGEELVSGR		0.000383367	0	1	3	2	A0A024RAB6	0	1445.72	High	0	0.0001185	3.26
	FALSE	High	GSVYIGGAPDVATLTGGR		0.00031369	0	1	2	1	A0A024RAB6	0	1690.88	High	0	9.491e-05	3.79
	FALSE	High	GMVFGIPDGVLELVPQR		0.00377246	0	1	2	2	A0A024RAB6	0	1826.98	High	0	0.001528	3.3
	FALSE	High	FDAGSGMATIR		0.00304955	0	1	4	2	A0A024RAB6	0	1125.54	High	0	0.001629	2.77
	FALSE	High	IAHVELADAGQYR		0.0088764	0	1	3	1	A0A024RAB6	0	1442.74	High	0	0.003976	2.73
	FALSE	High	FSSGITGCVK	1xCarbamidomethyl [C8]	0.00542136	0	1	3	1	A0A024RAB6	0	1055.52	High	0	0.002293	2.16
	FALSE	High	FSDTCFLDTDGQATCDACAPGYTGR	3xCarbamidomethyl [C5; C15; C18]	6.49799e-08	0	1	2	2	A0A024RAB6	0	2786.11	High	0	7.263e-09	5.35
	FALSE	High	LCNECADGSFHLSTR	2xCarbamidomethyl [C2; C5]	0.00828811	0	1	2	1	A0A024RAB6	0	1766.76	High	0	0.00369	3.26
	FALSE	High	FQGLDLNEELYLGGYPDYGAIPK		0.00657954	0	1	5	1	A0A024RAB6	0	2572.26	High	0	0.002838	2.73
	FALSE	High	LGTVPQFPR		0.0449698	0.000548308	1	2	1	A0A024RAB6	0	1014.57	High	0.0003193	0.02458	1.62
	FALSE	High	AFAHLQVPER		0.0457949	0.000548308	1	4	2	A0A024RAB6	0	1167.63	High	0.0003193	0.02514	2.23
	FALSE	High	NELLHFER		0.05137	0.000548308	1	4	2	A0A024RAB6	0	1057.54	High	0.0003193	0.02999	2.25
	FALSE	High	SYEIMFR		0.0975387	0.000787792	1	2	2	A0A024RAB6	0	945.45	High	0.000887	0.06939	2.05
	FALSE	High	VLGSSVPLEASVLVTIEPAGSVPALGVTPTVR		0.0888373	0.000787792	1	3	2	A0A024RAB6	0	3115.76	High	0.0004587	0.05326	1.74
	FALSE	High	GMLEPVQRPDVVLVGAGYR	1xOxidation [M2]	0.0684996	0.000787792	1	1	1	A0A024RAB6	0	2072.1	High	0.0004587	0.03961	2.47
	FALSE	High	LRFDQPDDFK		0.18252	0.00274442	1	2	1	A0A024RAB6	1	1280.63	High	0.00159	0.1216	2.12
FALSE	High	Master Protein	P21333	Filamin-A OS=Homo sapiens GN=FLNA PE=1 SV=4	0	234.237	33	55	81	51	1	2647	280.6	6.06	258.5	55	cell organization and biogenesis;cellular component movement;metabolic process;regulation of biological process;response to stimulus;transport	cytoplasm;cytoskeleton;cytosol;extracellular;membrane;nucleus	protein binding;RNA binding;signal transducer activity	Pf00307, Pf00630	2316	FLNA	X	Hypothesized Pathways in Pathogenesis of Cardiovascular Disease; IL-4 Signaling Pathway; Focal Adhesion; Prolactin Signaling Pathway; MAPK Signaling Pathway; Androgen receptor signaling pathway	ENSG00000196924.14	Proteoglycans in cancer; MAPK signaling pathway; Salmonella infection; Focal adhesion
	Checked	Confidence	Sequence	Modifications	Qvality PEP	Qvality q-value	# Protein Groups	# Proteins	# PSMs	Master Protein Accessions	# Missed Cleavages	Theo. MH+ [Da]	Confidence (by Search Engine): Sequest HT	Percolator q-Value (by Search Engine): Sequest HT	Percolator PEP (by Search Engine): Sequest HT	XCorr (by Search Engine): Sequest HT
	FALSE	High	IVGPSGAAVPCK	1xCarbamidomethyl [C11]	0.0018023	0	1	6	1	P21333	0	1155.62	High	0	0.0006683	2.45
	FALSE	High	LTVSSLQESGLK		0.00181362	0	1	10	1	P21333	0	1261.7	High	0	0.0006712	2.55
	FALSE	High	LYSVSYLLK		0.0188232	0	1	11	1	P21333	0	1085.62	High	0	0.009263	1.7
	FALSE	High	QMQLENVSVALEFLDR		0.00185963	0	2	9	1	P21333; O75369	0	1891.96	High	0	0.000694	2.14
	FALSE	High	RLTVSSLQESGLK		0.011674	0	1	10	2	P21333	1	1417.8	High	0	0.005418	2.9
	FALSE	High	LLGWIQNK		0.0262652	0	3	10	2	P21333; O75369; Q14315	0	971.567	High	0.0004587	0.04753	1.84
	FALSE	High	LIALLEVLSQK		0.00200478	0	3	10	1	P21333; O75369; Q14315	0	1226.77	High	0	0.0007541	2.78
	FALSE	High	LQVEPAVDTSGVQCYGPGIEGQGVFR	1xCarbamidomethyl [C14]	2.65824e-06	0	1	7	2	P21333	0	2763.34	High	0	2.494e-06	4.54
	FALSE	High	IPEISIQDMTAQVTSPSGK		7.79356e-08	0	1	10	1	P21333	0	2002.02	High	0	8.887e-09	4.96
	FALSE	High	VNQPASFAVSLNGAK		0.00559339	0	1	11	1	P21333	0	1502.8	High	0	0.002364	3.63
	FALSE	High	VQVQDNEGCPVEALVK	1xCarbamidomethyl [C9]	3.18247e-05	0	1	6	2	P21333	0	1784.88	High	0	7.328e-06	4.57
	FALSE	High	VEPGLGADNSVVR		0.00112661	0	1	6	2	P21333	0	1312.69	High	0	0.0003956	2.44
	FALSE	High	VGSAADIPINISETDLSLLTATVVPPSGR		2.08919e-08	0	1	11	3	P21333	0	2893.55	High	0	7.332e-07	5.51
	FALSE	High	VEYTPYEEGLHSVDVTYDGSPVPSSPFQVPVTEGCDPSR	1xCarbamidomethyl [C35]	3.72247e-05	0	1	7	2	P21333	0	4296.96	High	0	8.746e-06	4.44
	FALSE	High	YGGDEIPFSPYR		0.00855055	0	1	7	1	P21333	0	1400.65	High	0	0.0038	2.42
	FALSE	High	YGGQPVPNFPSK		0.00695976	0	1	7	1	P21333	0	1290.65	High	0	0.003022	2.19
	FALSE	High	YTPVQQGPVGVNVTYGGDPIPK		5.78367e-06	0	1	6	2	P21333	0	2286.18	High	0	0.009352	4.56
	FALSE	High	YWPQEAGEYAVHVLCNSEDIR	1xCarbamidomethyl [C15]	0.0007175	0	1	6	2	P21333	0	2536.16	High	0	0.0002383	3.28
	FALSE	High	VAQPTITDNKDGTVTVR		0.000362338	0	1	12	2	P21333	1	1814.96	High	0	0.0001113	4.62
	FALSE	High	YAPSEAGLHEMDIR		0.00072655	0	1	12	1	P21333	0	1588.74	High	0	0.0002424	3.41
	FALSE	High	VTYTPMAPGSYLISIK		0.000112205	0	1	11	2	P21333	0	1740.92	High	0	2.996e-05	2.96
	FALSE	High	VTAQGPGLEPSGNIANK		0.00670392	0	1	7	1	P21333	0	1652.86	High	0	0.002902	3.93
	FALSE	High	VANPSGNLTETYVQDR		0.000632972	0	1	7	1	P21333	0	1763.86	High	0	0.0002069	3.65
	FALSE	High	SPFEVYVDK		0.0124229	0	1	7	1	P21333	0	1083.54	High	0	0.005789	2.49
	FALSE	High	SPFSVAVSPSLDLSK		0.000106716	0	1	6	1	P21333	0	1533.82	High	0	2.842e-05	4.39
	FALSE	High	SPYTVTVGQACNPSACR	2xCarbamidomethyl [C11; C16]	4.1411e-05	0	1	7	1	P21333	0	1867.84	High	0	9.884e-06	3.57
	FALSE	High	TPCEEILVK	1xCarbamidomethyl [C3]	0.0264273	0	1	11	1	P21333	0	1088.57	High	0	0.01354	2.91
	FALSE	High	TGVELGKPTHFTVNAK		0.000214009	0	1	6	2	P21333	0	1698.92	High	0	6.181e-05	2.77
	FALSE	High	TGVAVNKPAEFTVDAK		5.66562e-05	0	1	6	3	P21333	0	1646.87	High	0	1.403e-05	3.31
	FALSE	High	TFSVWYVPEVTGTHK		0.00270762	0	1	7	2	P21333	0	1750.88	High	0	0.001051	3.52
	FALSE	High	DVDIIDHHDNTYTVK		0.00432893	0	1	6	2	P21333	0	1784.84	High	0	0.001777	3.69
	FALSE	High	EAGAGGLAIAVEGPSK		2.82511e-05	0	1	11	1	P21333	0	1426.75	High	0	6.436e-06	4.46
	FALSE	High	EATTEFSVDAR		0.00361083	0	1	7	1	P21333	0	1225.57	High	0	0.001453	2.57
	FALSE	High	DGSCGVAYVVQEPGDYEVSVK	1xCarbamidomethyl [C4]	6.08113e-06	0	1	13	2	P21333	0	2258.03	High	0	1.159e-06	5.39
	FALSE	High	DKGEYTLVVK		0.0102438	0	1	11	1	P21333	1	1151.63	High	0	0.004664	2.5
	FALSE	High	ENGVYLIDVK		0.00910045	0	1	11	1	P21333	0	1149.62	High	0	0.004088	1.9
	FALSE	High	EEGPYEVEVTYDGVPVPGSPFPLEAVAPTKPSK		0.0161234	0	1	6	1	P21333	0	3485.74	High	0	0.00778	3.41
	FALSE	High	EGPYSISVLYGDEEVPR		5.18956e-05	0	1	7	1	P21333	0	1909.92	High	0	1.269e-05	4.03
	FALSE	High	ASGPGLNTTGVPASLPVEFTIDAK		0.000759133	0	1	7	2	P21333	0	2342.22	High	0	0.0002541	4.42
	FALSE	High	ANLPQSFQVDTSK		0.00267394	0	1	7	2	P21333	0	1434.72	High	0	0.001386	2.71
	FALSE	High	AGNNMLLVGVHGPR		0.00100016	0	1	11	1	P21333	0	1434.76	High	0	0.0003466	3.68
	FALSE	High	AFGPGLQGGSAGSPAR		5.84602e-05	0	1	6	2	P21333	0	1429.72	High	0	1.45e-05	3.29
	FALSE	High	AEAGVPAEFSIWTR		0.000849784	0	1	11	1	P21333	0	1533.77	High	0	0.0002887	3.46
	FALSE	High	DAGEGGLSLAIEGPSK		2.55548e-05	0	1	10	2	P21333	0	1500.75	High	0	5.738e-06	4.03
	FALSE	High	AWGPGLEGGVVGK		0.0270853	0	1	6	1	P21333	0	1226.65	High	0	0.01391	2.48
	FALSE	High	GAGTGGLGLAVEGPSEAK		0.000653121	0	1	7	1	P21333	0	1570.81	High	0	0.000215	4.12
	FALSE	High	GKLDVQFSGLTK		0.00227226	0	1	6	1	P21333	1	1292.72	High	0	0.0008682	2.96
	FALSE	High	GLVEPVDVVDNADGTQTVNYVPSR		1.02234e-08	0	1	7	2	P21333	0	2544.26	High	0	9.219e-10	5.69
	FALSE	High	FNEEHIPDSPFVVPVASPSGDAR		0.000283754	0	1	13	3	P21333	0	2467.19	High	0	0.008933	5
	FALSE	High	VTVLFAGQHIAK		0.0325582	0.000290705	1	7	1	P21333	0	1283.75	High	0.0001696	0.0171	3.06
	FALSE	High	WGDEHIPGSPYR		0.0376999	0.000548308	1	11	1	P21333	0	1413.65	High	0.0003193	0.02017	2.23
	FALSE	High	YGGPYHIGGSPFK		0.0653095	0.000787792	1	11	1	P21333	0	1379.67	High	0.0004587	0.03761	2.63
	FALSE	High	VDVGKDQEFTVK		0.0645343	0.000787792	1	6	2	P21333	1	1364.71	High	0.0004587	0.03712	3.08
	FALSE	High	FNGTHIPGSPFK		0.116004	0.00152606	1	11	1	P21333	0	1301.66	High	0.000887	0.07219	2.12
	FALSE	High	DLAEDAPWKK		0.108891	0.00152606	3	10	1	P21333; O75369; Q14315	1	1172.59	High	0.000887	0.06719	2.01
FALSE	High	Master Protein	P02452	Collagen alpha-1(I) chain OS=Homo sapiens GN=COL1A1 PE=1 SV=5	0	193.798	23	23	158	6	1	1464	138.9	5.8	482.03	23	cell communication;cell differentiation;cell organization and biogenesis;cellular component movement;coagulation;metabolic process;regulation of biological process;response to stimulus;transport	cytoplasm;endoplasmic reticulum;extracellular;Golgi;organelle lumen	metal ion binding;protein binding;structural molecule activity	Pf00093, Pf01391, Pf01410	1277	COL1A1	17	Inflammatory Response Pathway; Focal Adhesion; miR-509-3p alteration of YAP1/ECM axis; Senescence and Autophagy in Cancer; Osteoblast Signaling; Focal Adhesion-PI3K-Akt-mTOR-signaling pathway		AGE-RAGE signaling pathway in diabetic complications; Focal adhesion; ECM-receptor interaction; Amoebiasis; PI3K-Akt signaling pathway; Protein digestion and absorption; Platelet activation
	Checked	Confidence	Sequence	Modifications	Qvality PEP	Qvality q-value	# Protein Groups	# Proteins	# PSMs	Master Protein Accessions	# Missed Cleavages	Theo. MH+ [Da]	Confidence (by Search Engine): Sequest HT	Percolator q-Value (by Search Engine): Sequest HT	Percolator PEP (by Search Engine): Sequest HT	XCorr (by Search Engine): Sequest HT
	FALSE	High	NCPGAEVPEGECCPVCPDGSESPTDQETTGVEGPK	4xCarbamidomethyl [C2; C12; C13; C16]	5.03424e-09	0	1	4	6	P02452	0	3746.52	High	0	4.177e-10	8.6
	FALSE	High	NCPGAEVPEGECCPVCPDGSESPTDQETTGVEGPKGDTGPR	4xCarbamidomethyl [C2; C12; C13; C16]	3.487e-07	0	1	4	1	P02452	1	4329.79	High	0	4.744e-08	7.04
	FALSE	High	NSVAYMDQQTGNLK		0.000116506	0	2	2	5	P02452; D3DTX7	0	1568.74	High	0	0.0002644	4.23
	FALSE	High	NSVAYMDQQTGNLKK		4.54941e-05	0	2	2	10	P02452; D3DTX7	1	1696.83	High	0	2.47e-05	5.18
	FALSE	High	NSVAYMDQQTGNLKK	1xOxidation [M6]	0.00713569	0	2	2	8	P02452; D3DTX7	1	1712.83	High	0	0.01419	2.57
	FALSE	High	LPIIDVAPLDVGAPDQEFGFDVGPVCFL	1xCarbamidomethyl [C26]	0.000505116	0	2	2	1	P02452; D3DTX7	0	3000.51	High	0	0.0001618	5.1
	FALSE	High	VLCDDVICDETK	2xCarbamidomethyl [C3; C8]	0.000225015	0	1	4	19	P02452	0	1466.65	High	0	0.0006961	3.25
	FALSE	High	VFCNMETGETCVYPTQPSVAQK	2xCarbamidomethyl [C3; C11]	2.06316e-08	0	2	2	8	P02452; D3DTX7	0	2546.14	High	0	5.719e-08	6.34
	FALSE	High	VFCNMETGETCVYPTQPSVAQK	2xCarbamidomethyl [C3; C11]; 1xOxidation [M5]	5.72192e-07	0	2	2	4	P02452; D3DTX7	0	2562.13	High	0	0.0001832	4.87
	FALSE	High	YHDRDVWKPEPCR	1xCarbamidomethyl [C12]	0.00221605	0	1	4	11	P02452	1	1757.82	High	0	0.007181	3.01
	FALSE	High	SLSQQIENIR		0.00793409	0	2	2	2	P02452; D3DTX7	0	1187.64	High	0	0.003509	2.69
	FALSE	High	STGGISVPGPMGPSGPR		2.06492e-05	0	1	3	9	P02452	0	1553.77	High	0	4.531e-06	3.45
	FALSE	High	STGGISVPGPMGPSGPR	1xOxidation [M11]	8.46242e-05	0	1	3	12	P02452	0	1569.77	High	0	0.0003273	3.29
	FALSE	High	SGEYWIDPNQGCNLDAIK	1xCarbamidomethyl [C12]	7.51217e-05	0	2	2	8	P02452; D3DTX7	0	2079.94	High	0	1.915e-05	4.64
	FALSE	High	DRDLEVDTTLK		0.00386804	0	2	2	4	P02452; D3DTX7	1	1304.67	High	0	0.001565	3.87
	FALSE	High	DVWKPEPCR	1xCarbamidomethyl [C8]	0.00141166	0	2	5	15	P02458; P02452	0	1186.57	High	0	0.01524	2.11
	FALSE	High	DGLNGLPGPIGPPGPR		0.00828811	0	2	3	1	P02452; D3DTX7	0	1513.81	High	0	0.00368	3.5
	FALSE	High	ALLLQGSNEIEIR		0.000268189	0	2	2	11	P02452; D3DTX7	0	1455.82	High	0	0.0001528	3.71
	FALSE	High	DGEAGAQGPPGPAGPAGER		2.43487e-06	0	2	4	3	P02452; D3DTX7	0	1690.78	High	0	4.172e-07	5.35
	FALSE	High	GSPGADGPAGAPGTPGPQGIAGQR		2.34075e-05	0	2	4	2	P02452; D3DTX7	0	2073.01	High	0	5.228e-06	4.3
	FALSE	High	GVPGPPGAVGPAGK		0.00103199	0	2	4	2	P02452; D3DTX7	0	1160.64	High	0	0.0003573	2.27
	FALSE	High	GPPGPMGPPGLAGPPGESGR		2.31159e-05	0	2	4	1	P02452; D3DTX7	0	1784.87	High	0	5.149e-06	4.74
	FALSE	High	GPPGPMGPPGLAGPPGESGR	1xOxidation [M6]	1.27088e-07	0	2	4	5	P02452; D3DTX7	0	1800.87	High	0	1.536e-08	4.91
	FALSE	High	FTYSVTVDGCTSHTGAWGK	1xCarbamidomethyl [C10]	1.9308e-06	0	2	2	6	P02452; D3DTX7	0	2073.93	High	0	2.445e-06	5.63
	FALSE	High	GVVGLPGQR		0.0653095	0.000787792	2	4	1	P02452; D3DTX7	0	882.516	High	0.0004587	0.03749	2.39
	FALSE	High	DLEVDTTLK		0.127827	0.00152606	2	2	1	P02452; D3DTX7	0	1033.54	High	0.000887	0.08068	2.18
	FALSE	High	GQAGVMGFPGPK	1xOxidation [M6]	0.321582	0.00776651	1	3	2	P02452	0	1161.57	High	0.008754	0.3018	2.81
FALSE	High	Master Protein	B7ZLY3	LTBP1 protein OS=Homo sapiens GN=LTBP1 PE=2 SV=1	0	192.946	41	31	73	31	1	1353	148.4	5.1	274.58	31	regulation of biological process;response to stimulus	cell surface;extracellular;membrane	catalytic activity;metal ion binding;protein binding;receptor activity;signal transducer activity	Pf00683, Pf06247, Pf07645, Pf12662, Pf12947	4052	LTBP1	2	TGF-beta Receptor Signaling
	Checked	Confidence	Sequence	Modifications	Qvality PEP	Qvality q-value	# Protein Groups	# Proteins	# PSMs	Master Protein Accessions	# Missed Cleavages	Theo. MH+ [Da]	Confidence (by Search Engine): Sequest HT	Percolator q-Value (by Search Engine): Sequest HT	Percolator PEP (by Search Engine): Sequest HT	XCorr (by Search Engine): Sequest HT
	FALSE	High	MTCVDVNECDELNNR	2xCarbamidomethyl [C3; C9]	1.15989e-05	0	1	8	2	B7ZLY3	0	1868.76	High	0	2.374e-06	4.82
	FALSE	High	QEDCCGTVGTSWGFNK	2xCarbamidomethyl [C4; C5]	6.63898e-06	0	1	4	3	B7ZLY3	0	1845.75	High	0	1.59e-05	5
	FALSE	High	QECCCTSGAGWGDNCEIFPCPVLGTAEFTEMCPK	6xCarbamidomethyl [C3; C4; C5; C15; C20; C32]	0.000276728	0	1	5	1	B7ZLY3	0	3968.58	High	0	8.208e-05	3.45
	FALSE	High	QTTYTECCCLYGEAWGMQCALCPLK	5xCarbamidomethyl [C7; C8; C9; C19; C22]	8.25286e-05	0	1	8	1	B7ZLY3	0	3100.28	High	0	2.138e-05	3.03
	FALSE	High	IGFGPDPTFSSCVPDPPVISEEK	1xCarbamidomethyl [C12]	2.43487e-06	0	1	6	3	B7ZLY3	0	2475.17	High	0	4.178e-07	5.44
	FALSE	High	IGFGPDPTFSSCVPDPPVISEEKGPCYR	2xCarbamidomethyl [C12; C26]	3.82391e-06	0	1	6	1	B7ZLY3	1	3108.44	High	0	6.904e-07	5.48
	FALSE	High	LCQIPVHGASVPK	1xCarbamidomethyl [C2]	0.000390644	0	1	5	4	B7ZLY3	0	1405.76	High	0	0.001946	3.26
	FALSE	High	VQEGYTCDCFDGYHLDTAK	2xCarbamidomethyl [C7; C9]	1.3677e-06	0	1	8	5	B7ZLY3	0	2278.94	High	0	0.0001136	6
	FALSE	High	YTCICYEGYR	2xCarbamidomethyl [C3; C5]	0.00286454	0	1	5	3	B7ZLY3	0	1384.57	High	0	0.002748	2.74
	FALSE	High	VVFTPSICK	1xCarbamidomethyl [C8]	0.0240963	0	1	4	2	B7ZLY3	0	1050.57	High	0	0.01219	2.18
	FALSE	High	VVICHLPCMNGGQCSSR	3xCarbamidomethyl [C4; C8; C14]	9.89828e-05	0	1	4	2	B7ZLY3	0	1974.88	High	0	2.619e-05	2.83
	FALSE	High	TSTDLDVDVDQPKEEK		0.000114335	0	1	8	1	B7ZLY3	1	1818.86	High	0	3.067e-05	3.86
	FALSE	High	TSTDLDVDVDQPKEEKK		0.00281125	0	1	8	2	B7ZLY3	2	1946.96	High	0	0.001097	3.73
	FALSE	High	EAQPGQSQVSYQGLPVQK		0.000119464	0	1	4	2	B7ZLY3	0	1943.98	High	0	3.231e-05	4
	FALSE	High	DIDECQQGNLCVNGQCK	3xCarbamidomethyl [C5; C11; C16]	9.00992e-05	0	1	7	3	B7ZLY3	0	2037.84	High	0	2.359e-05	4.87
	FALSE	High	EEPVEALTFSR		0.00788476	0	1	7	1	B7ZLY3	0	1277.64	High	0	0.003491	2.73
	FALSE	High	EICPGGMGYTVSGVHR	1xCarbamidomethyl [C3]	9.4733e-05	0	1	4	2	B7ZLY3	0	1719.79	High	0	2.487e-05	3.98
	FALSE	High	ASGLGDHCEDINECLEDK	2xCarbamidomethyl [C8; C14]	1.26522e-08	0	1	9	5	B7ZLY3	0	2061.85	High	0	1.169e-09	6.31
	FALSE	High	CVDIDECTQVQHLCSQGR	3xCarbamidomethyl [C1; C7; C14]	8.04173e-08	0	1	5	2	B7ZLY3	0	2204.95	High	0	9.228e-09	5.27
	FALSE	High	DADECLLFGQEICK	2xCarbamidomethyl [C5; C13]	0.000248755	0	1	7	1	B7ZLY3	0	1697.75	High	0	7.324e-05	4.14
	FALSE	High	CPLPGTAAFK	1xCarbamidomethyl [C1]	0.00438341	0	1	4	1	B7ZLY3	0	1061.54	High	0	0.001807	2.16
	FALSE	High	DALVDFSEQYTPEADPYFIQDR		1.59552e-08	0	1	8	6	B7ZLY3	0	2619.19	High	0	1.518e-09	5.59
	FALSE	High	CFQETIGSQCGK	2xCarbamidomethyl [C1; C10]	0.000426474	0	1	4	2	B7ZLY3	0	1414.61	High	0	0.0001331	2.92
	FALSE	High	CLCLPGYVPSDKPNYCTPLNTALNLEK	3xCarbamidomethyl [C1; C3; C16]	6.04313e-06	0	1	8	4	B7ZLY3	0	3137.51	High	0	2.828e-05	5.72
	FALSE	High	GWNGQCLDVDECLEPNVCANGDCSNLEGSYMCSCHK	6xCarbamidomethyl [C6; C12; C18; C23; C32; C34]	3.05686e-07	0	1	6	1	B7ZLY3	0	4235.64	High	0	4.097e-08	6.63
	FALSE	High	GFVPAGESSSEAGGENYKDADECLLFGQEICK	2xCarbamidomethyl [C23; C31]	0.000783298	0	1	7	2	B7ZLY3	1	3464.53	High	0	0.0002643	4.1
	FALSE	High	GRCEDIDECLNPSTCPDEQCVNSPGSYQCVPCTEGFR	6xCarbamidomethyl [C3; C9; C15; C20; C29; C32]	8.96993e-06	0	1	6	1	B7ZLY3	1	4393.76	High	0	1.787e-06	5.5
	FALSE	High	FLNSFEELQAEECGILNGCENGR	2xCarbamidomethyl [C13; C19]	9.17329e-08	0	1	8	2	B7ZLY3	0	2686.19	High	0	1.069e-08	6.52
	FALSE	High	HPPEASVQIHQVSR		1.02506e-06	0	1	5	6	B7ZLY3	0	1584.82	High	0	1.589e-07	5
	FALSE	High	QCMHPLSVHLTK	1xCarbamidomethyl [C2]	0.10337	0.0013021	1	7	1	B7ZLY3	0	1450.73	High	0.0007573	0.06314	1.77
	FALSE	High	TQTIHSTYSHQQVIPHVYPVAAK		0.117342	0.00152606	1	4	1	B7ZLY3	0	2605.35	High	0.000887	0.07334	1.43
FALSE	High	Master Protein	V9HWA9	Epididymis secretory sperm binding protein Li 62p OS=Homo sapiens GN=HEL-S-62p PE=2 SV=1	0	190.425	37	47	86	47	1	1663	187	6.4	260.13	47	defense response;metabolic process;regulation of biological process;response to stimulus;transport	extracellular;membrane;organelle lumen	catalytic activity;enzyme regulator activity;protein binding	Pf00207, Pf01759, Pf01821, Pf01835, Pf07677, Pf07678, Pf07703, Pf10569, Pf11974	718	C3	19	TYROBP Causal Network; Complement and Coagulation Cascades; Allograft Rejection; Complement Activation	ENSG00000125730.16	Viral carcinogenesis; Legionellosis; Systemic lupus erythematosus; Pertussis; Chagas disease (American trypanosomiasis); Staphylococcus aureus infection; Complement and coagulation cascades; Tuberculosis; Herpes simplex infection; Phagosome; Leishmaniasis
	Checked	Confidence	Sequence	Modifications	Qvality PEP	Qvality q-value	# Protein Groups	# Proteins	# PSMs	Master Protein Accessions	# Missed Cleavages	Theo. MH+ [Da]	Confidence (by Search Engine): Sequest HT	Percolator q-Value (by Search Engine): Sequest HT	Percolator PEP (by Search Engine): Sequest HT	XCorr (by Search Engine): Sequest HT
	FALSE	High	QPSSAFAAFVK		0.0206521	0	1	2	1	V9HWA9	0	1152.6	High	0	0.01027	2.73
	FALSE	High	QPVPGQQMTLK		0.0190575	0	1	2	1	V9HWA9	0	1226.66	High	0	0.009383	2.21
	FALSE	High	QGALELIK		0.0315765	0	1	2	1	V9HWA9	0	871.525	High	0	0.01657	2.57
	FALSE	High	RIPIEDGSGEVVLSR		0.0289787	0	1	2	1	V9HWA9	1	1626.88	High	0	0.015	2.08
	FALSE	High	NTLIIYLDK		0.0250035	0	1	2	2	V9HWA9	0	1092.63	High	0	0.0127	2.8
	FALSE	High	NTMILEICTR	1xCarbamidomethyl [C8]	0.0288014	0	1	2	2	V9HWA9	0	1250.62	High	0.0003193	0.02058	2.1
	FALSE	High	IHWESASLLR		0.0207801	0	1	2	1	V9HWA9	0	1211.65	High	0	0.01034	2.16
	FALSE	High	ILLQGTPVAQMTEDAVDAER		7.82843e-07	0	1	2	4	V9HWA9	0	2157.09	High	0	1.174e-07	5.69
	FALSE	High	IPIEDGSGEVVLSR		4.19335e-05	0	1	2	1	V9HWA9	0	1470.78	High	0	1.001e-05	2.82
	FALSE	High	VLLDGVQNPR		0.00718036	0	1	2	2	V9HWA9	0	1110.63	High	0	0.004155	2.22
	FALSE	High	VSHSEDDCLAFK	1xCarbamidomethyl [C8]	0.000235109	0	1	2	4	V9HWA9	0	1407.62	High	0	0.0003042	3.65
	FALSE	High	VPVAVQGEDTVQSLTQGDGVAK		9.60213e-09	0	1	2	3	V9HWA9	0	2198.13	High	0	8.192e-09	6.99
	FALSE	High	VQLSNDFDEYIMAIEQTIK		5.64043e-06	0	1	3	1	V9HWA9	0	2257.11	High	0	1.064e-06	3.01
	FALSE	High	VELLHNPAFCSLATTK	1xCarbamidomethyl [C10]	4.81348e-05	0	1	1	4	V9HWA9	0	1800.93	High	0	1.17e-05	4.16
	FALSE	High	VHQYFNVELIQPGAVK		0.000280219	0	1	2	1	V9HWA9	0	1841.99	High	0	8.334e-05	4.29
	FALSE	High	VFLDCCNYITELR	2xCarbamidomethyl [C5; C6]	3.9633e-05	0	1	2	2	V9HWA9	0	1702.79	High	0	9.364e-06	4
	FALSE	High	VYAYYNLEESCTR	1xCarbamidomethyl [C11]	0.000300223	0	1	1	2	V9HWA9	0	1667.74	High	0	9.052e-05	3.52
	FALSE	High	SNLDEDIIAEENIVSR		8.91388e-06	0	1	1	3	V9HWA9	0	1816.89	High	0	5.009e-06	5.36
	FALSE	High	SSLSVPYVIVPLK		0.0242452	0	1	1	1	V9HWA9	0	1401.84	High	0	0.01227	2.18
	FALSE	High	SEETKENEGFTVTAEGK		0.0239483	0	1	2	1	V9HWA9	1	1855.86	High	0	0.01208	1.65
	FALSE	High	TIYTPGSTVLYR		0.00252745	0	1	3	1	V9HWA9	0	1370.73	High	0	0.0009739	2.31
	FALSE	High	TVMVNIENPEGIPVK		0.000278468	0	1	3	2	V9HWA9	0	1639.87	High	0	8.316e-05	4.05
	FALSE	High	DTWVEHWPEEDECQDEENQK	1xCarbamidomethyl [C13]	1.06243e-05	0	1	2	3	V9HWA9	0	2603.03	High	0	3.882e-06	5.85
	FALSE	High	DYAGVFSDAGLTFTSSSGQQTAQR		5.00278e-09	0	1	2	2	V9HWA9	0	2494.15	High	0	4.132e-10	7.13
	FALSE	High	DICEEQVNSLPGSITK	1xCarbamidomethyl [C3]	1.20435e-05	0	1	2	2	V9HWA9	0	1789.86	High	0	3.595e-06	4.37
	FALSE	High	EDIPPADLSDQVPDTESETR		2.55548e-05	0	1	2	3	V9HWA9	0	2214	High	0	5.753e-06	3.37
	FALSE	High	EGVQKEDIPPADLSDQVPDTESETR		5.87782e-08	0	1	2	3	V9HWA9	1	2755.29	High	0	6.503e-09	5.53
	FALSE	High	ACEPGVDYVYK	1xCarbamidomethyl [C2]	0.00898773	0	1	3	2	V9HWA9	0	1300.59	High	0	0.008057	2.44
	FALSE	High	AGDFLEANYMNLQR		0.000165504	0	1	2	2	V9HWA9	0	1641.77	High	0	4.633e-05	4.06
	FALSE	High	AYYENSPQQVFSTEFEVK		1.02965e-05	0	1	3	2	V9HWA9	0	2166	High	0	2.292e-05	4.2
	FALSE	High	GQGTLSVVTMYHAK		6.03217e-05	0	1	2	1	V9HWA9	0	1491.76	High	0	1.502e-05	3.3
	FALSE	High	FISLGEACK	1xCarbamidomethyl [C8]	0.016426	0	1	2	2	V9HWA9	0	1024.51	High	0	0.007924	2.15
	FALSE	High	EVVADSVWVDVK		0.00147494	0	1	2	1	V9HWA9	0	1345.7	High	0	0.0005335	2.74
	FALSE	High	GYTQQLAFR		0.0289787	0	1	2	2	V9HWA9	0	1083.56	High	0	0.01504	2.31
	FALSE	High	EYVLPSFEVIVEPTEK		7.65479e-05	0	1	2	3	V9HWA9	0	1878.97	High	0	1.959e-05	4.16
	FALSE	High	GLEVTITAR		0.0331615	0.000290705	1	2	1	V9HWA9	0	959.552	High	0.0001696	0.01745	2.15
	FALSE	High	YYTYLIMNK		0.0408058	0.000548308	1	2	1	V9HWA9	0	1208.6	High	0.0003193	0.02211	1.71
	FALSE	High	KVLLDGVQNPR		0.049244	0.000548308	1	2	1	V9HWA9	1	1238.72	High	0.0003193	0.02721	3.07
	FALSE	High	FYYIYNEK		0.0565653	0.000548308	1	2	1	V9HWA9	0	1139.54	High	0.0003193	0.03182	1.92
	FALSE	High	EPGQDLVVLPLSITTDFIPSFR		0.0410547	0.000548308	1	2	2	V9HWA9	0	2444.31	High	0.0003193	0.02219	2.9
	FALSE	High	SEFPESWLWNVEDLKEPPK		0.0888373	0.000787792	1	1	2	V9HWA9	1	2330.13	High	0.0004587	0.05336	1.29
	FALSE	High	LMNIFLK		0.0714115	0.000787792	1	1	2	V9HWA9	0	878.517	High	0.0006092	0.06222	2.07
	FALSE	High	DFDFVPPVVR		0.0981079	0.00104654	1	1	1	V9HWA9	0	1190.62	High	0.0006092	0.05956	1.99
	FALSE	High	TFISPIK		0.108265	0.0013021	1	3	2	V9HWA9	0	805.482	High	0.000887	0.07593	1.38
	FALSE	High	GDQDATMSILDISMMTGFAPDTDDLK		0.162674	0.0020158	1	2	1	V9HWA9	0	2788.24	High	0.00117	0.1067	0.89
	FALSE	High	WLILEK		0.236858	0.00467497	1	1	2	V9HWA9	0	801.487	High	0.005875	0.2537	1.13
	FALSE	High	GVFVLNK		0.298929	0.00658557	1	2	1	V9HWA9	0	776.466	High	0.004224	0.2158	1.7
FALSE	High	Master Protein	O00468	Agrin OS=Homo sapiens GN=AGRN PE=1 SV=5	0	184.132	28	38	64	38	1	2067	217.1	6.39	207.85	38	cell differentiation;cell organization and biogenesis;development;metabolic process;regulation of biological process;response to stimulus	cytosol;extracellular;membrane;organelle lumen	metal ion binding;protein binding;structural molecule activity	Pf00050, Pf00053, Pf00054, Pf01390, Pf02210, Pf03146, Pf07648	375790	AGRN	1	Primary Focal Segmental Glomerulosclerosis FSGS		ECM-receptor interaction
	Checked	Confidence	Sequence	Modifications	Qvality PEP	Qvality q-value	# Protein Groups	# Proteins	# PSMs	Master Protein Accessions	# Missed Cleavages	Theo. MH+ [Da]	Confidence (by Search Engine): Sequest HT	Percolator q-Value (by Search Engine): Sequest HT	Percolator PEP (by Search Engine): Sequest HT	XCorr (by Search Engine): Sequest HT
	FALSE	High	QLLTPEHVLR		0.00406651	0	1	3	3	O00468	0	1205.7	High	0	0.001661	2.32
	FALSE	High	SADGLTASCLCPATCR	3xCarbamidomethyl [C9; C11; C15]	1.39115e-05	0	1	2	2	O00468	0	1739.75	High	0	2.909e-06	4.51
	FALSE	High	SAGDVDTLAFDGR		0.000210022	0	1	3	2	O00468	0	1323.62	High	0	6.064e-05	3.38
	FALSE	High	QAPVCGDDGVTYENDCVMGR	2xCarbamidomethyl [C5; C16]	6.77725e-07	0	1	2	2	O00468	0	2242.92	High	0	9.973e-08	4.71
	FALSE	High	IFFVNPAPPYLWPAHK		0.00089909	0	1	1	3	O00468	0	1897.02	High	0	0.000308	2.86
	FALSE	High	LELGIGPGAATR		0.00160008	0	1	2	1	O00468	0	1154.65	High	0	0.0005864	3.09
	FALSE	High	VLGAPVPAFEGR		0.000403081	0	1	2	1	O00468	0	1212.67	High	0	0.0001251	2.58
	FALSE	High	VLPEGGAQCECPLGR	2xCarbamidomethyl [C9; C11]	0.000348963	0	1	2	2	O00468	0	1642.77	High	0	0.0002205	3.28
	FALSE	High	VCGSDGVTYGNECQLK	2xCarbamidomethyl [C2; C13]	3.48071e-06	0	1	4	1	O00468	0	1786.77	High	0	6.198e-07	3.65
	FALSE	High	VVISGFGDPLICDNQVSTGDTR	1xCarbamidomethyl [C12]	5.97861e-07	0	1	1	2	O00468	0	2350.13	High	0	8.669e-08	4.15
	FALSE	High	SPCPSVVAPVCGSDASTYSNECELQR	3xCarbamidomethyl [C3; C11; C22]	6.03797e-09	0	1	2	2	O00468	0	2870.24	High	0	5.11e-10	6.2
	FALSE	High	SREPVTLGAWTR		0.0110383	0	1	3	2	O00468	1	1372.73	High	0.0003193	0.01944	3.16
	FALSE	High	SFLAFPTLR		0.0118938	0	1	2	1	O00468	0	1051.59	High	0	0.005522	1.97
	FALSE	High	SIESTLDDLFR		0.00154105	0	1	3	3	O00468	0	1295.65	High	0	0.0005593	2.45
	FALSE	High	TPSLDAEGSNCPATK	1xCarbamidomethyl [C11]	2.29714e-05	0	1	3	1	O00468	0	1547.7	High	0	5.106e-06	5.03
	FALSE	High	TFVGAGLR		0.0261042	0	1	2	1	O00468	0	820.468	High	0	0.01334	1.89
	FALSE	High	EAAYVCLCPGGFSGPHCEK	3xCarbamidomethyl [C6; C8; C17]	3.00788e-05	0	1	3	2	O00468	0	2138.91	High	0	6.894e-06	3.55
	FALSE	High	EAACLQQTQIEEAR	1xCarbamidomethyl [C4]	5.63021e-05	0	1	5	2	O00468	0	1646.78	High	0	5.386e-05	4.44
	FALSE	High	EPLYVGGAPDFSK		0.000251893	0	1	3	1	O00468	0	1379.68	High	0	7.396e-05	2.51
	FALSE	High	ALQSNHFELSLR		0.00555856	0	1	3	1	O00468	0	1414.74	High	0	0.002349	3.58
	FALSE	High	ALGPAGCEADASAPATCAEMR	2xCarbamidomethyl [C7; C17]	2.03378e-07	0	1	4	2	O00468	0	2105.9	High	0	2.609e-08	5.75
	FALSE	High	ALEPQGLLLYNGNAR		0.00102554	0	1	2	2	O00468	0	1628.88	High	0	0.0003571	3.05
	FALSE	High	AIVDVHFDPTTAFR		0.00370233	0	1	3	2	O00468	0	1588.81	High	0	0.001489	2.44
	FALSE	High	DFLALALLDGR		0.00109872	0	1	2	1	O00468	0	1203.67	High	0	0.0003838	2.62
	FALSE	High	DDCEQMTGLCSCKPGVAGPK	3xCarbamidomethyl [C3; C10; C12]	0.000143282	0	1	4	3	O00468	0	2209.93	High	0	0.001494	4.37
	FALSE	High	AYGTGFVGCLR	1xCarbamidomethyl [C9]	0.00469548	0	1	2	1	O00468	0	1200.58	High	0	0.00195	2.54
	FALSE	High	CEHPPPGPVCGSDGVTYGSACELR	3xCarbamidomethyl [C1; C10; C21]	0.000269875	0	1	4	2	O00468	0	2602.11	High	0	8e-05	4.59
	FALSE	High	GVGLAGCPSACQCNPHGSYGGTCDPATGQCSCRPGVGGLR	6xCarbamidomethyl [C7; C11; C13; C23; C30; C32]	0.00882124	0	1	4	1	O00468	0	4135.75	High	0	0.003939	3.9
	FALSE	High	GAPEGTVCGSDGADYPGECQLLR	2xCarbamidomethyl [C8; C19]	6.33707e-08	0	1	2	3	O00468	0	2409.04	High	0	7.056e-09	4.66
	FALSE	High	GMLCGFGAVCEPNAEGPGR	2xCarbamidomethyl [C4; C10]	1.45356e-05	0	1	2	1	O00468	0	1978.86	High	0	3.071e-06	4.98
	FALSE	High	GMLCGFGAVCEPNAEGPGR	2xCarbamidomethyl [C4; C10]; 1xOxidation [M2]	0.00944711	0	1	2	1	O00468	0	1994.85	High	0	0.004271	2.58
	FALSE	High	GSGVGECGDHPCLPNPCHGGAPCQNLEAGR	4xCarbamidomethyl [C7; C12; C17; C23]	0.000219443	0	1	2	1	O00468	0	3160.32	High	0	6.367e-05	4.42
	FALSE	High	GPSGLLLYNGQK		0.0173679	0	1	2	1	O00468	0	1246.68	High	0	0.008444	3.24
	FALSE	High	KSPCPSVVAPVCGSDASTYSNECELQR	3xCarbamidomethyl [C4; C12; C23]	0.000759133	0	1	2	1	O00468	1	2998.33	High	0	0.0002538	4.81
	FALSE	High	FDTGSGPAVLTSAVPVEPGQWHR		2.03011e-06	0	1	2	2	O00468	0	2408.2	High	0	3.408e-07	5.55
	FALSE	High	FGALCEAETGR	1xCarbamidomethyl [C5]	0.00110563	0	1	3	2	O00468	0	1210.55	High	0	0.0003869	3.31
	FALSE	High	FNAVCLSR	1xCarbamidomethyl [C5]	0.0313836	0	1	2	1	O00468	0	966.483	High	0	0.01635	2.2
	FALSE	High	GDFVSLALR		0.0664889	0.000787792	1	3	1	O00468	0	977.541	High	0.0004587	0.0384	2.06
	FALSE	High	LALEFR		0.250697	0.00491332	1	2	1	O00468	0	748.435	High	0.002984	0.1752	1.49
FALSE	High	Master Protein	P08123	Collagen alpha-2(I) chain OS=Homo sapiens GN=COL1A2 PE=1 SV=7	0	181.251	38	32	125	32	1	1366	129.2	8.95	433.68	32	cell organization and biogenesis;cellular component movement;coagulation;metabolic process;regulation of biological process;response to stimulus	endoplasmic reticulum;extracellular;organelle lumen	metal ion binding;protein binding;structural molecule activity	Pf01391, Pf01410	1278	COL1A2	7	Focal Adhesion; miRNA targets in ECM and membrane receptors; TGF-beta Signaling Pathway; Focal Adhesion-PI3K-Akt-mTOR-signaling pathway; Inflammatory Response Pathway	ENSG00000164692.17	Platelet activation; Focal adhesion; Amoebiasis; PI3K-Akt signaling pathway; AGE-RAGE signaling pathway in diabetic complications; ECM-receptor interaction; Protein digestion and absorption
	Checked	Confidence	Sequence	Modifications	Qvality PEP	Qvality q-value	# Protein Groups	# Proteins	# PSMs	Master Protein Accessions	# Missed Cleavages	Theo. MH+ [Da]	Confidence (by Search Engine): Sequest HT	Percolator q-Value (by Search Engine): Sequest HT	Percolator PEP (by Search Engine): Sequest HT	XCorr (by Search Engine): Sequest HT
	FALSE	High	NSIAYMDEETGNLK		0.000253477	0	1	3	2	P08123	0	1584.72	High	0	7.483e-05	3.91
	FALSE	High	NSIAYMDEETGNLKK		0.000222212	0	1	3	8	P08123	1	1712.82	High	0	0.0002961	5.12
	FALSE	High	LSHPEWSSGYYWIDPNQGCTMDAIK	1xCarbamidomethyl [C19]	8.69313e-06	0	1	2	5	P08123	0	2955.31	High	0	1.721e-05	6.21
	FALSE	High	VYCDFSTGETCIR	2xCarbamidomethyl [C3; C11]	0.000251893	0	1	2	4	P08123	0	1607.68	High	0	0.0002705	3.83
	FALSE	High	SLNNQIETLLTPEGSRK		0.00184802	0	1	2	1	P08123	1	1900.01	High	0	0.0006873	2.24
	FALSE	High	SLNNQIETLLTPEGSR		1.74337e-05	0	1	2	7	P08123	0	1771.92	High	0	3.754e-06	4.9
	FALSE	High	TGEVGAVGPPGFAGEK		0.000191173	0	1	2	1	P08123	0	1472.74	High	0	5.462e-05	3.92
	FALSE	High	TGPPGPSGISGPPGPPGPAGK		2.98909e-05	0	1	2	1	P08123	0	1781.92	High	0	6.875e-06	4.78
	FALSE	High	AVILQGSNDVELVAEGNSR		9.15675e-07	0	1	3	8	P08123	0	1971.01	High	0	1.398e-07	5.56
	FALSE	High	GDGGPPGMTGFPGAAGR		3.6992e-05	0	1	2	1	P08123	0	1501.69	High	0	8.695e-06	4
	FALSE	High	GVGLGPGPMGLMGPR		0.000182966	0	1	6	8	P08123	0	1395.72	High	0	0.0002592	3.62
	FALSE	High	GAAGLPGVAGAPGLPGPR		0.0212998	0	1	3	1	P08123	0	1514.84	High	0	0.01062	2.7
	FALSE	High	GVGLGPGPMGLMGPR	1xOxidation [M]	0.00024412	0	1	6	15	P08123	0	1411.72	High	0	0.0005051	3.08
	FALSE	High	GEIGAVGNAGPAGPAGPR		4.20095e-06	0	1	3	3	P08123	0	1547.79	High	0	7.68e-07	5.22
	FALSE	High	GAPGPDGNNGAQGPPGPQGVQGGK		3.79314e-05	0	1	2	2	P08123	0	2114	High	0	8.976e-06	4.2
	FALSE	High	GAPGAVGAPGPAGATGDRGEAGAAGPAGPAGPR		0.000410732	0	1	2	1	P08123	1	2695.33	High	0	0.0001278	3.53
	FALSE	High	GAPGAVGAPGPAGATGDR		0.00102554	0	1	2	1	P08123	0	1478.73	High	0	0.0003559	4.03
	FALSE	High	GPPGAVGSPGVNGAPGEAGR		1.57699e-05	0	1	2	1	P08123	0	1703.85	High	0	3.351e-06	4.05
	FALSE	High	GLPGVAGAVGEPGPLGIAGPPGAR		1.53662e-08	0	1	2	2	P08123	0	2067.13	High	0	1.447e-09	5.58
	FALSE	High	GEVGLPGLSGPVGPPGNPGANGLTGAK		0.00773858	0	1	3	1	P08123	0	2370.24	High	0	0.003407	2.39
	FALSE	High	GETGPSGPVGPAGAVGPR		2.09475e-06	0	1	2	16	P08123	0	1562.79	High	0	4.935e-07	4.78
	FALSE	High	GESGNKGEPGSAGPQGPPGPSGEEGK		0.00130942	0	1	3	2	P08123	1	2364.07	High	0	0.0004685	2.52
	FALSE	High	GEPGVVGAVGTAGPSGPSGLPGER		3.49627e-05	0	1	2	1	P08123	0	2105.06	High	0	8.183e-06	4.74
	FALSE	High	GEPGSAGPQGPPGPSGEEGK		0.000158399	0	1	3	1	P08123	0	1791.81	High	0	4.423e-05	4.16
	FALSE	High	GEPGNIGFPGPK		0.000803181	0	1	2	1	P08123	0	1169.59	High	0	0.0002708	2.47
	FALSE	High	GPSGPPGPDGNKGEPGVVGAVGTAGPSGPSGLPGER		0.000168646	0	1	2	1	P08123	1	3165.56	High	0	4.735e-05	5.34
	FALSE	High	GPPGESGAAGPTGPIGSR		8.60032e-07	0	1	2	2	P08123	0	1564.77	High	0	1.72e-06	5.07
	FALSE	High	HGNRGETGPSGPVGPAGAVGPR		4.6903e-08	0	1	2	13	P08123	1	2027.02	High	0	9.319e-09	7.38
	FALSE	High	FTYTVLVDGCSK	1xCarbamidomethyl [C10]	0.000388203	0	1	3	5	P08123	0	1389.67	High	0	0.0002538	3.19
	FALSE	High	GYPGNIGPVGAAGAPGPHGPVGPAGK		0.0558893	0.000548308	1	2	1	P08123	0	2252.16	High	0.0003193	0.03153	3.35
	FALSE	High	GDGGPPGMTGFPGAAGR	1xOxidation [M8]	0.0823051	0.000787792	1	2	2	P08123	0	1517.68	High	0.0004587	0.04893	3.03
	FALSE	High	DYEVDATLK		0.0914759	0.000787792	1	2	3	P08123	0	1053.51	High	0.003125	0.176	2.24
	FALSE	High	GVGLGPGPMGLMGPR	2xOxidation [M9; M12]	0.0633878	0.000787792	1	6	2	P08123	0	1427.71	High	0.0004587	0.03636	1.93
	FALSE	High	GFPGTPGLPGFK		0.0657004	0.000787792	1	4	1	P08123	0	1174.63	High	0.0004587	0.03776	1.02
	FALSE	High	EGPVGLPGIDGRPGPIGPAGAR		0.107641	0.0013021	1	2	1	P08123	0	2040.1	High	0.0007573	0.0664	2.17
FALSE	High	Master Protein	P07996	Thrombospondin-1 OS=Homo sapiens GN=THBS1 PE=1 SV=2	0	176.908	42	35	78	32	1	1170	129.3	4.94	262.02	35	cell organization and biogenesis;cellular component movement;defense response;metabolic process;regulation of biological process;response to stimulus;transport	cell surface;cytoplasm;endoplasmic reticulum;extracellular;organelle lumen	metal ion binding;protein binding	Pf00090, Pf00093, Pf02412, Pf05735, Pf12947	7057	THBS1	15	miRNA targets in ECM and membrane receptors; Bladder Cancer; TGF-beta Receptor Signaling; TGF-beta Signaling Pathway; Focal Adhesion-PI3K-Akt-mTOR-signaling pathway; Apoptosis-related network due to altered Notch3 in ovarian cancer; Senescence and Autophagy in Cancer; Inflammatory Response Pathway; Focal Adhesion	ENSG00000137801.10	TGF-beta signaling pathway; p53 signaling pathway; Rap1 signaling pathway; ECM-receptor interaction; Malaria; Phagosome; PI3K-Akt signaling pathway; MicroRNAs in cancer; Bladder cancer; Proteoglycans in cancer; Focal adhesion
	Checked	Confidence	Sequence	Modifications	Qvality PEP	Qvality q-value	# Protein Groups	# Proteins	# PSMs	Master Protein Accessions	# Missed Cleavages	Theo. MH+ [Da]	Confidence (by Search Engine): Sequest HT	Percolator q-Value (by Search Engine): Sequest HT	Percolator PEP (by Search Engine): Sequest HT	XCorr (by Search Engine): Sequest HT
	FALSE	High	MENAELDVPIQSVFTR		6.85038e-06	0	1	3	2	P07996	0	1848.92	High	0	1.321e-06	4.79
	FALSE	High	MENAELDVPIQSVFTR	1xOxidation [M1]	0.000204821	0	1	3	1	P07996	0	1864.91	High	0	5.867e-05	3.57
	FALSE	High	NALWHTGNTPGQVR		0.00599124	0	2	4	1	P07996; P35442	0	1550.78	High	0	0.002565	3.16
	FALSE	High	QVTQSYWDTNPTR		0.00210777	0	1	2	3	P07996	0	1595.74	High	0	0.000897	3.8
	FALSE	High	IEDANLIPPVPDDK		0.000434569	0	1	4	1	P07996	0	1535.8	High	0	0.0001362	3.33
	FALSE	High	IEDANLIPPVPDDKFQDLVDAVR		9.97871e-06	0	1	4	4	P07996	1	2579.34	High	0	2.015e-06	5.12
	FALSE	High	IMADSGPIYDK		0.000340322	0	1	2	2	P07996	0	1209.58	High	0	0.0001036	2.8
	FALSE	High	IPESGGDNSVFDIFELTGAAR		3.6566e-09	0	1	4	4	P07996	0	2195.06	High	0	6.688e-10	6.57
	FALSE	High	VTEENKELANELR		0.000317647	0	1	3	4	P07996	1	1544.79	High	0	0.0005584	3.02
	FALSE	High	SITLFVQEDR		0.0152483	0	1	3	1	P07996	0	1207.63	High	0	0.007264	2.8
	FALSE	High	TIVTTLQDSIR		0.00374894	0	1	3	1	P07996	0	1246.7	High	0	0.001513	3.05
	FALSE	High	LCNSPSPQMNGKPCEGEAR	2xCarbamidomethyl [C2; C14]	1.01046e-05	0	1	3	1	P07996	0	2131.93	High	0	2.048e-06	5.37
	FALSE	High	DTDMDGVGDQCDNCPLEHNPDQLDSDSDR	2xCarbamidomethyl [C11; C14]	3.6894e-07	0	1	2	2	P07996	0	3320.26	High	0	5.048e-08	6.59
	FALSE	High	DSDGDGRGDACKDDFDHDSVPDIDDICPENVDISETDFR	2xCarbamidomethyl [C11; C27]	0.00506122	0	1	2	1	P07996	2	4413.79	High	0	0.002114	3.7
	FALSE	High	DNCQYVYNVDQR	1xCarbamidomethyl [C3]	0.000640956	0	1	2	3	P07996	0	1573.67	High	0	0.00021	3.55
	FALSE	High	DNCPFHYNPAQYDYDRDDVGDR	1xCarbamidomethyl [C3]	0.0152483	0	1	2	1	P07996	1	2732.11	High	0	0.007298	3.23
	FALSE	High	DLQAICGISCDELSSMVLELR	2xCarbamidomethyl [C6; C10]	2.8227e-08	0	1	3	4	P07996	0	2409.15	High	0	2.86e-09	5.64
	FALSE	High	LCNNPTPQFGGK	1xCarbamidomethyl [C2]	0.0012299	0	1	1	1	P07996	0	1332.64	High	0	0.0004374	3.3
	FALSE	High	AGTLDLSLTVQGK		0.00297415	0	1	3	2	P07996	0	1302.73	High	0	0.001172	2.82
	FALSE	High	CNYLGHYSDPMYR	1xCarbamidomethyl [C1]	0.000429155	0	1	2	1	P07996	0	1675.7	High	0	0.0001342	2.96
	FALSE	High	DCVGDVTENQICNK	2xCarbamidomethyl [C2; C12]	5.88279e-05	0	1	2	2	P07996	0	1651.71	High	0	1.461e-05	4.45
	FALSE	High	DDDYAGFVFGYQSSSR		2.50787e-05	0	2	4	2	P07996; P35442	0	1813.77	High	0	5.622e-06	3.75
	FALSE	High	DDFDHDSVPDIDDICPENVDISETDFR	1xCarbamidomethyl [C15]	9.96053e-05	0	1	2	1	P07996	0	3180.32	High	0	2.635e-05	5.06
	FALSE	High	CENTDPGYNCLPCPPR	3xCarbamidomethyl [C1; C10; C13]	4.07131e-06	0	1	2	4	P07996	0	1949.79	High	0	7.006e-06	4.09
	FALSE	High	CDNCPYNHNPDQADTDNNGEGDACAADIDGDGILNER	3xCarbamidomethyl [C1; C4; C24]	2.06865e-06	0	1	2	2	P07996	0	4092.59	High	0	3.479e-07	6.67
	FALSE	High	GTSQNDPNWVVR		0.00466621	0	1	2	3	P07996	0	1372.66	High	0	0.007296	3.29
	FALSE	High	GDACKDDFDHDSVPDIDDICPENVDISETDFR	2xCarbamidomethyl [C4; C20]	5.91978e-05	0	1	2	2	P07996	1	3711.53	High	0	1.467e-05	5.19
	FALSE	High	GGVNDNFQGVLQNVR		0.00227226	0	1	3	1	P07996	0	1616.81	High	0	0.000864	3.51
	FALSE	High	GFLLLASLR		0.0191757	0	1	3	3	P07996	0	989.614	High	0	0.009448	2.26
	FALSE	High	FVFGTTPEDILR		0.00129311	0	1	3	3	P07996	0	1394.73	High	0	0.0004605	2.97
	FALSE	High	KVTEENKELANELR		1.22722e-05	0	1	3	3	P07996	2	1672.89	High	0	2.529e-06	4.56
	FALSE	High	FTGSQPFGQGVEHATANK		1.58269e-07	0	1	2	5	P07996	0	1875.9	High	0	1.972e-08	5.26
	FALSE	High	FQDLVDAVR		0.00808393	0	1	4	1	P07996	0	1062.56	High	0	0.003589	2.07
	FALSE	High	FQMIPLDPK		0.032162	0.000290705	1	2	2	P07996	0	1088.58	High	0.0001696	0.0169	2
	FALSE	High	LCNSPSPQMNGKPCEGEAR	2xCarbamidomethyl [C2; C14]; 1xOxidation [M9]	0.0400677	0.000548308	1	3	1	P07996	0	2147.93	High	0.0003193	0.02155	0.82
	FALSE	High	FYVVMWK	1xOxidation [M5]	0.0523079	0.000548308	3	11	1	P07996; P35442; P49746	0	988.496	High	0.0003193	0.02915	1.2
	FALSE	High	GTLLALER		0.0964094	0.000787792	1	3	2	P07996	0	872.52	High	0.001451	0.1148	2.26
FALSE	High	Master Protein	P08603	Complement factor H OS=Homo sapiens GN=CFH PE=1 SV=4	0	170.052	40	34	61	34	1	1231	139	6.61	199.72	34	defense response;metabolic process;regulation of biological process;response to stimulus	extracellular	protein binding	Pf00084	3075	CFH	1	Complement and Coagulation Cascades		Complement and coagulation cascades; Staphylococcus aureus infection
	Checked	Confidence	Sequence	Modifications	Qvality PEP	Qvality q-value	# Protein Groups	# Proteins	# PSMs	Master Protein Accessions	# Missed Cleavages	Theo. MH+ [Da]	Confidence (by Search Engine): Sequest HT	Percolator q-Value (by Search Engine): Sequest HT	Percolator PEP (by Search Engine): Sequest HT	XCorr (by Search Engine): Sequest HT
	FALSE	High	IVSSAMEPDREYHFGQAVR		0.014154	0	1	5	2	P08603	1	2192.06	High	0	0.0067	3.75
	FALSE	High	RPYFPVAVGK		0.000364616	0	1	10	3	P08603	0	1133.65	High	0	0.0001117	3.33
	FALSE	High	NTEILTGSWSDQTYPEGTQAIYK		5.90412e-07	0	1	6	4	P08603	0	2602.23	High	0	2.885e-07	5.69
	FALSE	High	LGYVTADGETSGSITCGK	1xCarbamidomethyl [C16]	8.35698e-05	0	1	4	1	P08603	0	1815.84	High	0	2.166e-05	4.35
	FALSE	High	IEGDEEMHCSDDGFWSK	1xCarbamidomethyl [C9]	0.000486472	0	1	5	2	P08603	0	2041.79	High	0	0.0001811	3.79
	FALSE	High	SCDIPVFMNAR	1xCarbamidomethyl [C2]	0.00248042	0	1	4	2	P08603	0	1309.6	High	0	0.0009557	3.02
	FALSE	High	VSVLCQENYLIQEGEEITCK	2xCarbamidomethyl [C5; C19]	1.31721e-06	0	1	5	3	P08603	0	2412.14	High	0	2.102e-07	5.5
	FALSE	High	WQSIPLCVEK	1xCarbamidomethyl [C7]	0.00833995	0	1	5	1	P08603	0	1259.65	High	0	0.003715	2.32
	FALSE	High	WSSPPQCEGLPCK	2xCarbamidomethyl [C7; C12]	0.000876833	0	1	5	2	P08603	0	1545.68	High	0	0.000299	2.85
	FALSE	High	SCDNPYIPNGDYSPLR	1xCarbamidomethyl [C2]	5.18956e-05	0	1	6	2	P08603	0	1867.83	High	0	1.268e-05	4.06
	FALSE	High	SPDVINGSPISQK		0.00164068	0	1	6	1	P08603	0	1341.7	High	0	0.0006032	3.35
	FALSE	High	SITCIHGVWTQLPQCVAIDK	2xCarbamidomethyl [C4; C15]	2.41529e-05	0	1	4	3	P08603	0	2326.17	High	0	9.157e-05	4.49
	FALSE	High	SSNLIILEEHLK		0.00277627	0	1	4	2	P08603	0	1395.78	High	0	0.001084	3.5
	FALSE	High	SIDVACHPGYALPK	1xCarbamidomethyl [C6]	1.30662e-05	0	1	7	2	P08603	0	1527.76	High	0	2.713e-06	4.54
	FALSE	High	SLGNVIMVCR	1xCarbamidomethyl [C9]	0.00343456	0	1	5	2	P08603	0	1148.59	High	0	0.00499	3.14
	FALSE	High	TDCLSLPSFENAIPMGEK	1xCarbamidomethyl [C3]	0.000245655	0	1	5	3	P08603	0	2008.94	High	0	0.002519	2.79
	FALSE	High	TGESVEFVCK	1xCarbamidomethyl [C9]	0.00196746	0	1	6	1	P08603	0	1155.54	High	0	0.0007353	3.06
	FALSE	High	DTSCVNPPTVQNAYIVSR	1xCarbamidomethyl [C4]	9.14023e-06	0	1	5	1	P08603	0	2020.98	High	0	1.819e-06	4.05
	FALSE	High	DGWSAQPTCIK	1xCarbamidomethyl [C9]	0.0158263	0	1	4	1	P08603	0	1262.58	High	0	0.007584	2.5
	FALSE	High	ECDTDGWTNDIPICEVVK	2xCarbamidomethyl [C2; C14]	6.48627e-07	0	1	5	2	P08603	0	2150.94	High	0	9.53e-08	4.59
	FALSE	High	EQVQSCGPPPELLNGNVK	1xCarbamidomethyl [C6]	0.00016447	0	1	5	2	P08603	0	1965.97	High	0	4.59e-05	4.71
	FALSE	High	EIMENYNIALR		0.00190681	0	1	8	1	P08603	0	1365.68	High	0	0.0007095	2.89
	FALSE	High	EGWIHTVCINGR	1xCarbamidomethyl [C8]	0.00463713	0	1	4	2	P08603	0	1441.7	High	0	0.003596	2.66
	FALSE	High	AQTTVTCMENGWSPTPR	1xCarbamidomethyl [C7]	0.000106716	0	1	7	1	P08603	0	1935.87	High	0	2.835e-05	4.16
	FALSE	High	AGEQVTYTCATYYK	1xCarbamidomethyl [C9]	0.000527771	0	1	5	1	P08603	0	1654.74	High	0	0.000169	4.08
	FALSE	High	CTLKPCDYPDIK	2xCarbamidomethyl [C1; C6]	0.0284499	0	1	6	1	P08603	0	1509.71	High	0	0.01469	2.59
	FALSE	High	CYFPYLENGYNQNYGR	1xCarbamidomethyl [C1]	6.08113e-06	0	1	7	1	P08603	0	2057.88	High	0	1.154e-06	2.85
	FALSE	High	AVYTCNEGYQLLGEINYR	1xCarbamidomethyl [C5]	2.92562e-07	0	1	6	3	P08603	0	2163.02	High	0	3.904e-08	5.05
	FALSE	High	CFEGFGIDGPAIAK	1xCarbamidomethyl [C1]	0.00140284	0	1	5	2	P08603	0	1481.71	High	0	0.0005046	3.47
	FALSE	High	GDAVCTESGWRPLPSCEEK	2xCarbamidomethyl [C5; C16]	0.000103423	0	1	6	2	P08603	0	2177.96	High	0	2.739e-05	4.3
	FALSE	High	TKEEYGHSEVVEYYCNPR	1xCarbamidomethyl [C15]	0.0460732	0.000548308	1	5	1	P08603	1	2260	High	0.0003193	0.02526	2.22
	FALSE	High	LSYTCEGGFR	1xCarbamidomethyl [C5]	0.0842656	0.000787792	1	5	2	P08603	0	1189.53	High	0.0004587	0.05012	1.89
	FALSE	High	CTSTGWIPAPR	1xCarbamidomethyl [C1]	0.094187	0.000787792	1	6	1	P08603	0	1245.6	High	0.0004587	0.05697	1.2
	FALSE	High	NDFTWFK		0.108265	0.0013021	1	4	1	P08603	0	957.446	High	0.000887	0.06661	2.22
FALSE	High	Master Protein	D3DTX7	Collagen, type I, alpha 1, isoform CRA_a OS=Homo sapiens GN=COL1A1 PE=4 SV=1	0	149.209	29	18	101	2	1	885	84.7	6.24	379.32	18	cell communication;cell differentiation;cell organization and biogenesis;cellular component movement;coagulation;metabolic process;regulation of biological process;response to stimulus;transport	extracellular;Golgi;organelle lumen	metal ion binding;protein binding;structural molecule activity	Pf01391, Pf01410	1277	COL1A1	17	Inflammatory Response Pathway; Focal Adhesion; Senescence and Autophagy in Cancer; Osteoblast Signaling
	Checked	Confidence	Sequence	Modifications	Qvality PEP	Qvality q-value	# Protein Groups	# Proteins	# PSMs	Master Protein Accessions	# Missed Cleavages	Theo. MH+ [Da]	Confidence (by Search Engine): Sequest HT	Percolator q-Value (by Search Engine): Sequest HT	Percolator PEP (by Search Engine): Sequest HT	XCorr (by Search Engine): Sequest HT
	FALSE	High	NSVAYMDQQTGNLK		0.000116506	0	2	2	5	P02452; D3DTX7	0	1568.74	High	0	0.0002644	4.23
	FALSE	High	NSVAYMDQQTGNLKK		4.54941e-05	0	2	2	10	P02452; D3DTX7	1	1696.83	High	0	2.47e-05	5.18
	FALSE	High	NSVAYMDQQTGNLKK	1xOxidation [M6]	0.00713569	0	2	2	8	P02452; D3DTX7	1	1712.83	High	0	0.01419	2.57
	FALSE	High	LPIIDVAPLDVGAPDQEFGFDVGPVCFL	1xCarbamidomethyl [C26]	0.000505116	0	2	2	1	P02452; D3DTX7	0	3000.51	High	0	0.0001618	5.1
	FALSE	High	VFCNMETGETCVYPTQPSVAQK	2xCarbamidomethyl [C3; C11]	2.06316e-08	0	2	2	8	P02452; D3DTX7	0	2546.14	High	0	5.719e-08	6.34
	FALSE	High	VFCNMETGETCVYPTQPSVAQK	2xCarbamidomethyl [C3; C11]; 1xOxidation [M5]	5.72192e-07	0	2	2	4	P02452; D3DTX7	0	2562.13	High	0	0.0001832	4.87
	FALSE	High	SLSQQIENIR		0.00793409	0	2	2	2	P02452; D3DTX7	0	1187.64	High	0	0.003509	2.69
	FALSE	High	SGDRGETGPAGPAGPVGPVGAR		5.39826e-06	0	1	1	9	D3DTX7	1	1961.98	High	0	0.0001657	5.83
	FALSE	High	SGEYWIDPNQGCNLDAIK	1xCarbamidomethyl [C12]	7.51217e-05	0	2	2	8	P02452; D3DTX7	0	2079.94	High	0	1.915e-05	4.64
	FALSE	High	DRDLEVDTTLK		0.00386804	0	2	2	4	P02452; D3DTX7	1	1304.67	High	0	0.001565	3.87
	FALSE	High	DGLNGLPGPIGPPGPR		0.00828811	0	2	3	1	P02452; D3DTX7	0	1513.81	High	0	0.00368	3.5
	FALSE	High	ALLLQGSNEIEIR		0.000268189	0	2	2	11	P02452; D3DTX7	0	1455.82	High	0	0.0001528	3.71
	FALSE	High	DGEAGAQGPPGPAGPAGER		2.43487e-06	0	2	4	3	P02452; D3DTX7	0	1690.78	High	0	4.172e-07	5.35
	FALSE	High	GSPGADGPAGAPGTPGPQGIAGQR		2.34075e-05	0	2	4	2	P02452; D3DTX7	0	2073.01	High	0	5.228e-06	4.3
	FALSE	High	GVPGPPGAVGPAGK		0.00103199	0	2	4	2	P02452; D3DTX7	0	1160.64	High	0	0.0003573	2.27
	FALSE	High	GPPGPMGPPGLAGPPGESGR		2.31159e-05	0	2	4	1	P02452; D3DTX7	0	1784.87	High	0	5.149e-06	4.74
	FALSE	High	GETGPAGPAGPVGPVGAR		1.28227e-05	0	1	1	9	D3DTX7	0	1546.8	High	0	2.193e-05	4.86
	FALSE	High	GPPGPMGPPGLAGPPGESGR	1xOxidation [M6]	1.27088e-07	0	2	4	5	P02452; D3DTX7	0	1800.87	High	0	1.536e-08	4.91
	FALSE	High	FTYSVTVDGCTSHTGAWGK	1xCarbamidomethyl [C10]	1.9308e-06	0	2	2	6	P02452; D3DTX7	0	2073.93	High	0	2.445e-06	5.63
	FALSE	High	GVVGLPGQR		0.0653095	0.000787792	2	4	1	P02452; D3DTX7	0	882.516	High	0.0004587	0.03749	2.39
	FALSE	High	DLEVDTTLK		0.127827	0.00152606	2	2	1	P02452; D3DTX7	0	1033.54	High	0.000887	0.08068	2.18
FALSE	High	Master Protein	O75369	Filamin-B OS=Homo sapiens GN=FLNB PE=1 SV=2	0	141.483	25	44	48	38	1	2602	278	5.73	136.2	44	cell differentiation;cell organization and biogenesis;development;regulation of biological process;response to stimulus	cytoplasm;cytoskeleton;cytosol;membrane;nucleus	protein binding;RNA binding	Pf00307, Pf00630	2317	FLNB	3	VEGFA-VEGFR2 Signaling Pathway	ENSG00000136068.14	Focal adhesion; Proteoglycans in cancer; MAPK signaling pathway; Salmonella infection
	Checked	Confidence	Sequence	Modifications	Qvality PEP	Qvality q-value	# Protein Groups	# Proteins	# PSMs	Master Protein Accessions	# Missed Cleavages	Theo. MH+ [Da]	Confidence (by Search Engine): Sequest HT	Percolator q-Value (by Search Engine): Sequest HT	Percolator PEP (by Search Engine): Sequest HT	XCorr (by Search Engine): Sequest HT
	FALSE	High	LVSPGSANETSSILVESVTR		1.72477e-06	0	1	5	1	O75369	0	2046.07	High	0	2.825e-07	4.7
	FALSE	High	QMQLENVSVALEFLDR		0.00185963	0	2	9	1	P21333; O75369	0	1891.96	High	0	0.000694	2.14
	FALSE	High	NTVELLVEDK		0.0190575	0	1	4	1	O75369	0	1159.62	High	0	0.009391	1.61
	FALSE	High	IGNLQTDLSDGLR		0.00649789	0	1	2	1	O75369	0	1401.73	High	0	0.002796	3.46
	FALSE	High	LLGWIQNK		0.0262652	0	3	10	2	P21333; O75369; Q14315	0	971.567	High	0.0004587	0.04753	1.84
	FALSE	High	LIALLEVLSQK		0.00200478	0	3	10	1	P21333; O75369; Q14315	0	1226.77	High	0	0.0007541	2.78
	FALSE	High	IPYLPITNFNQNWQDGK		8.42486e-06	0	1	2	1	O75369	0	2048.02	High	0	1.664e-06	3.78
	FALSE	High	IPEINSSDMSAHVTSPSGR		0.000871355	0	1	4	1	O75369	0	1984.94	High	0	0.0002975	3.3
	FALSE	High	VLSEDEEDVDFDIIHNANDTFTVK		0.0003931	0	1	4	1	O75369	0	2765.28	High	0	0.0001223	4.02
	FALSE	High	VLFASQEIPASPFR		0.000927707	0	1	4	1	O75369	0	1561.84	High	0	0.0003175	3.34
	FALSE	High	VSYFPTVPGVYIVSTK		0.00206854	0	1	5	1	O75369	0	1756.95	High	0	0.0007771	2.5
	FALSE	High	YTPTQQGNMQVLVTYGGDPIPK		6.07011e-05	0	1	4	1	O75369	0	2407.2	High	0	1.511e-05	3.51
	FALSE	High	YMIGVTYGGDDIPLSPYR		7.46522e-05	0	1	4	2	O75369	0	2016.97	High	0	1.905e-05	3.79
	FALSE	High	VTVLFAGQHISK		0.021698	0	1	4	1	O75369	0	1299.74	High	0	0.01084	2.22
	FALSE	High	VTASGPGLSSYGVPASLPVDFAIDAR		3.54679e-06	0	1	4	2	O75369	0	2547.31	High	0	6.353e-07	5.39
	FALSE	High	VTEAEIVPMGK		0.00326686	0	1	5	1	O75369	0	1173.62	High	0	0.001301	2.33
	FALSE	High	SPFEVQVGPEAGMQK		0.000625087	0	1	4	1	O75369	0	1603.78	High	0	0.0002054	3.75
	FALSE	High	SPFTVGVAAPLDLSK		1.4627e-05	0	1	4	1	O75369	0	1501.83	High	0	3.092e-06	4.04
	FALSE	High	SSTETCYSAIPK	1xCarbamidomethyl [C6]	0.0192947	0	1	5	1	O75369	0	1343.61	High	0	0.009468	2.06
	FALSE	High	SGCIVNNLAEFTVDPK	1xCarbamidomethyl [C3]	6.46283e-05	0	1	4	1	O75369	0	1763.86	High	0	1.617e-05	3.57
	FALSE	High	TYSVEYLPK		0.00855055	0	1	4	1	O75369	0	1099.57	High	0	0.003816	1.84
	FALSE	High	TFEMSDFIVDTR		0.0016823	0	1	4	1	O75369	0	1460.67	High	0	0.0006203	3.13
	FALSE	High	TGEEVGFVVDAK		0.000788222	0	1	4	1	O75369	0	1250.63	High	0	0.000265	3.32
	FALSE	High	EAGAGGLSIAVEGPSK		4.19335e-05	0	2	6	1	O75369; Q14315	0	1442.75	High	0	9.99e-06	4.4
	FALSE	High	DLDIIDNYDYSHTVK		0.00137672	0	1	4	1	O75369	0	1810.85	High	0	0.0004955	3.11
	FALSE	High	DGTYAVTYIPDK		0.00962533	0	1	4	1	O75369	0	1342.65	High	0	0.004346	2.31
	FALSE	High	APSVATVGSICDLNLK	1xCarbamidomethyl [C11]	2.03919e-05	0	1	5	1	O75369	0	1644.86	High	0	4.48e-06	4.65
	FALSE	High	ADIEMPFDPSK		0.0149671	0	1	4	1	O75369	0	1249.58	High	0	0.007144	1.76
	FALSE	High	AGPGTLSVTIEGPSK		0.00243427	0	1	4	1	O75369	0	1413.76	High	0	0.0009341	2.4
	FALSE	High	AGSNMLLIGVHGPTTPCEEVSMK	1xCarbamidomethyl [C17]	0.0028289	0	1	4	1	O75369	0	2428.17	High	0	0.001109	4.23
	FALSE	High	DAGYGGISLAVEGPSK		4.99798e-05	0	1	4	1	O75369	0	1520.76	High	0	1.217e-05	3.77
	FALSE	High	GAGTGGLGLTVEGPCEAK	1xCarbamidomethyl [C15]	0.000605802	0	2	5	1	O75369; Q14315	0	1673.82	High	0	0.0001973	3.48
	FALSE	High	GAGIGGLGITVEGPSESK		0.000565442	0	1	4	1	O75369	0	1628.85	High	0	0.0001831	3.82
	FALSE	High	FNDEHIPESPYLVPVIAPSDDAR		0.00218847	0	1	4	2	O75369	0	2581.26	High	0	0.000832	4.11
	FALSE	High	VDIQTEDLEDGTCK	1xCarbamidomethyl [C13]	0.041557	0.000548308	1	5	1	O75369	0	1622.72	High	0.0003193	0.02247	1.57
	FALSE	High	IAGPGLGSGVR		0.0441589	0.000548308	1	4	1	O75369	0	983.563	High	0.0003193	0.02416	2.61
	FALSE	High	AWGPGLHGGIVGR		0.0425795	0.000548308	1	4	1	O75369	0	1276.69	High	0.0003193	0.02319	1.75
	FALSE	High	VNQPASFAIR		0.0731275	0.000787792	1	4	1	O75369	0	1102.6	High	0.0004587	0.04278	1.78
	FALSE	High	FNGSHVVGSPFK		0.0857645	0.000787792	1	4	1	O75369	0	1275.65	High	0.0004587	0.05111	1.22
	FALSE	High	FADEHVPGSPFTVK		0.0888373	0.000787792	1	5	1	O75369	0	1530.76	High	0.0004587	0.05311	2.26
	FALSE	High	IFFAGDTIPK		0.123536	0.00152606	1	4	1	O75369	0	1108.6	High	0.000887	0.07746	2.22
	FALSE	High	DGTCTVTYLPTLPGDYSILVK	1xCarbamidomethyl [C4]	0.133003	0.00152606	1	4	1	O75369	0	2313.17	High	0.000887	0.08448	1.82
	FALSE	High	DLAEDAPWKK		0.108891	0.00152606	3	10	1	P21333; O75369; Q14315	1	1172.59	High	0.000887	0.06719	2.01
	FALSE	High	YGGELVPHFPAR		0.204383	0.00397671	1	4	1	O75369	0	1342.69	High	0.002304	0.1389	1.99
FALSE	High	Master Protein	P11047	Laminin subunit gamma-1 OS=Homo sapiens GN=LAMC1 PE=1 SV=3	0	132.872	29	28	46	28	1	1609	177.5	5.12	153.6	28	cell organization and biogenesis;cellular component movement;metabolic process;regulation of biological process	extracellular;organelle lumen	catalytic activity;motor activity;protein binding;structural molecule activity	Pf00052, Pf00053, Pf00055, Pf00261, Pf01576, Pf05262, Pf05483, Pf05557, Pf05667, Pf05701, Pf06008, Pf08317, Pf10174, Pf11068, Pf12128, Pf12795, Pf13166, Pf13514, Pf13868	3915	LAMC1	1	miRNA targets in ECM and membrane receptors; Inflammatory Response Pathway; Alpha 6 Beta 4 signaling pathway; Focal Adhesion-PI3K-Akt-mTOR-signaling pathway; Endoderm Differentiation; Focal Adhesion	ENSG00000135862.5	ECM-receptor interaction; Pathways in cancer; Focal adhesion; Amoebiasis; PI3K-Akt signaling pathway; Small cell lung cancer; Toxoplasmosis; Prion diseases
	Checked	Confidence	Sequence	Modifications	Qvality PEP	Qvality q-value	# Protein Groups	# Proteins	# PSMs	Master Protein Accessions	# Missed Cleavages	Theo. MH+ [Da]	Confidence (by Search Engine): Sequest HT	Percolator q-Value (by Search Engine): Sequest HT	Percolator PEP (by Search Engine): Sequest HT	XCorr (by Search Engine): Sequest HT
	FALSE	High	MEAENLEQLIDQK		4.81348e-05	0	1	2	1	P11047	0	1560.76	High	0	1.17e-05	3.5
	FALSE	High	QQSSCNPVTGQCECLPHVTGQDCGACDPGFYNLQSGQGCER	6xCarbamidomethyl [C5; C12; C14; C23; C26; C39]	0.00731604	0	1	2	2	P11047	0	4658.89	High	0	0.004631	3.21
	FALSE	High	QDIAVISDSYFPR		7.46522e-05	0	1	2	1	P11047	0	1510.75	High	0	1.899e-05	3.87
	FALSE	High	NTIEETGNLAEQAR		0.000163442	0	1	2	2	P11047	0	1545.75	High	0	4.583e-05	4.15
	FALSE	High	LGNNEACSSCHCSPVGSLSTQCDSYGR	4xCarbamidomethyl [C7; C10; C12; C22]	1.73561e-06	0	1	2	1	P11047	0	3003.21	High	0	2.852e-07	5.83
	FALSE	High	LCQCSDNIDPNAVGNCNR	3xCarbamidomethyl [C2; C4; C16]	1.40243e-06	0	1	2	2	P11047	0	2106.87	High	0	2.244e-07	5
	FALSE	High	LSAEDLVLEGAGLR		2.7899e-05	0	1	2	2	P11047	0	1442.78	High	0	6.332e-06	3.87
	FALSE	High	LQELESLIANLGTGDEMVTDQAFEDR		1.26859e-06	0	1	2	4	P11047	0	2894.37	High	0	2.005e-07	4.31
	FALSE	High	LNEIEGTLNK		0.00318611	0	1	2	2	P11047	0	1130.61	High	0	0.00384	2.46
	FALSE	High	LNTFGDEVFNDPK		0.00060961	0	1	2	2	P11047	0	1495.71	High	0	0.0001993	3.51
	FALSE	High	VSVPLIAQGNSYPSETTVK		7.91291e-06	0	1	2	1	P11047	0	1990.05	High	0	1.557e-06	3.03
	FALSE	High	SQECYFDPELYR	1xCarbamidomethyl [C4]	0.00394131	0	1	2	2	P11047	0	1606.68	High	0	0.001597	2.85
	FALSE	High	TLPSGCFNTPSIEKP	1xCarbamidomethyl [C6]	0.00100016	0	1	2	2	P11047	0	1647.8	High	0	0.0003451	3.17
	FALSE	High	TEQQTADQLLAR		0.00117712	0	1	2	1	P11047	0	1373.7	High	0	0.0004162	3.38
	FALSE	High	SWPGCQECPACYR	3xCarbamidomethyl [C5; C8; C11]	0.00629817	0	1	2	2	P11047	0	1670.65	High	0	0.00271	3.21
	FALSE	High	TFAEVTDLDNEVNNMLK		4.70279e-06	0	1	2	2	P11047	0	1952.93	High	0	8.669e-07	4.81
	FALSE	High	DTLQEANDILNNLK		0.000551442	0	1	2	1	P11047	0	1600.82	High	0	0.0001784	3.96
	FALSE	High	EAQQALGSAAADATEAK		1.78764e-05	0	1	2	2	P11047	0	1631.79	High	0	8.187e-06	4.66
	FALSE	High	EDGPWIPYQYYSGSCENTYSK	1xCarbamidomethyl [C15]	0.00438341	0	1	3	1	P11047	0	2544.07	High	0	0.001809	3.06
	FALSE	High	DGFFGNPLAPNPADK		8.40954e-05	0	1	2	1	P11047	0	1559.75	High	0	2.173e-05	3.24
	FALSE	High	ATAESASECLPCDCNGR	3xCarbamidomethyl [C9; C12; C14]	1.61703e-05	0	1	2	1	P11047	0	1897.75	High	0	3.44e-06	3.92
	FALSE	High	AVEIYASVAQLSPLDSETLENEANNIK		2.21634e-06	0	1	2	1	P11047	0	2918.46	High	0	3.736e-07	5.34
	FALSE	High	CDCHALGSTNGQCDIR	3xCarbamidomethyl [C1; C3; C13]	0.00591687	0	1	2	2	P11047	0	1863.75	High	0	0.002528	1.43
	FALSE	High	CELCDDGYFGDPLGR	2xCarbamidomethyl [C1; C4]	1.53793e-05	0	1	2	2	P11047	0	1773.72	High	0	3.264e-06	3.99
	FALSE	High	GKTEQQTADQLLAR		0.000778404	0	1	2	1	P11047	1	1558.82	High	0	0.0002618	2.48
	FALSE	High	KQDDADQDMMMAGMASQAAQEAEINAR		1.41757e-05	0	1	2	2	P11047	1	2926.24	High	0	2.981e-06	5.24
	FALSE	High	EVMDLLR		0.0410547	0.000548308	1	2	2	P11047	0	875.466	High	0.0003193	0.02217	1.94
	FALSE	High	DVDQNLMDR		0.0803873	0.000787792	1	2	1	P11047	0	1105.49	High	0.0004587	0.04739	2.22
FALSE	High	Master Protein	P12111	Collagen alpha-3(VI) chain OS=Homo sapiens GN=COL6A3 PE=1 SV=5	0	128.505	17	37	44	37	1	3177	343.5	6.68	120.8	37	cell organization and biogenesis;metabolic process;regulation of biological process	extracellular;membrane;organelle lumen	enzyme regulator activity;protein binding	Pf00014, Pf00041, Pf00092, Pf01391, Pf13519, Pf13768	1293	COL6A3	2	miRNA targets in ECM and membrane receptors	ENSG00000163359.15	PI3K-Akt signaling pathway; Protein digestion and absorption; ECM-receptor interaction; Focal adhesion
	Checked	Confidence	Sequence	Modifications	Qvality PEP	Qvality q-value	# Protein Groups	# Proteins	# PSMs	Master Protein Accessions	# Missed Cleavages	Theo. MH+ [Da]	Confidence (by Search Engine): Sequest HT	Percolator q-Value (by Search Engine): Sequest HT	Percolator PEP (by Search Engine): Sequest HT	XCorr (by Search Engine): Sequest HT
	FALSE	High	LVDYLDVGFDTTR		0.000151598	0	1	5	1	P12111	0	1513.75	High	0	4.209e-05	3.46
	FALSE	High	IVVLMLTGEVPEQQLEEAQR		5.91978e-05	0	1	6	2	P12111	0	2282.21	High	0	1.474e-05	4.19
	FALSE	High	QINVGNALEYVSR		0.000383367	0	1	4	1	P12111	0	1462.76	High	0	0.0001185	3.21
	FALSE	High	NNLFTSSAGYR		0.0176936	0	1	6	1	P12111	0	1229.59	High	0	0.00861	2.21
	FALSE	High	IIDELNVKPEGTR		0.00332877	0	1	4	1	P12111	0	1483.81	High	0	0.001325	3.07
	FALSE	High	IEEGVPQFLVLISSGK		0.0012299	0	1	5	1	P12111	0	1715.96	High	0	0.0004372	2.82
	FALSE	High	LQPVLQPLPSPGVGGK		0.00157029	0	1	5	2	P12111	0	1586.93	High	0	0.0005722	2.88
	FALSE	High	ISLSPEYVFSVSTFR		1.3231e-05	0	1	5	1	P12111	0	1731.9	High	0	2.754e-06	3.61
	FALSE	High	LLTPITTLTSEQIQK		0.000107387	0	1	5	2	P12111	0	1685.97	High	0	0.0001982	3.23
	FALSE	High	LLVLITGGK		0.00860402	0	1	6	1	P12111	0	913.608	High	0	0.003832	2.04
	FALSE	High	LLPSFVSSENAFYLSPDIR		2.73066e-07	0	1	6	1	P12111	0	2155.11	High	0	3.622e-08	4.19
	FALSE	High	VEFSLTDYGSK		0.00986815	0	1	6	1	P12111	0	1245.6	High	0	0.004489	2.15
	FALSE	High	VAVVTYNNEVTTEIR		8.84205e-05	0	1	5	1	P12111	0	1707.89	High	0	2.306e-05	4.19
	FALSE	High	VCAPVLAKPGVISVMGT	1xCarbamidomethyl [C2]	0.00299283	0	1	6	1	P12111	0	1698.93	High	0	0.001181	4.17
	FALSE	High	VCAPVLAKPGVISVMGT	1xCarbamidomethyl [C2]; 1xOxidation [M15]	0.0219675	0	1	6	2	P12111	0	1714.92	High	0	0.01096	2.92
	FALSE	High	VGLVQFSDTPVTEFSLNTYQTK		1.89483e-06	0	1	2	1	P12111	0	2474.24	High	0	3.157e-07	4.47
	FALSE	High	VSVVANTPSGPVEAFDFDEYQPEMLEK		1.21193e-05	0	1	4	2	P12111	0	2998.4	High	0	2.498e-06	4.83
	FALSE	High	WYYDPNTK		0.0238012	0	1	6	1	P12111	0	1086.49	High	0	0.01201	1.72
	FALSE	High	STELNEEPLMR		0.016426	0	1	6	1	P12111	0	1318.63	High	0	0.00792	2.38
	FALSE	High	SDDEVDDPAVELK		0.00231534	0	1	5	1	P12111	0	1431.65	High	0	0.0008835	3.06
	FALSE	High	SLDEISQPAQELKR		0.00399092	0	1	6	1	P12111	1	1613.85	High	0	0.001624	2.82
	FALSE	High	TELQTITNDPR		0.0132194	0	1	5	1	P12111	0	1287.65	High	0	0.006225	2.5
	FALSE	High	DVVFLIDGSQSAGPEFQYVR		2.74288e-06	0	1	5	1	P12111	0	2227.1	High	0	4.772e-07	4.8
	FALSE	High	ALILVGLER		0.0256267	0	1	4	1	P12111	0	983.625	High	0	0.01309	2.24
	FALSE	High	ALNLGYALDYAQR		0.00023364	0	1	5	1	P12111	0	1467.76	High	0	6.826e-05	3.02
	FALSE	High	ACNLDVILGFDGSR	1xCarbamidomethyl [C2]	0.000759133	0	1	4	1	P12111	0	1536.75	High	0	0.000255	3.73
	FALSE	High	AAPLQGMLPGLLAPLR		3.94567e-06	0	1	6	1	P12111	0	1617.95	High	0	7.143e-07	3.04
	FALSE	High	DFVMNLVNSLDIGNDNIR		0.00381996	0	1	2	1	P12111	0	2049.01	High	0	0.001547	2.38
	FALSE	High	FWYGGCGGNENK	1xCarbamidomethyl [C6]	0.00893189	0	1	6	1	P12111	0	1388.57	High	0	0.003999	2.11
	FALSE	High	SGFPLLK		0.0354681	0.000290705	1	5	1	P12111	0	761.456	High	0.0001696	0.01884	1.68
	FALSE	High	QLTLLGGPTPNTGAALEFVLR		0.048359	0.000548308	1	5	1	P12111	0	2168.21	High	0.0003193	0.02676	1.86
	FALSE	High	SASSSTINLMVSTEPLALTETDICK	1xCarbamidomethyl [C24]	0.049244	0.000548308	1	6	1	P12111	0	2668.31	High	0.0003193	0.0272	2.46
	FALSE	High	NADPAELEQIVLSPAFILAAESLPK		0.0529423	0.000548308	1	5	2	P12111	0	2636.42	High	0.0003193	0.02968	1.71
	FALSE	High	DSFQEVLR		0.0837714	0.000787792	1	5	1	P12111	0	993.5	High	0.0004587	0.04973	1.87
	FALSE	High	LVDFLSR		0.0823051	0.000787792	1	6	1	P12111	0	849.483	High	0.0004587	0.04884	1.6
	FALSE	High	LPIGTQQIR		0.0771315	0.000787792	1	3	1	P12111	0	1025.61	High	0.0004587	0.04537	1.72
	FALSE	High	ALGSAIEYTIENVFESAPNPR		0.133003	0.00152606	1	6	1	P12111	0	2278.14	High	0.000887	0.08461	0.93
	FALSE	High	ALEFVAR		0.257194	0.00564678	1	5	1	P12111	0	805.457	High	0.003687	0.1813	1.61
FALSE	High	Master Protein	J3QSU6	Tenascin OS=Homo sapiens GN=TNC PE=1 SV=1	0	124.176	26	32	43	2	1	2019	220.7	4.93	133.21	32	cell communication;cell differentiation;cell organization and biogenesis;regulation of biological process;response to stimulus	extracellular;membrane	protein binding	Pf00041, Pf00147, Pf07974	3371	TNC	9	TGF-B Signaling in Thyroid Cells for Epithelial-Mesenchymal Transition; TGF-beta Signaling Pathway; Focal Adhesion-PI3K-Akt-mTOR-signaling pathway; Amplification and Expansion of Oncogenic Pathways as Metastatic Traits; Focal Adhesion	ENSG00000041982.15
	Checked	Confidence	Sequence	Modifications	Qvality PEP	Qvality q-value	# Protein Groups	# Proteins	# PSMs	Master Protein Accessions	# Missed Cleavages	Theo. MH+ [Da]	Confidence (by Search Engine): Sequest HT	Percolator q-Value (by Search Engine): Sequest HT	Percolator PEP (by Search Engine): Sequest HT	XCorr (by Search Engine): Sequest HT
	FALSE	High	ITYVPITGGTPSMVTVDGTK		0.000157409	0	2	9	1	J3QSU6; Q4LE33	0	2037.06	High	0	4.398e-05	3.67
	FALSE	High	QSEPLEITLLAPER		0.000735714	0	2	7	2	J3QSU6; Q4LE33	0	1595.86	High	0	0.0002457	4.09
	FALSE	High	LDAPSQIEVK		0.0109698	0	2	9	1	J3QSU6; Q4LE33	0	1099.6	High	0	0.005044	2.47
	FALSE	High	LEELENLVSSLR		7.23485e-05	0	2	9	2	J3QSU6; Q4LE33	0	1401.76	High	0	1.838e-05	3.37
	FALSE	High	LSWTADEGVFDNFVLK		0.00999183	0	2	7	1	J3QSU6; Q4LE33	0	1840.91	High	0	0.004536	1.79
	FALSE	High	ITAQGQYELR		0.00372556	0	2	8	1	J3QSU6; Q4LE33	0	1178.62	High	0	0.001502	2.42
	FALSE	High	VSQTDNSITLEWR		0.00133426	0	2	9	1	J3QSU6; Q4LE33	0	1548.77	High	0	0.0004775	3.03
	FALSE	High	VPGDQTSTIIQELEPGVEYFIR		0.000957234	0	1	7	2	J3QSU6	0	2491.27	High	0	0.0003298	3.37
	FALSE	High	VATYLPAPEGLK		0.00404116	0	2	9	1	J3QSU6; Q4LE33	0	1258.7	High	0	0.001652	2.87
	FALSE	High	WQPAIATVDSYVISYTGEK		2.72081e-05	0	2	9	2	J3QSU6; Q4LE33	0	2128.06	High	0	6.151e-06	3.75
	FALSE	High	YAPISGGDHAEVDVPK		0.000803181	0	2	9	3	J3QSU6; Q4LE33	0	1654.81	High	0	0.0002704	3.38
	FALSE	High	TPVLSAEASTGETPNLGEVVVAEVGWDALK		0.00618128	0	2	6	1	J3QSU6; Q4LE33	0	3039.55	High	0	0.002656	2.37
	FALSE	High	TISATATTEAEPEVDNLLVSDATPDGFR		3.18247e-05	0	1	2	2	J3QSU6	0	2920.41	High	0	7.362e-06	5.02
	FALSE	High	TVSGNTVEYALTDLEPATEYTLR		1.79088e-06	0	2	9	2	J3QSU6; Q4LE33	0	2543.25	High	0	2.959e-07	4.94
	FALSE	High	TTLTGLRPGTEYGIGVSAVK		0.000459789	0	2	8	1	J3QSU6; Q4LE33	0	2020.11	High	0	0.000145	4.05
	FALSE	High	EATEYEIELYGISK		0.000263192	0	2	7	1	J3QSU6; Q4LE33	0	1644.8	High	0	7.769e-05	2.97
	FALSE	High	EQCTAGAGCCLQPATGR	3xCarbamidomethyl [C3; C9; C10]	8.96993e-06	0	2	9	1	J3QSU6; Q4LE33	0	1836.78	High	0	1.791e-06	4.03
	FALSE	High	EVIVGPDTTSYSLADLSPSTHYTAK		0.0016823	0	2	9	2	J3QSU6; Q4LE33	0	2652.3	High	0	0.001706	4.33
	FALSE	High	ESNPATINAATELDTPK		1.54761e-05	0	2	8	1	J3QSU6; Q4LE33	0	1771.87	High	0	3.275e-06	4.33
	FALSE	High	ETFTTGLDAPR		0.00472492	0	2	9	1	J3QSU6; Q4LE33	0	1207.6	High	0	0.001959	2.68
	FALSE	High	EEFWLGLDNLNK		0.000165504	0	2	7	1	J3QSU6; Q4LE33	0	1477.73	High	0	4.63e-05	2.77
	FALSE	High	AVDIPGLEAATPYR		0.00487493	0	2	6	1	J3QSU6; Q4LE33	0	1472.77	High	0	0.002028	3.13
	FALSE	High	ASTEQAPELENLTVTEVGWDGLR		0.00016447	0	2	6	1	J3QSU6; Q4LE33	0	2515.23	High	0	4.602e-05	4.28
	FALSE	High	CICNEGYSGEDCSEVSPPK	3xCarbamidomethyl [C1; C3; C12]	0.0289787	0	2	9	1	J3QSU6; Q4LE33	0	2187.86	High	0	0.015	1.78
	FALSE	High	CECDDGFTGADCGELK	3xCarbamidomethyl [C1; C3; C12]	0.000568998	0	2	9	1	J3QSU6; Q4LE33	0	1833.67	High	0	0.0001846	3.41
	FALSE	High	CEEGQCVCDEGFAGVDCSEK	4xCarbamidomethyl [C1; C6; C8; C17]	9.00992e-05	0	2	8	1	J3QSU6; Q4LE33	0	2335.86	High	0	2.352e-05	3.82
	FALSE	High	GLEPGQEYNVLLTAEK		0.000100232	0	2	8	2	J3QSU6; Q4LE33	0	1760.91	High	0	2.649e-05	3.48
	FALSE	High	KQSEPLEITLLAPER		0.000250319	0	2	7	2	J3QSU6; Q4LE33	1	1723.96	High	0	7.378e-05	3.66
	FALSE	High	IQALNGPLR		0.0331615	0.000290705	2	9	1	J3QSU6; Q4LE33	0	981.584	High	0.0001696	0.01744	2.39
	FALSE	High	SFSTFDKDTDSAITNCALSYK	1xCarbamidomethyl [C16]	0.0532622	0.000548308	2	8	1	J3QSU6; Q4LE33	1	2371.08	High	0.0003193	0.02982	2.49
	FALSE	High	AVDIPGLK		0.0664889	0.000787792	2	7	1	J3QSU6; Q4LE33	0	812.488	High	0.0004587	0.03829	1.59
	FALSE	High	DLTATEVQSETALLTWRPPR		0.0780489	0.000787792	2	10	1	J3QSU6; Q4LE33	0	2284.19	High	0.0004587	0.0459	3.66
FALSE	High	Master Protein	P35579	Myosin-9 OS=Homo sapiens GN=MYH9 PE=1 SV=4	0	121.483	18	23	28	23	1	1960	226.4	5.6	95.65	23	cell differentiation;cell organization and biogenesis;cellular component movement;metabolic process;regulation of biological process;response to stimulus;transport	cytoplasm;cytoskeleton;cytosol;extracellular;membrane;nucleus	catalytic activity;motor activity;nucleotide binding;protein binding;RNA binding;transporter activity	Pf00063, Pf01442, Pf01496, Pf01576, Pf01765, Pf02736, Pf03962, Pf04111, Pf04156, Pf05911, Pf06637, Pf07888, Pf09731, Pf11068, Pf11559, Pf12128, Pf13094	4627	MYH9	22	VEGFA-VEGFR2 Signaling Pathway; Primary Focal Segmental Glomerulosclerosis FSGS	ENSG00000100345.20	Tight junction; Salmonella infection; Regulation of actin cytoskeleton
	Checked	Confidence	Sequence	Modifications	Qvality PEP	Qvality q-value	# Protein Groups	# Proteins	# PSMs	Master Protein Accessions	# Missed Cleavages	Theo. MH+ [Da]	Confidence (by Search Engine): Sequest HT	Percolator q-Value (by Search Engine): Sequest HT	Percolator PEP (by Search Engine): Sequest HT	XCorr (by Search Engine): Sequest HT
	FALSE	High	MQQNIQELEEQLEEEESAR		1.25278e-06	0	1	4	2	P35579	0	2333.06	High	0	1.98e-07	4.71
	FALSE	High	NFINNPLAQADWAAK		1.60693e-05	0	1	6	2	P35579	0	1672.84	High	0	2.052e-05	3.41
	FALSE	High	QLLQANPILEAFGNAK		6.34241e-05	0	1	9	1	P35579	0	1726.95	High	0	1.594e-05	4.26
	FALSE	High	NLPIYSEEIVEMYK		8.04848e-05	0	1	5	1	P35579	0	1727.86	High	0	2.067e-05	3.25
	FALSE	High	IIGLDQVAGMSETALPGAFK		2.00481e-06	0	1	4	2	P35579	0	2018.06	High	0	3.342e-07	3.83
	FALSE	High	LDPHLVLDQLR		0.00750093	0	1	5	2	P35579	0	1318.75	High	0	0.003292	2.04
	FALSE	High	LEVNLQAMK		0.0281026	0	1	3	1	P35579	0	1045.57	High	0	0.0145	2.17
	FALSE	High	LEGDSTDLSDQIAELQAQIAELK		0.0182498	0	1	4	1	P35579	0	2487.25	High	0	0.008922	1.89
	FALSE	High	LQVELDNVTGLLSQSDSK		7.60056e-08	0	1	3	1	P35579	0	1946.01	High	0	8.658e-09	4.91
	FALSE	High	IMGIPEEEQMGLLR		0.0107001	0	1	3	1	P35579	0	1615.82	High	0	0.004906	2.06
	FALSE	High	VISGVLQLGNIVFK		0.000783298	0	1	3	1	P35579	0	1486.9	High	0	0.000263	3.01
	FALSE	High	SMEAEMIQLQEELAAAER		0.00017732	0	1	3	1	P35579	0	2048.96	High	0	5.023e-05	2.59
	FALSE	High	TQLEELEDELQATEDAK		1.23494e-05	0	1	10	1	P35579	0	1961.92	High	0	2.545e-06	4.97
	FALSE	High	EQADFALEALAK		0.00573492	0	1	6	2	P35579	0	1305.67	High	0	0.00244	2.09
	FALSE	High	EDQSILCTGESGAGK	1xCarbamidomethyl [C7]	0.002496	0	1	12	1	P35579	0	1551.7	High	0	0.0009603	3.16
	FALSE	High	ELESQISELQEDLESER		9.27228e-07	0	1	4	1	P35579	0	2033.95	High	0	1.413e-07	4.19
	FALSE	High	ANLQIDQINTDLNLER		1.29034e-05	0	1	3	1	P35579	0	1869.97	High	0	2.682e-06	4.99
	FALSE	High	DELADEIANSSGK		5.45647e-05	0	1	3	1	P35579	0	1348.62	High	0	1.339e-05	3.04
	FALSE	High	IAQLEEELEEEQGNTELINDR		1.74504e-09	0	1	3	2	P35579	0	2472.17	High	0	1.283e-10	5.98
	FALSE	High	KLEEEQIILEDQNCK	1xCarbamidomethyl [C14]	2.02644e-05	0	1	4	1	P35579	1	1888.93	High	0	4.455e-06	3.92
	FALSE	High	FDQLLAEEK		0.00288252	0	1	14	1	P35579	0	1092.56	High	0	0.001132	1.82
	FALSE	High	IAEFTTNLTEEEEK		2.84287e-05	0	1	4	1	P35579	0	1653.79	High	0	6.482e-06	4.4
	FALSE	High	TDLLLEPYNK		0.0883181	0.000787792	1	3	1	P35579	0	1205.64	High	0.0004587	0.05283	2.5
FALSE	High	Master Protein	Q9NR99	Matrix-remodeling-associated protein 5 OS=Homo sapiens GN=MXRA5 PE=2 SV=3	0	118.301	15	28	41	28	1	2828	312	8.32	113.6	28		extracellular	protein binding	Pf00047, Pf07679, Pf13855, Pf13895, Pf13927	25878	MXRA5	X		ENSG00000101825.7
	Checked	Confidence	Sequence	Modifications	Qvality PEP	Qvality q-value	# Protein Groups	# Proteins	# PSMs	Master Protein Accessions	# Missed Cleavages	Theo. MH+ [Da]	Confidence (by Search Engine): Sequest HT	Percolator q-Value (by Search Engine): Sequest HT	Percolator PEP (by Search Engine): Sequest HT	XCorr (by Search Engine): Sequest HT
	FALSE	High	METEYGPSVTSIPVIVIAYPPR		1.64773e-05	0	1	1	4	Q9NR99	0	2419.26	High	0	3.532e-06	3.97
	FALSE	High	MIDALFSFDSR		0.000579798	0	1	1	1	Q9NR99	0	1301.62	High	0	0.000188	2.46
	FALSE	High	NMPLLENLYLQGNPWTCDCEMR	2xCarbamidomethyl [C17; C19]	0.00443857	0	1	1	1	Q9NR99	0	2754.21	High	0	0.001832	2.39
	FALSE	High	QDADEEALYYTGVR		5.59503e-05	0	1	1	1	Q9NR99	0	1629.74	High	0	1.378e-05	4.58
	FALSE	High	LELLMIHGNEIPSIPDGALR		0.00267394	0	1	1	1	Q9NR99	0	2188.18	High	0	0.001035	3.21
	FALSE	High	INGNPNPITTVR		0.0203985	0	1	1	1	Q9NR99	0	1295.71	High	0	0.01013	2.48
	FALSE	High	INLGFNSIQALSETSFAGLTK		2.64162e-06	0	1	1	3	Q9NR99	0	2211.17	High	0	4.552e-07	4.19
	FALSE	High	VITGQTLQGLSNLMR		4.81348e-05	0	1	1	2	Q9NR99	0	1630.89	High	0	1.165e-05	3.61
	FALSE	High	VLVQSPSTQPAEK		0.00548953	0	1	1	1	Q9NR99	0	1383.75	High	0	0.002319	3.23
	FALSE	High	VLWAFPEGVVLPAPYYGNR		0.00126904	0	1	1	1	Q9NR99	0	2148.13	High	0	0.0004521	2.85
	FALSE	High	VFGNNNIPEAR		0.000649041	0	1	1	1	Q9NR99	0	1230.62	High	0	0.0002138	2.83
	FALSE	High	VTWLSPTNK		0.0282757	0	1	1	1	Q9NR99	0	1045.57	High	0	0.01455	2.15
	FALSE	High	SSLSTQDTLLIK		0.00314648	0	1	1	1	Q9NR99	0	1305.73	High	0	0.001245	2.6
	FALSE	High	SIEEEQEQEEDGGSQLILEK		6.56811e-07	0	1	1	2	Q9NR99	0	2290.06	High	0	9.649e-08	5
	FALSE	High	SVTDKDAGDYLCVAR	1xCarbamidomethyl [C12]	0.00915734	0	1	1	1	Q9NR99	1	1669.79	High	0	0.004118	2.28
	FALSE	High	TYLAVQVPYGDVVTVACEAK	1xCarbamidomethyl [C17]	2.43487e-06	0	1	1	1	Q9NR99	0	2183.11	High	0	4.153e-07	4.56
	FALSE	High	DQTVLEGGPCQLSCNVK	2xCarbamidomethyl [C10; C14]	0.000583443	0	1	1	1	Q9NR99	0	1904.88	High	0	0.000189	3.53
	FALSE	High	DMTCLKPSIESPLR	1xCarbamidomethyl [C4]	0.000583443	0	1	1	2	Q9NR99	0	1646.82	High	0	0.0002444	3.81
	FALSE	High	EMSQTLQGGNMLEGDPTHSR		2.19851e-05	0	1	1	2	Q9NR99	0	2187.98	High	0	4.859e-06	4.32
	FALSE	High	EMSQTLQGGNMLEGDPTHSR	1xOxidation [M11]	0.00424848	0	1	1	1	Q9NR99	0	2203.97	High	0	0.001737	2.63
	FALSE	High	AQILAEPEWVMQPSIDIQLNR		1.74337e-05	0	1	1	2	Q9NR99	0	2451.27	High	0	3.764e-06	4.8
	FALSE	High	ASESPSIFWVLPDGSILK		0.00102554	0	1	1	2	Q9NR99	0	1946.03	High	0	0.000356	3.3
	FALSE	High	ADGMLHISGLSSVDAGAYR		0.0261042	0	1	1	1	Q9NR99	0	1919.93	High	0	0.01337	2.08
	FALSE	High	CVASNAAGADSLAIR	1xCarbamidomethyl [C1]	0.00411769	0	1	1	1	Q9NR99	0	1475.73	High	0	0.001678	2.71
	FALSE	High	FWSLGEKPQILTK		0.0256267	0	1	1	1	Q9NR99	0	1546.86	High	0	0.01304	2.01
	FALSE	High	FSILSSGWLR		0.00727053	0	1	1	1	Q9NR99	0	1165.64	High	0	0.003187	2.01
	FALSE	High	WADILAK		0.0489473	0.000548308	1	1	2	Q9NR99	0	816.461	High	0.0003193	0.02701	1.85
	FALSE	High	SLASVPAGIAK		0.142313	0.00176951	1	1	1	Q9NR99	0	1013.6	High	0.001029	0.09149	2.34
	FALSE	High	TTYIHVF		0.250697	0.00491332	1	1	1	Q9NR99	0	880.456	High	0.002984	0.1754	0.99
FALSE	High	Master Protein	Q4LE33	TNC variant protein (Fragment) OS=Homo sapiens GN=TNC variant protein PE=2 SV=1	0	117.098	23	32	41	2	1	2233	244.2	4.94	127.95	32	cell communication;cell differentiation;cell organization and biogenesis;regulation of biological process;response to stimulus	extracellular;membrane	protein binding	Pf00041, Pf00147, Pf07974	3371	TNC	9	TGF-beta Signaling Pathway; Focal Adhesion		Focal adhesion; ECM-receptor interaction; PI3K-Akt signaling pathway; MicroRNAs in cancer
	Checked	Confidence	Sequence	Modifications	Qvality PEP	Qvality q-value	# Protein Groups	# Proteins	# PSMs	Master Protein Accessions	# Missed Cleavages	Theo. MH+ [Da]	Confidence (by Search Engine): Sequest HT	Percolator q-Value (by Search Engine): Sequest HT	Percolator PEP (by Search Engine): Sequest HT	XCorr (by Search Engine): Sequest HT
	FALSE	High	ITYVPITGGTPSMVTVDGTK		0.000157409	0	2	9	1	J3QSU6; Q4LE33	0	2037.06	High	0	4.398e-05	3.67
	FALSE	High	QSEPLEITLLAPER		0.000735714	0	2	7	2	J3QSU6; Q4LE33	0	1595.86	High	0	0.0002457	4.09
	FALSE	High	LDAPSQIEVK		0.0109698	0	2	9	1	J3QSU6; Q4LE33	0	1099.6	High	0	0.005044	2.47
	FALSE	High	LEELENLVSSLR		7.23485e-05	0	2	9	2	J3QSU6; Q4LE33	0	1401.76	High	0	1.838e-05	3.37
	FALSE	High	LSWTADEGVFDNFVLK		0.00999183	0	2	7	1	J3QSU6; Q4LE33	0	1840.91	High	0	0.004536	1.79
	FALSE	High	ITAQGQYELR		0.00372556	0	2	8	1	J3QSU6; Q4LE33	0	1178.62	High	0	0.001502	2.42
	FALSE	High	VSQTDNSITLEWR		0.00133426	0	2	9	1	J3QSU6; Q4LE33	0	1548.77	High	0	0.0004775	3.03
	FALSE	High	VATYLPAPEGLK		0.00404116	0	2	9	1	J3QSU6; Q4LE33	0	1258.7	High	0	0.001652	2.87
	FALSE	High	WQPAIATVDSYVISYTGEK		2.72081e-05	0	2	9	2	J3QSU6; Q4LE33	0	2128.06	High	0	6.151e-06	3.75
	FALSE	High	YAPISGGDHAEVDVPK		0.000803181	0	2	9	3	J3QSU6; Q4LE33	0	1654.81	High	0	0.0002704	3.38
	FALSE	High	TPVLSAEASTGETPNLGEVVVAEVGWDALK		0.00618128	0	2	6	1	J3QSU6; Q4LE33	0	3039.55	High	0	0.002656	2.37
	FALSE	High	TVSGNTVEYALTDLEPATEYTLR		1.79088e-06	0	2	9	2	J3QSU6; Q4LE33	0	2543.25	High	0	2.959e-07	4.94
	FALSE	High	TTLTGLRPGTEYGIGVSAVK		0.000459789	0	2	8	1	J3QSU6; Q4LE33	0	2020.11	High	0	0.000145	4.05
	FALSE	High	EATEYEIELYGISK		0.000263192	0	2	7	1	J3QSU6; Q4LE33	0	1644.8	High	0	7.769e-05	2.97
	FALSE	High	EQCTAGAGCCLQPATGR	3xCarbamidomethyl [C3; C9; C10]	8.96993e-06	0	2	9	1	J3QSU6; Q4LE33	0	1836.78	High	0	1.791e-06	4.03
	FALSE	High	EVIVGPDTTSYSLADLSPSTHYTAK		0.0016823	0	2	9	2	J3QSU6; Q4LE33	0	2652.3	High	0	0.001706	4.33
	FALSE	High	ESNPATINAATELDTPK		1.54761e-05	0	2	8	1	J3QSU6; Q4LE33	0	1771.87	High	0	3.275e-06	4.33
	FALSE	High	ETFTTGLDAPR		0.00472492	0	2	9	1	J3QSU6; Q4LE33	0	1207.6	High	0	0.001959	2.68
	FALSE	High	EEFWLGLDNLNK		0.000165504	0	2	7	1	J3QSU6; Q4LE33	0	1477.73	High	0	4.63e-05	2.77
	FALSE	High	ELEPGVEYFIR		0.00502968	0	1	2	1	Q4LE33	0	1351.69	High	0	0.002102	2.36
	FALSE	High	AVDIPGLEAATPYR		0.00487493	0	2	6	1	J3QSU6; Q4LE33	0	1472.77	High	0	0.002028	3.13
	FALSE	High	ASTEQAPELENLTVTEVGWDGLR		0.00016447	0	2	6	1	J3QSU6; Q4LE33	0	2515.23	High	0	4.602e-05	4.28
	FALSE	High	CICNEGYSGEDCSEVSPPK	3xCarbamidomethyl [C1; C3; C12]	0.0289787	0	2	9	1	J3QSU6; Q4LE33	0	2187.86	High	0	0.015	1.78
	FALSE	High	CECDDGFTGADCGELK	3xCarbamidomethyl [C1; C3; C12]	0.000568998	0	2	9	1	J3QSU6; Q4LE33	0	1833.67	High	0	0.0001846	3.41
	FALSE	High	CEEGQCVCDEGFAGVDCSEK	4xCarbamidomethyl [C1; C6; C8; C17]	9.00992e-05	0	2	8	1	J3QSU6; Q4LE33	0	2335.86	High	0	2.352e-05	3.82
	FALSE	High	GLEPGQEYNVLLTAEK		0.000100232	0	2	8	2	J3QSU6; Q4LE33	0	1760.91	High	0	2.649e-05	3.48
	FALSE	High	GLCVDGQCVCEDGFTGPDCAELSCPNDCHGR	6xCarbamidomethyl [C3; C8; C10; C19; C24; C28]	3.89651e-06	0	1	5	1	Q4LE33	0	3542.36	High	0	7.06e-07	6.65
	FALSE	High	KQSEPLEITLLAPER		0.000250319	0	2	7	2	J3QSU6; Q4LE33	1	1723.96	High	0	7.378e-05	3.66
	FALSE	High	IQALNGPLR		0.0331615	0.000290705	2	9	1	J3QSU6; Q4LE33	0	981.584	High	0.0001696	0.01744	2.39
	FALSE	High	SFSTFDKDTDSAITNCALSYK	1xCarbamidomethyl [C16]	0.0532622	0.000548308	2	8	1	J3QSU6; Q4LE33	1	2371.08	High	0.0003193	0.02982	2.49
	FALSE	High	AVDIPGLK		0.0664889	0.000787792	2	7	1	J3QSU6; Q4LE33	0	812.488	High	0.0004587	0.03829	1.59
	FALSE	High	DLTATEVQSETALLTWRPPR		0.0780489	0.000787792	2	10	1	J3QSU6; Q4LE33	0	2284.19	High	0.0004587	0.0459	3.66
FALSE	High	Master Protein	P12109	Collagen alpha-1(VI) chain OS=Homo sapiens GN=COL6A1 PE=1 SV=3	0	114.195	27	19	76	19	1	1028	108.5	5.43	246.83	19	cell differentiation;cell organization and biogenesis;metabolic process;response to stimulus	extracellular;membrane;organelle lumen	protein binding	Pf00092, Pf01391, Pf13519	1291	COL6A1	21	miRNA targets in ECM and membrane receptors	ENSG00000142156.14	Protein digestion and absorption; PI3K-Akt signaling pathway; Focal adhesion; ECM-receptor interaction
	Checked	Confidence	Sequence	Modifications	Qvality PEP	Qvality q-value	# Protein Groups	# Proteins	# PSMs	Master Protein Accessions	# Missed Cleavages	Theo. MH+ [Da]	Confidence (by Search Engine): Sequest HT	Percolator q-Value (by Search Engine): Sequest HT	Percolator PEP (by Search Engine): Sequest HT	XCorr (by Search Engine): Sequest HT
	FALSE	High	NNVEQVCCSFECQPAR	3xCarbamidomethyl [C7; C8; C12]	1.49985e-05	0	1	5	3	P12109	0	1997.83	High	0	3.164e-06	5.41
	FALSE	High	LLLFSDGNSQGATPAAIEK		1.42906e-06	0	1	3	5	P12109	0	1932.01	High	0	2.3e-07	5.56
	FALSE	High	LKPYGALVDK		0.0223779	0	1	6	7	P12109	0	1103.65	High	0	0.01125	2.46
	FALSE	High	LSIIATDHTYR		0.000437302	0	1	5	4	P12109	0	1289.68	High	0	0.00694	3.34
	FALSE	High	VPSYQALLR		0.0221035	0	1	3	2	P12109	0	1046.6	High	0	0.01106	2.37
	FALSE	High	VAVVQYSGTGQQRPER		0.00999183	0	1	3	3	P12109	0	1774.92	High	0.0003193	0.02135	3.04
	FALSE	High	VFSVAITPDHLEPR		2.28278e-05	0	1	5	5	P12109	0	1580.84	High	0	1.101e-05	4.29
	FALSE	High	YLIVVTDGHPLEGYKEPCGGLEDAVNEAK	1xCarbamidomethyl [C18]	1.02506e-06	0	1	5	10	P12109	1	3173.55	High	0	1.493e-06	6.56
	FALSE	High	YLIVVTDGHPLEGYK		0.000211343	0	1	5	1	P12109	0	1703.9	High	0	6.112e-05	3.75
	FALSE	High	SLQWMAGGTFTGEALQYTR		1.18619e-07	0	1	3	5	P12109	0	2117.01	High	0	1.421e-08	4.5
	FALSE	High	TAEYDVAYGESHLFR		1.48116e-05	0	1	3	7	P12109	0	1757.81	High	0	9.04e-06	4.75
	FALSE	High	DTTPLNVLCSPGIQVVSVGIK	1xCarbamidomethyl [C9]	0.00126111	0	1	3	2	P12109	0	2197.19	High	0	0.0004494	2.91
	FALSE	High	DVFDFIPGSDQLNVISCQGLAPSQGRPGLSLVK	1xCarbamidomethyl [C17]	8.35698e-05	0	1	3	3	P12109	0	3514.8	High	0	2.156e-05	5.17
	FALSE	High	ENYAELLEDAFLK		8.78679e-05	0	1	3	1	P12109	0	1554.77	High	0	2.285e-05	3.32
	FALSE	High	EPCGGLEDAVNEAK	1xCarbamidomethyl [C3]	0.00066136	0	1	5	1	P12109	0	1488.66	High	0	0.000218	3.26
	FALSE	High	GLEQLLVGGSHLK		0.000169707	0	1	5	7	P12109	0	1350.77	High	0	0.0002062	3.73
	FALSE	High	IALVITDGR		0.00910045	0	1	3	3	P12109	0	957.573	High	0	0.01185	2.98
	FALSE	High	DQLLPPSPNNR		0.032162	0.000290705	1	3	5	P12109	0	1250.65	High	0.000887	0.08799	2.8
	FALSE	High	DAEEAISQTIDTIVDMIK	1xOxidation [M16]	0.23809	0.00467497	1	5	1	P12109	0	2007.98	High	0.002846	0.1658	1.29
	FALSE	High	DAEEAISQTIDTIVDMIK		0.309352	0.0072969	1	5	1	P12109	0	1991.98	High	0.004779	0.2244	0.97
FALSE	High	Master Protein	B4DTH2	cDNA FLJ61165, highly similar to Fibronectin OS=Homo sapiens PE=2 SV=1	0	113.324	55	13	109	1	1	337	37.9	5.52	441.58	13	cell differentiation;cell organization and biogenesis;cellular component movement;defense response;metabolic process;regulation of biological process;response to stimulus;transport	extracellular;membrane;organelle lumen	enzyme regulator activity;protein binding	Pf00039	2335	FN1	2	Inflammatory Response Pathway; Focal Adhesion; Senescence and Autophagy in Cancer; TGF-beta Signaling Pathway; Regulation of Actin Cytoskeleton
	Checked	Confidence	Sequence	Modifications	Qvality PEP	Qvality q-value	# Protein Groups	# Proteins	# PSMs	Master Protein Accessions	# Missed Cleavages	Theo. MH+ [Da]	Confidence (by Search Engine): Sequest HT	Percolator q-Value (by Search Engine): Sequest HT	Percolator PEP (by Search Engine): Sequest HT	XCorr (by Search Engine): Sequest HT
	FALSE	High	MIFEEHGFR		0.0139793	0	1	2	1	B4DTH2	0	1165.55	High	0	0.006624	1.81
	FALSE	High	QGENGQMMSCTCLGNGK	2xCarbamidomethyl [C10; C12]	3.08985e-06	0	3	16	5	A0A024R462; B4DTH2; Q6MZM7	0	1871.75	High	0	5.45e-07	5.2
	FALSE	High	QGENGQMMSCTCLGNGK	2xCarbamidomethyl [C10; C12]; 1xOxidation [M]	0.00177986	0	3	16	3	A0A024R462; B4DTH2; Q6MZM7	0	1887.75	High	0	0.0006607	2.99
	FALSE	High	RPGGEPSPEGTTGQSYNQYSQR		1.02877e-08	0	2	15	27	A0A024R462; B4DTH2	0	2396.09	High	0	2.222e-08	7.93
	FALSE	High	LLCQCLGFGSGHFR	2xCarbamidomethyl [C3; C5]	1.97626e-05	0	3	15	16	A0A024R462; B4DTH2; Q6MZM7	0	1651.78	High	0	1.05e-05	4.58
	FALSE	High	VREEVVTVGNSVNEGLNQPTDDSCFDPYTVSHYAVGDEWER	1xCarbamidomethyl [C24]	0.00103199	0	3	12	1	A0A024R462; B4DTH2; Q6MZM7	1	4670.1	High	0	0.0003587	5.64
	FALSE	High	VPGTSTSATLTGLTR		3.18247e-05	0	3	19	5	A0A024R462; B4DTH2; Q6MZM7	0	1461.79	High	0	2.88e-05	3.87
	FALSE	High	TNTNVNCPIECFMPLDVQADR	2xCarbamidomethyl [C7; C11]; 1xOxidation [M13]	4.1561e-07	0	3	16	3	A0A024R462; B4DTH2; Q6MZM7	0	2510.11	High	0	5.788e-08	5.25
	FALSE	High	TNTNVNCPIECFMPLDVQADREDSR	2xCarbamidomethyl [C7; C11]	0.000325712	0	3	16	1	A0A024R462; B4DTH2; Q6MZM7	1	2981.32	High	0	9.9e-05	3.87
	FALSE	High	TNTNVNCPIECFMPLDVQADREDSRE	2xCarbamidomethyl [C7; C11]	4.43675e-05	0	3	16	5	A0A024R462; B4DTH2; Q6MZM7	2	3110.36	High	0	4.563e-05	5.42
	FALSE	High	TNTNVNCPIECFMPLDVQADREDSRE	2xCarbamidomethyl [C7; C11]; 1xOxidation [M13]	0.0070913	0	3	16	2	A0A024R462; B4DTH2; Q6MZM7	2	3126.36	High	0	0.01598	3.73
	FALSE	High	TNTNVNCPIECFMPLDVQADR	2xCarbamidomethyl [C7; C11]	2.11173e-07	0	3	16	8	A0A024R462; B4DTH2; Q6MZM7	0	2494.12	High	0	6.224e-07	6.48
	FALSE	High	TYHVGEQWQK		0.00066136	0	3	16	16	A0A024R462; B4DTH2; Q6MZM7	0	1275.61	High	0	0.006046	3.51
	FALSE	High	GATYNIIVEALKDQQR		3.20249e-05	0	3	11	5	A0A024R462; B4DTH2; Q6MZM7	1	1818.97	High	0	7.39e-06	5.32
	FALSE	High	GATYNIIVEALK		0.00209461	0	3	11	4	A0A024R462; B4DTH2; Q6MZM7	0	1291.73	High	0	0.001983	3.39
	FALSE	High	EYLGAICSCTCFGGQR	3xCarbamidomethyl [C7; C9; C11]	9.97871e-06	0	3	16	7	A0A024R462; B4DTH2; Q6MZM7	0	1878.79	High	0	3.023e-06	4.97
FALSE	High	Master Protein	Q99715	Collagen alpha-1(XII) chain OS=Homo sapiens GN=COL12A1 PE=1 SV=2	0	111.889	16	34	38	34	1	3063	332.9	5.53	95.87	34	cell differentiation;cell organization and biogenesis;metabolic process	extracellular;organelle lumen	protein binding;structural molecule activity	Pf00041, Pf00092, Pf13519	1303	COL12A1	6		ENSG00000111799.20	Protein digestion and absorption
	Checked	Confidence	Sequence	Modifications	Qvality PEP	Qvality q-value	# Protein Groups	# Proteins	# PSMs	Master Protein Accessions	# Missed Cleavages	Theo. MH+ [Da]	Confidence (by Search Engine): Sequest HT	Percolator q-Value (by Search Engine): Sequest HT	Percolator PEP (by Search Engine): Sequest HT	XCorr (by Search Engine): Sequest HT
	FALSE	High	MIATDPDDTHAYNVADFESLSR		0.000269875	0	1	5	1	Q99715	0	2468.1	High	0	7.992e-05	3.57
	FALSE	High	NFASVQGVSLESGSFPSYSAYR		3.54679e-06	0	1	6	1	Q99715	0	2353.11	High	0	6.325e-07	5.04
	FALSE	High	IVDDLTINLCNSVK	1xCarbamidomethyl [C10]	0.000568998	0	1	5	1	Q99715	0	1603.84	High	0	0.000184	3.19
	FALSE	High	IVEVFDIGPK		0.0036563	0	1	4	1	Q99715	0	1116.63	High	0	0.001472	2.45
	FALSE	High	ITVDPTTDGPTK		0.00865782	0	1	2	1	Q99715	0	1244.64	High	0	0.003876	2.05
	FALSE	High	ITWAPFGSSDK		0.0219675	0	1	5	1	Q99715	0	1208.59	High	0	0.01095	1.57
	FALSE	High	NLPEDAIHTMIENLQPETK		0.0150602	0	1	2	2	Q99715	0	2193.09	High	0	0.00719	2
	FALSE	High	LQPQTTYDITVLPIYK		0.000380971	0	1	2	1	Q99715	0	1893.04	High	0	0.0001174	3.12
	FALSE	High	ITEVTSEGFR		0.0182498	0	1	5	1	Q99715	0	1138.57	High	0	0.008926	2.31
	FALSE	High	ISVFATYSSGEGEPLTGDATTELSQDSK		2.19851e-05	0	1	2	1	Q99715	0	2890.35	High	0	4.863e-06	4.02
	FALSE	High	IIYRPVAGGESR		0.00148421	0	1	2	2	Q99715	0	1317.73	High	0	0.0005393	2.47
	FALSE	High	LLPETPSDPFAIWQITDR		0.00208154	0	1	6	2	Q99715	0	2099.08	High	0	0.0007876	3.01
	FALSE	High	LNWNPSPSPVTGYK		0.0125783	0	1	2	1	Q99715	0	1559.79	High	0	0.005884	3.19
	FALSE	High	VLVVVTDGR		0.013552	0	1	5	1	Q99715	0	957.573	High	0	0.006397	2.56
	FALSE	High	VMILITDGK		0.00657954	0	1	2	1	Q99715	0	989.57	High	0	0.002835	2.12
	FALSE	High	VQIALAQYSGDPR		0.0205249	0	1	4	1	Q99715	0	1417.74	High	0	0.01016	2.78
	FALSE	High	YEVSVIPEYFSGPGTPLTGNAATEEVR		2.13452e-06	0	1	2	2	Q99715	0	2883.4	High	0	3.604e-07	4.49
	FALSE	High	SQDEVEIPAR		0.0250035	0	1	2	1	Q99715	0	1143.56	High	0	0.01273	2.64
	FALSE	High	SELEAIASPPAETHVFTVEDFDAFQR		0.000203541	0	1	2	1	Q99715	0	2906.38	High	0	5.831e-05	3.29
	FALSE	High	SLLQAVANLPYK		0.0235096	0	1	5	1	Q99715	0	1316.76	High	0	0.01186	1.84
	FALSE	High	TEFNLNQYYQR		0.00205563	0	1	2	1	Q99715	0	1475.69	High	0	0.0007758	2.42
	FALSE	High	IGVLITDGK		0.0137213	0	1	5	1	Q99715	0	915.551	High	0	0.006464	2.35
	FALSE	High	DYKPQVGVIADPSSK		0.00157029	0	1	6	1	Q99715	0	1603.83	High	0	0.0005745	3.38
	FALSE	High	DLSFSEVTSYGFK		0.000561909	0	1	2	1	Q99715	0	1479.7	High	0	0.0001819	3.11
	FALSE	High	DITDTSIGAYWTSAPGMVR		8.53116e-06	0	1	2	1	Q99715	0	2040.97	High	0	1.685e-06	4.5
	FALSE	High	ALALGALQNIR		0.00330801	0	1	5	1	Q99715	0	1139.69	High	0	0.00132	2.82
	FALSE	High	GDTTNTVLQGLK		0.00244956	0	1	2	1	Q99715	0	1246.66	High	0	0.0009442	1.95
	FALSE	High	GPGDLEAPSNLVISER		0.0169429	0	1	5	1	Q99715	0	1653.84	High	0	0.008192	2.93
	FALSE	High	GGNTMTGDAIDYLVK		0.000263192	0	1	2	1	Q99715	0	1554.75	High	0	7.814e-05	3.35
	FALSE	High	FNQMLNQIPNDYQSSR		3.37939e-07	0	1	5	1	Q99715	0	1954.91	High	0	4.588e-08	3.87
	FALSE	High	ITWTQAPGR		0.0391038	0.000548308	1	2	1	Q99715	0	1029.55	High	0.0003193	0.02108	2
	FALSE	High	DELLAAIK		0.116671	0.00152606	1	2	1	Q99715	0	872.509	High	0.000887	0.07287	1.75
	FALSE	High	VPPTVTSTVLK		0.136044	0.00152606	1	2	1	Q99715	0	1141.68	High	0.000887	0.08637	1.9
	FALSE	High	VTWEPAPGEVK		0.109521	0.00152606	1	2	1	Q99715	0	1212.63	High	0.000887	0.06779	1.09
FALSE	High	Master Protein	P35527	Keratin, type I cytoskeletal 9 OS=Homo sapiens GN=KRT9 PE=1 SV=3	0	109.651	45	18	36	18	1	623	62	5.24	128.68	18	cell death;cell organization and biogenesis	cytosol;membrane;nucleus	structural molecule activity	Pf00038, Pf13166	3857	KRT9	17		ENSG00000171403.9
	Checked	Confidence	Sequence	Modifications	Qvality PEP	Qvality q-value	# Protein Groups	# Proteins	# PSMs	Master Protein Accessions	# Missed Cleavages	Theo. MH+ [Da]	Confidence (by Search Engine): Sequest HT	Percolator q-Value (by Search Engine): Sequest HT	Percolator PEP (by Search Engine): Sequest HT	XCorr (by Search Engine): Sequest HT
	FALSE	High	QEIECQNQEYSLLLSIK	1xCarbamidomethyl [C5]	2.50121e-07	0	1	2	3	P35527	0	2095.04	High	0	3.286e-08	4.19
	FALSE	High	QEYEQLIAK		0.00542136	0	1	2	2	P35527	0	1121.58	High	0	0.002287	2.93
	FALSE	High	QGVDADINGLR		0.00306869	0	1	2	1	P35527	0	1157.59	High	0	0.001212	3.17
	FALSE	High	QVLDNLTMEK		0.0121178	0	1	2	1	P35527	0	1190.61	High	0	0.00563	1.71
	FALSE	High	QVLDNLTMEK	1xOxidation [M8]	0.00759511	0	1	2	2	P35527	0	1206.6	High	0	0.003335	2.74
	FALSE	High	NYSPYYNTIDDLK		0.000583443	0	1	1	1	P35527	0	1605.74	High	0	0.0001899	2.47
	FALSE	High	NYSPYYNTIDDLKDQIVDLTVGNNK		0.00132593	0	1	1	1	P35527	1	2902.41	High	0	0.0004747	3.7
	FALSE	High	IKFEMEQNLR		0.0110383	0	1	2	1	P35527	1	1307.68	High	0	0.005082	2.45
	FALSE	High	IKFEMEQNLR	1xOxidation [M5]	0.0235096	0	1	2	2	P35527	1	1323.67	High	0	0.01185	1.78
	FALSE	High	VQALEEANNDLENK		0.000251893	0	1	1	2	P35527	0	1586.77	High	0	0.0002004	3.85
	FALSE	High	YCGQLQMIQEQISNLEAQITDVR	1xCarbamidomethyl [C2]; 1xOxidation [M7]	8.41767e-09	0	1	2	1	P35527	0	2753.32	High	0	7.408e-10	5.08
	FALSE	High	SDLEMQYETLQEELMALKK	2xOxidation [M5; M15]	0.000657228	0	1	2	2	P35527	1	2331.11	High	0	0.0002172	3.95
	FALSE	High	SDLEMQYETLQEELMALK		0.00316623	0	1	2	1	P35527	0	2171.02	High	0	0.001255	2.19
	FALSE	High	SDLEMQYETLQEELMALK	2xOxidation [M5; M15]	0.000132068	0	1	2	1	P35527	0	2203.01	High	0	3.592e-05	4.06
	FALSE	High	TLLDIDNTR		0.0111765	0	1	1	3	P35527	0	1060.56	High	0	0.0121	2.58
	FALSE	High	DIENQYETQITQIEHEVSSSGQEVQSSAK		1.32198e-08	0	1	2	2	P35527	0	3264.51	High	0	1.226e-09	8.44
	FALSE	High	EIETYHNLLEGGQEDFESSGAGK		8.14319e-08	0	1	2	3	P35527	0	2510.13	High	0	9.377e-09	6.92
	FALSE	High	GGSGGSHGGGSGFGGESGGSYGGGEEASGSGGGYGGGSGK		1.4733e-09	0	1	2	2	P35527	0	3223.28	High	0	1.056e-10	7.86
	FALSE	High	GGGGSFGYSYGGGSGGGFSASSLGGGFGGGSR		1.36653e-09	0	1	1	2	P35527	0	2705.16	High	0	9.739e-11	6.73
	FALSE	High	FEMEQNLR		0.0226557	0	1	2	1	P35527	0	1066.5	High	0	0.01137	1.82
	FALSE	High	MTLDDFR		0.178588	0.00250368	1	2	2	P35527	0	897.413	High	0.001451	0.1186	2.08
FALSE	High	Master Protein	Q8N2S1	Latent-transforming growth factor beta-binding protein 4 OS=Homo sapiens GN=LTBP4 PE=1 SV=2	0	109.521	21	20	28	20	1	1624	173.3	5.43	94.77	20	development;metabolic process;regulation of biological process;response to stimulus;transport	extracellular	catalytic activity;metal ion binding;protein binding;receptor activity;signal transducer activity	Pf00683, Pf07645, Pf12662, Pf12947	8425	LTBP4	19		ENSG00000090006.17
	Checked	Confidence	Sequence	Modifications	Qvality PEP	Qvality q-value	# Protein Groups	# Proteins	# PSMs	Master Protein Accessions	# Missed Cleavages	Theo. MH+ [Da]	Confidence (by Search Engine): Sequest HT	Percolator q-Value (by Search Engine): Sequest HT	Percolator PEP (by Search Engine): Sequest HT	XCorr (by Search Engine): Sequest HT
	FALSE	High	MACVDINECDEAEAASPLCVNAR	3xCarbamidomethyl [C3; C9; C19]	8.44008e-07	0	1	6	1	Q8N2S1	0	2595.09	High	0	1.279e-07	5.41
	FALSE	High	LECIDNDECADEEPACEGGR	3xCarbamidomethyl [C3; C9; C16]	1.85952e-06	0	1	8	2	Q8N2S1	0	2338.89	High	0	3.09e-07	3.96
	FALSE	High	IQQCPGTETAEYQSLCPHGR	2xCarbamidomethyl [C4; C16]	1.43164e-07	0	1	6	1	Q8N2S1	0	2332.04	High	0	1.757e-08	4.68
	FALSE	High	VSAPDGPCPTGFER	1xCarbamidomethyl [C8]	0.00157029	0	1	2	1	Q8N2S1	0	1489.67	High	0	0.0005739	2.92
	FALSE	High	VSGPWEEADAEAVAR		0.000385777	0	1	2	1	Q8N2S1	0	1586.74	High	0	0.0001196	2.9
	FALSE	High	SSCISQHVISEAK	1xCarbamidomethyl [C3]	9.23871e-05	0	1	2	4	Q8N2S1	0	1445.71	High	0	2.425e-05	3.63
	FALSE	High	ECYFDTAAPDACDNILAR	2xCarbamidomethyl [C2; C12]	0.000106716	0	1	6	2	Q8N2S1	0	2101.9	High	0	2.839e-05	3.64
	FALSE	High	EDGYSDASGFGYCFR	1xCarbamidomethyl [C13]	0.00143844	0	1	2	1	Q8N2S1	0	1730.68	High	0	0.0005177	3.17
	FALSE	High	EICPAGPGYHYSASDLR	1xCarbamidomethyl [C3]	0.000471463	0	1	2	2	Q8N2S1	0	1892.86	High	0	0.0001498	3.6
	FALSE	High	DGGCSLPILR	1xCarbamidomethyl [C4]	0.0146911	0	1	2	1	Q8N2S1	0	1087.56	High	0	0.006997	2.85
	FALSE	High	AEAAAPYTVLAQSAPR		1.36523e-05	0	1	2	1	Q8N2S1	0	1615.84	High	0	2.864e-06	3.76
	FALSE	High	AGPDLASCLDVDECR	2xCarbamidomethyl [C8; C14]	0.000104074	0	1	12	1	Q8N2S1	0	1677.72	High	0	2.764e-05	3.81
	FALSE	High	DCDPGYHAGPEGTCDDVDECQEYGPEICGAQR	4xCarbamidomethyl [C2; C14; C20; C28]	1.82003e-08	0	1	6	1	Q8N2S1	0	3657.39	High	0	1.759e-09	5.89
	FALSE	High	GCQLCPPFGSEGFR	2xCarbamidomethyl [C2; C5]	0.0205249	0	1	2	1	Q8N2S1	0	1611.7	High	0	0.01016	2.83
	FALSE	High	GYLAPSGDLSLR		0.00409202	0	1	6	1	Q8N2S1	0	1248.66	High	0	0.00167	2.57
	FALSE	High	GAGLAWGVHDCQLCSER	2xCarbamidomethyl [C11; C14]	0.00225807	0	1	2	1	Q8N2S1	0	1915.85	High	0	0.0008592	3.06
	FALSE	High	GGYTCVCPDGFLLDSSR	2xCarbamidomethyl [C5; C7]	8.91388e-06	0	1	2	1	Q8N2S1	0	1903.83	High	0	1.776e-06	4.62
	FALSE	High	GSACEEDVDECAQEPPPCGPGR	3xCarbamidomethyl [C4; C11; C18]	1.84457e-05	0	1	2	2	Q8N2S1	0	2416.94	High	0	3.995e-06	3.67
	FALSE	High	FDMPDFEDDGGPYGESEAPAPPGPGTR		0.000346783	0	1	7	2	Q8N2S1	0	2808.17	High	0	0.0001062	3.84
	FALSE	High	YNTRPLGQEPPR		0.0718369	0.000787792	1	2	1	Q8N2S1	0	1427.74	High	0.0004587	0.04182	2.58
FALSE	High	Master Protein	B4DUV1	Fibulin-1 OS=Homo sapiens PE=2 SV=1	0	107.989	41	15	40	4	1	641	70.1	5.26	167.44	15	cell organization and biogenesis;metabolic process;regulation of biological process;response to stimulus	extracellular	enzyme regulator activity;metal ion binding;protein binding;structural molecule activity	Pf07645, Pf12662, Pf14670	2192	FBLN1	22
	Checked	Confidence	Sequence	Modifications	Qvality PEP	Qvality q-value	# Protein Groups	# Proteins	# PSMs	Master Protein Accessions	# Missed Cleavages	Theo. MH+ [Da]	Confidence (by Search Engine): Sequest HT	Percolator q-Value (by Search Engine): Sequest HT	Percolator PEP (by Search Engine): Sequest HT	XCorr (by Search Engine): Sequest HT
	FALSE	High	MGPSSAVPGDSMQLAITGGNEEGFFTTR		1.77969e-06	0	1	2	5	B4DUV1	0	2857.31	High	0	2.943e-07	5.14
	FALSE	High	MVQEQCCHSQLEELHCATGISLANEQDR	3xCarbamidomethyl [C6; C7; C16]	2.63461e-08	0	2	7	6	B4DUV1; P23142	0	3343.46	High	0	2.653e-09	7.06
	FALSE	High	ITYYHLSFPTNIQAPAVVFR		0.000169707	0	1	2	3	B4DUV1	0	2337.24	High	0	5.285e-05	3.81
	FALSE	High	IIEVEEEQEDPYLNDR		1.09824e-06	0	2	7	3	B4DUV1; P23142	0	1990.92	High	0	1.713e-07	4.94
	FALSE	High	SQETGDLDVGGLQETDK		4.04587e-06	0	2	7	1	B4DUV1; P23142	0	1791.82	High	0	7.33e-07	5.42
	FALSE	High	SQETGDLDVGGLQETDKIIEVEEEQEDPYLNDR		3.3855e-08	0	2	7	3	B4DUV1; P23142	1	3763.73	High	0	3.504e-09	9.56
	FALSE	High	TGYYFDGISR		0.00882124	0	2	4	1	B4DUV1; P23142	0	1178.55	High	0	0.003936	2.46
	FALSE	High	DSSCGTGYELTEDNSCK	2xCarbamidomethyl [C4; C16]	0.000114335	0	2	6	1	B4DUV1; P23142	0	1922.74	High	0	3.06e-05	4.28
	FALSE	High	DIDECESGIHNCLPDFICQNTLGSFR	3xCarbamidomethyl [C5; C12; C18]	2.34075e-05	0	2	4	2	B4DUV1; P23142	0	3097.34	High	0	5.231e-06	3.33
	FALSE	High	AAQAQGQSCEYSLMVGYQCGQVFR	2xCarbamidomethyl [C9; C19]	2.84045e-08	0	1	1	2	B4DUV1	0	2738.21	High	0	2.895e-09	6.05
	FALSE	High	CVDVDECAPPAEPCGK	3xCarbamidomethyl [C1; C7; C14]	2.95719e-06	0	2	4	2	B4DUV1; P23142	0	1803.73	High	0	5.166e-07	4.45
	FALSE	High	DCSLPYATESK	1xCarbamidomethyl [C2]	0.00704718	0	2	7	2	B4DUV1; P23142	0	1270.56	High	0	0.006902	2.61
	FALSE	High	CLAFECPENYR	2xCarbamidomethyl [C1; C6]	0.00185963	0	2	4	3	B4DUV1; P23142	0	1458.61	High	0	0.0006941	3.13
	FALSE	High	GYQLSDVDGVTCEDIDECALPTGGHICSYR	3xCarbamidomethyl [C12; C18; C27]	1.29734e-08	0	2	4	5	B4DUV1; P23142	0	3387.46	High	0	3.559e-09	8.26
	FALSE	High	DIILTVK		0.221296	0.00467497	1	3	2	B4DUV1	0	801.508	High	0.00272	0.1518	1.12
FALSE	High	Master Protein	Q12841	Follistatin-related protein 1 OS=Homo sapiens GN=FSTL1 PE=1 SV=1	0	104.087	60	18	89	18	1	308	35	5.52	292.51	18	metabolic process;regulation of biological process;response to stimulus;transport	extracellular;membrane;organelle lumen	metal ion binding;protein binding;transporter activity	Pf00050, Pf03137, Pf07648, Pf13499	11167	FSTL1	3		ENSG00000163430.11
	Checked	Confidence	Sequence	Modifications	Qvality PEP	Qvality q-value	# Protein Groups	# Proteins	# PSMs	Master Protein Accessions	# Missed Cleavages	Theo. MH+ [Da]	Confidence (by Search Engine): Sequest HT	Percolator q-Value (by Search Engine): Sequest HT	Percolator PEP (by Search Engine): Sequest HT	XCorr (by Search Engine): Sequest HT
	FALSE	High	IQVDYDGHCK	1xCarbamidomethyl [C9]	0.0153431	0	1	3	1	Q12841	0	1234.55	High	0	0.007338	1.68
	FALSE	High	IIQWLEAEIIPDGWFSK		2.37886e-07	0	1	2	4	Q12841	0	2045.07	High	0	2.897e-07	4.92
	FALSE	High	SVSPSASPVVCYQSNR	1xCarbamidomethyl [C11]	0.000415914	0	1	3	1	Q12841	0	1737.82	High	0	0.0001303	3.78
	FALSE	High	TYLNHCELHR	1xCarbamidomethyl [C6]	0.00069102	0	1	2	17	Q12841	0	1342.63	High	0	0.0002291	3.42
	FALSE	High	ECAVTEKGEPTCLCIEQCKPHK	4xCarbamidomethyl [C2; C12; C14; C18]	0.000261548	0	1	2	3	Q12841	1	2674.21	High	0	7.726e-05	6.07
	FALSE	High	CVCACGNWVCTAMTCDGK	5xCarbamidomethyl [C1; C3; C5; C10; C15]	1.22722e-05	0	1	3	4	Q12841	0	2149.81	High	0	2.528e-06	5.36
	FALSE	High	CLNPSFNPPEK	1xCarbamidomethyl [C1]	0.00518933	0	1	4	4	Q12841	0	1302.61	High	0	0.002186	2.8
	FALSE	High	CLNPSFNPPEKK	1xCarbamidomethyl [C1]	0.000673912	0	1	4	6	Q12841	1	1430.71	High	0	0.0008868	3.68
	FALSE	High	CALEDETYADGAETEVDCNR	2xCarbamidomethyl [C1; C18]	1.10221e-08	0	1	3	8	Q12841	0	2317.92	High	0	4.254e-09	6.6
	FALSE	High	GSNYSEILDK		0.0126567	0	1	2	1	Q12841	0	1125.54	High	0	0.00593	1.83
	FALSE	High	GLCVDALIELSDENADWK	1xCarbamidomethyl [C3]	1.42013e-06	0	1	3	3	Q12841	0	2047.96	High	0	3.045e-07	6.08
	FALSE	High	GEPTCLCIEQCKPHK	3xCarbamidomethyl [C5; C7; C11]	2.5282e-06	0	1	2	20	Q12841	0	1856.85	High	0	2.223e-05	4.59
	FALSE	High	KSVSPSASPVVCYQSNR	1xCarbamidomethyl [C12]	0.0219675	0	1	3	1	Q12841	1	1865.92	High	0	0.01099	2.24
	FALSE	High	KCALEDETYADGAETEVDCNR	2xCarbamidomethyl [C2; C19]	8.3278e-10	0	1	3	2	Q12841	1	2446.01	High	0	5.592e-11	6.09
	FALSE	High	ICANVFCGAGR	2xCarbamidomethyl [C2; C7]	0.00512488	0	1	2	3	Q12841	0	1224.56	High	0	0.002259	3.3
	FALSE	High	LDSSEFLK		0.0329592	0.000290705	1	2	7	Q12841	0	938.483	High	0.001451	0.115	2.09
	FALSE	High	LSFQEFLK		0.167223	0.00226124	1	3	3	Q12841	0	1011.55	High	0.003407	0.1793	2.7
	FALSE	High	SVSPSASPVVCYQSNRDELR	1xCarbamidomethyl [C11]	0.193713	0.00299201	1	3	1	Q12841	1	2251.08	High	0.001733	0.1302	3.28
FALSE	High	Master Protein	P08253	72 kDa type IV collagenase OS=Homo sapiens GN=MMP2 PE=1 SV=2	0	101.31	40	20	48	20	1	660	73.8	5.47	149.63	20	cell differentiation;cell organization and biogenesis;metabolic process;regulation of biological process;response to stimulus	cytoplasm;extracellular;membrane;mitochondrion;nucleus	catalytic activity;metal ion binding;protein binding	Pf00040, Pf00045, Pf00413, Pf01471	4313	MMP2	16	VEGFA-VEGFR2 Signaling Pathway; AGE/RAGE pathway; Lung fibrosis; Photodynamic therapy-induced NF-kB survival signaling; Matrix Metalloproteinases	ENSG00000087245.12	AGE-RAGE signaling pathway in diabetic complications; Endocrine resistance; Proteoglycans in cancer; Estrogen signaling pathway; Bladder cancer; GnRH signaling pathway; Leukocyte transendothelial migration; Pathways in cancer
	Checked	Confidence	Sequence	Modifications	Qvality PEP	Qvality q-value	# Protein Groups	# Proteins	# PSMs	Master Protein Accessions	# Missed Cleavages	Theo. MH+ [Da]	Confidence (by Search Engine): Sequest HT	Percolator q-Value (by Search Engine): Sequest HT	Percolator PEP (by Search Engine): Sequest HT	XCorr (by Search Engine): Sequest HT
	FALSE	High	MWCATTANYDDDR	1xCarbamidomethyl [C3]	0.000699737	0	1	1	1	P08253	0	1618.63	High	0	0.0002325	2.95
	FALSE	High	MWCATTANYDDDRK	1xCarbamidomethyl [C3]	9.65316e-05	0	1	1	7	P08253	1	1746.72	High	0	2.545e-05	4.16
	FALSE	High	QDIVFDGIAQIR		0.00060961	0	1	2	1	P08253	0	1374.74	High	0	0.000199	3.7
	FALSE	High	IIGYTPDLDPETVDDAFAR		1.98869e-05	0	1	3	2	P08253	0	2108.02	High	0	4.334e-06	4.77
	FALSE	High	IDAVYEAPQEEK		0.000508292	0	1	2	1	P08253	0	1391.67	High	0	0.000163	3.22
	FALSE	High	YGFCPHEALFTMGGNAEGQPCK	2xCarbamidomethyl [C4; C21]	0.000625087	0	1	1	2	P08253	0	2471.06	High	0	0.0002328	4.16
	FALSE	High	WCGTTEDYDR	1xCarbamidomethyl [C2]	0.00974599	0	1	2	1	P08253	0	1302.51	High	0	0.004408	1.64
	FALSE	High	WDKNQITYR		0.00798373	0	1	3	2	P08253	1	1223.62	High	0	0.003519	1.7
	FALSE	High	WEHGDGYPFDGK		0.000410732	0	1	3	3	P08253	0	1407.6	High	0	0.0001283	3.49
	FALSE	High	SDGFLWCSTTYNFEK	1xCarbamidomethyl [C7]	0.000871355	0	1	2	2	P08253	0	1854.8	High	0	0.000297	4.26
	FALSE	High	TDKELAVQYLNTFYGCPK	1xCarbamidomethyl [C16]	1.23494e-05	0	1	1	2	P08253	1	2147.05	High	0	2.547e-06	4.97
	FALSE	High	DKPMGPLLVATFWPELPEK		1.42906e-06	0	1	2	6	P08253	0	2168.15	High	0	2.3e-07	4.62
	FALSE	High	ELAVQYLNTFYGCPK	1xCarbamidomethyl [C13]	3.67609e-05	0	1	1	2	P08253	0	1802.88	High	0	8.622e-06	4.48
[truncated: 3,750 more rows]

## Sheet: Proteins_Control astrocyte 3
Checked	Protein FDR Confidence: Combined	Master	Accession	Description	Exp. q-value: Combined	Sum PEP Score	Coverage [%]	# Peptides	# PSMs	# Unique Peptides	# Protein Groups	# AAs	MW [kDa]	calc. pI	Score Sequest HT: Sequest HT	# Peptides (by Search Engine): Sequest HT	Biological Process	Cellular Component	Molecular Function	Pfam IDs	Entrez Gene ID	Gene Symbol	Chromosome	WikiPathways	Ensembl Gene ID	KEGG Pathways
[truncated: 5,744 more rows]

[truncated: 3 more sheets: Proteins_Stimulated astrocyte 1, Proteins_Stimulated astrcoyte 2, Proteins_Stimulated astrocyte 3]
